# Supplementary material for: Haplotype-resolved genome assembly provides insights into evolutionary history of the Actinidia arguta tetraploid
Source: Mol Hortic. 2024 Feb 6;4:4. doi: 10.1186/s43897-024-00083-6 (PMC10845759; doi:10.1186/s43897-024-00083-6)
Supplement: Supplementary file 2 — Additional file 2: Table S1. Summary of the data sequenced by multiple sequencing technologies. Table S2. Statistics of scaffolds after the first round of tuning. Table S3. The unclosed gaps in pseudochromosomes in the four haplotypes. Table S4. The mapping rate of HiFi, Hi-C and RNAseq reads against the whole LC2 v1.0 genome. Table S5. Summary of annotated transposable elements in the four haplotype-resolved assemblies. Table S6. The identified telomeres in LC2 v1.0 of four haplotypes. Table S7. The identified centromeres in LC2 v1.0 of four haplotypes. Table S8. Annotation of genome structure variations between the primary hapA and other three haplotypes. Table S9. The shared genes between four haplotypes. Table S10. Protein-coding sequence identity of 21,091 loci with four, 7,951 with three and 9,722 with two alleles, as well as 35,034 singletons. Table S11. Protein-coding sequence identity of 1,142 ASEGs within 21,091 loci with four allelic genes. Table S12. The enriched GO terms for the ASEGs in the whole genome of LC2 v1.0. Table S13. The enriched KEGG pathway for the ASEGs in the whole genome of LC2 v1.0. Table S14. The orthologous gene pairs among A. arguta, A. chinensis, A. deliciosa, A. eriantha or A. latifolia. Table S15. The paralogous gene pairs between A. arguta(4x), A. chinensis, A. deliciosa, A. eriantha and A. latifolia. 4x represents tetraploid. Table S16. The paralogous genes in the four haplotypes of A. arguta (4x). 4x represents tetraploid. Table S17. The allelic genes in the four haplotypes of A. arguta (4x). 4x represents tetraploid. Table S18. The gene annotations for the specific gene families in the tetraploid A. arguta.Table S19. The enriched GO terms for the specific genes in the whole genome of the tetraploid A. arguta. Table S20. The enriched KEGG terms for the specific genes in the whole genome of the tetraploid A. arguta. Table S21. The indicators related to postharvest quality of fruit. Table S22. Texture-related turquoise or blue mo [file 43897_2024_83_MOESM2_ESM.xlsx]

## Sheet: Table S1
Table S1. Summary of the data sequenced by multiple sequencing technologies.
Technology	Total bases	Coveragea (×)	No. of reads	Average read length (bp)
Hi-C	102378191700	36.0487	682521278	150
HiFi	66551681835	23.4337	4078038	16319.5
aThe estimated genome size is set to 2,840 Mb.

## Sheet: Table S2
Table S2. Statistics of scaffolds after the first round of tuning.
Chr name of A. arguta	Group number	Unitig length/number in each fine-tuned group
Chr01	4	group1:24713118/101;
		group2:25413361/56;
		group3:22333174/58;
		group4:19852477/56;
Chr02	4	group1:20266236/21;
		group2:20582760/27;
		group3:18950298/45;
		group4:18197630/41;
Chr03	4	group1:27564021/48;
		group2:26005532/49;
		group3:30296023/132;
		group4:23433143/52;
Chr04	4	group1:18406689/29;
		group2:15935759/36;
		group3:17135967/44;
		group4:16783706/38;
Chr05	4	group1:20784103/43;
		group2:19136439/35;
		group3:20385437/41;
		group4:23768905/39;
Chr06	4	group1:23989752/57;
		group2:24739720/87;
		group3:21326263/50;
		group4:20842671/57;
Chr07	4	group1:22669395/34;
		group2:22548650/42;
		group3:22918011/52;
		group4:23818732/98;
Chr08	4	group1:27296704/107;
		group2:28594008/135;
		group3:28003295/163;
		group4:27010969/156;
Chr09	4	group1:19186838/54;
		group2:18899510/39;
		group3:18151876/55;
		group4:17984736/49;
Chr10	4	group1:22891719/66;
		group2:23286807/60;
		group3:21176270/29;
		group4:21357760/49;
Chr11	4	group1:19964003/59;
		group2:18593717/64;
		group3:21321672/81;
		group4:17432734/52;
Chr12	4	group1:23794669/65;
		group2:24294642/80;
		group3:22209475/58;
		group4:22304557/50;
Chr13	4	group1:23144287/89;
		group2:22191557/60;
		group3:23428560/78;
		group4:20408293/73;
Chr14	4	group1:20648541/39;
		group2:21301815/60;
		group3:20978254/26;
		group4:19768934/43;
Chr15	4	group1:19072705/67;
		group2:19941628/80;
		group3:21727256/178;
		group4:16161907/51;
Chr16	4	group1:27958589/46;
		group2:26941623/29;
		group3:26933175/36;
		group4:26383016/34;
Chr17	4	group1:20724930/40;
		group2:21680092/58;
		group3:21063991/42;
		group4:20069759/49;
Chr18	4	group1:26271321/81;
		group2:27655323/102;
		group3:19773419/81;
		group4:19493943/66;
Chr19	4	group1:16230959/48;
		group2:13513916/25;
		group3:15243706/80;
		group4:7266684/19;
Chr20	4	group1:20896675/56;
		group2:21166898/65;
		group3:21157841/61;
		group4:20710830/72;
Chr21	4	group1:20745654/49;
		group2:22850205/70;
		group3:17693831/69;
		group4:21750584/146;
Chr22	4	group1:20808503/41;
		group2:21327561/50;
		group3:24396048/85;
		group4:17434655/75;
Chr23	8	group1:27838261/27;
		group2:26901729/27;
		group3:25513638/31;
		group4:20739393/22;
		group5:15280981/14;
		group6:13006829/16;
		group7:12830788/13;
		group8:8307545/7;
Chr24	4	group1:21783692/52;
		group2:19175796/58;
		group3:19071200/58;
		group4:19184244/42;
Chr25	4	group1:21184986/36;
		group2:23331544/49;
		group3:21738665/35;
		group4:21596021/50;
Chr26	4	group1:22062103/68;
		group2:22631345/113;
		group3:21108421/147;
		group4:17475412/95;
Chr27	4	group1:27152287/71;
		group2:25696249/132;
		group3:15555998/63;
		group4:16271091/43;
Chr28	4	group1:21059027/71;
		group2:22317339/102;
		group3:19989610/56;
		group4:18702512/31;
Chr29	4	group1:21206762/51;
		group2:21259696/29;
		group3:15517971/32;
		group4:16489763/78;

## Sheet: Table S3
Table S3. The unclosed gaps in pseudochromosomes in the four haplotypes.
hapA			hapB			hapC			hapD
Chr ID	Gap count	Chr length	Chr ID	Gap count	Chr length	Chr ID	Gap count	Chr length	Chr ID	Gap count	Chr length
Chr01_1	28	21228008	Chr01_2	22	21259738	Chr01_3	26	21451015	Chr01_4	32	20520043
Chr02_1	13	19163692	Chr02_2	16	18755458	Chr02_3	23	18699986	Chr02_4	23	18841279
Chr03_1	29	26906254	Chr03_2	27	25658906	Chr03_3	41	24609921	Chr03_4	29	21986081
Chr04_1	17	17849531	Chr04_2	16	15068887	Chr04_3	18	16161224	Chr04_4	14	15745432
Chr05_1	22	20013066	Chr05_2	19	20346539	Chr05_3	19	19328044	Chr05_4	19	20767143
Chr06_1	23	22487411	Chr06_2	26	22295903	Chr06_3	19	21807477	Chr06_4	23	19354207
Chr07_1	30	22567136	Chr07_2	25	21877996	Chr07_3	27	21596816	Chr07_4	30	20838156
Chr08_1	44	24370221	Chr08_2	40	23791861	Chr08_3	40	22838577	Chr08_4	47	22825923
Chr09_1	15	17492658	Chr09_2	10	17742892	Chr09_3	21	16658498	Chr09_4	21	16817990
Chr10_1	26	21230045	Chr10_2	28	21262605	Chr10_3	15	21170956	Chr10_4	24	20226074
Chr11_1	21	18272435	Chr11_2	22	16910081	Chr11_3	28	17208929	Chr11_4	20	16345017
Chr12_1	18	21799352	Chr12_2	29	21951910	Chr12_3	24	20426896	Chr12_4	21	21937509
Chr13_1	28	20549283	Chr13_2	23	19492315	Chr13_3	27	20739706	Chr13_4	31	18657678
Chr14_1	19	19878176	Chr14_2	21	19656903	Chr14_3	15	20481594	Chr14_4	24	19161431
Chr15_1	30	17482219	Chr15_2	32	18117915	Chr15_3	45	15754543	Chr15_4	22	14608133
Chr16_1	22	27020040	Chr16_2	20	26906624	Chr16_3	25	26475679	Chr16_4	21	25390814
Chr17_1	19	19827885	Chr17_2	27	20416478	Chr17_3	23	21330118	Chr17_4	31	22323539
Chr18_1	26	24158262	Chr18_2	39	23258097	Chr18_3	26	17351642	Chr18_4	23	17529033
Chr19_1	27	25525116	Chr19_2	32	20239466	Chr19_3	24	24557034	Chr19_4	56	24233573
Chr20_1	20	19547640	Chr20_2	25	19470550	Chr20_3	24	19810758	Chr20_4	27	18907230
Chr21_1	22	19827650	Chr21_2	31	21138961	Chr21_3	16	14386130	Chr21_4	31	16255517
Chr22_1	19	19869884	Chr22_2	19	19950825	Chr22_3	42	22119129	Chr22_4	19	14217347
Chr23_1	34	25327609	Chr23_2	29	23343341	Chr23_3	29	23035085	Chr23_4	27	22085681
Chr24_1	25	20699790	Chr24_2	25	17677329	Chr24_3	25	17508594	Chr24_4	24	17956906
Chr25_1	24	21321356	Chr25_2	27	22220807	Chr25_3	22	21238644	Chr25_4	28	20726731
Chr26_1	17	19931221	Chr26_2	35	15715792	Chr26_3	32	15933614	Chr26_4	32	14536587
Chr27_1	21	22337343	Chr27_2	49	21388250	Chr27_3	24	13874962	Chr27_4	23	17871040
Chr28_1	23	18753399	Chr28_2	22	18711877	Chr28_3	27	18905850	Chr28_4	16	18088954
Chr29_1	20	19799974	Chr29_2	13	20411502	Chr29_3	15	14793625	Chr29_4	26	13951983
Total	682	615236656		749	595039808		742	570255046		764	552707031

## Sheet: Table S4
Table S4. The mapping rate of HiFi, Hi-C and RNAseq reads against the whole LC2 v1.0 genome.
Technology	LC2 four haplotypes
HiFi (%)	99.77
Hi-C (%)	99.15
RNAseq (%)	97.52

## Sheet: Table S5
Table S5. Summary of annotated transposable elements in the four haplotype-resolved assemblies.
Assembly	Class	Count	bp	%
hapA	LTR
	Copia	77938	61738444	0.1004
	Gypsy	74169	78409632	0.1275
	unknown	41809	16823298	0.0273
	TIR
	CACTA	41777	10299892	0.0167
	Mutator	122107	31698973	0.0515
	PIF_Harbinger	38065	9341186	0.0152
	Tc1_Mariner	17130	3876446	0.0063
	hAT	54539	20275387	0.033
	nonTIR
	helitron	77429	19882781	0.0323
	total interspersed	544963	252346039	0.4102
hapB	LTR
	Copia	68691	53308801	0.0896
	Gypsy	72676	75032414	0.1261
	unknown	47344	17659362	0.0297
	TIR
	CACTA	43659	11244662	0.0189
	Mutator	113880	30070677	0.0505
	PIF_Harbinger	28329	7041884	0.0118
	Tc1_Mariner	14317	3246206	0.0055
	hAT	52804	17642813	0.0297
	nonTIR
	helitron	77971	19815163	0.0333
	total interspersed	519671	235061982	0.3951
hapC	LTR
	Copia	51476	43490559	0.0763																									-
	Gypsy	70320	70033366	0.1228
	unknown	60256	22403735	0.0393
	TIR
	CACTA	41076	9499116	0.0167
	Mutator	116122	31214431	0.0547
	PIF_Harbinger	32947	7574851	0.0133
	Tc1_Mariner	14255	3306707	0.0058
	hAT	43311	16387157	0.0287
	nonTIR
	helitron	69236	17624359	0.0309																				-
	total interspersed	498999	221534281	0.3885
hapD	LTR
	Copia	52621	43171379	0.0781
	Gypsy	60591	63459259	0.1148
	unknown	51709	20501413	0.0371
	TIR
	CACTA	40360	10916802	0.0198
	Mutator	111117	28982053	0.0524
	PIF_Harbinger	32367	7428000	0.0134
	Tc1_Mariner	10487	2326475	0.0042
	hAT	42379	16129223	0.0292
	nonTIR
	helitron	83861	22558070	0.0408																				-
	total interspersed	485492	215472674	0.3899

## Sheet: Table S6
Table S6. The identified telomeres in LC2 v1.0 of four haplotypes.
Haplotypes	Chr ID	Chr length	Status	Left number	Left direction	Right number	Right direction
hapA	Chr01_1	21228008	both	2272	+	261	-
hapA	Chr02_1	19163692	right	0		1963	-
hapA	Chr03_1	26906254	left	1955	+	0
hapA	Chr04_1	17849531	right	0		1930	-
hapA	Chr05_1	20013066	left	1936	+	0
hapA	Chr06_1	22487411	both	1150	+	163	-
hapA	Chr07_1	22567136	right	0		320	-
hapA	Chr08_1	24370221	both	2093	+	2125	-
hapA	Chr09_1	17492658	right	0		1482	-
hapA	Chr10_1	21230045	left	1943	+	0
hapA	Chr11_1	18272435	both	2120	+	316	-
hapA	Chr12_1	21799352	left	2615	+	0
hapA	Chr13_1	20549283	left	2327	+	0
hapA	Chr14_1	19878176	both	2327	+	1498	-
hapA	Chr15_1	17482219	both	995	+	464	-
hapA	Chr16_1	27020040	no	0		0
hapA	Chr17_1	19827885	both	1579	+	1913	-
hapA	Chr18_1	24158262	left	2560	+	0
hapA	Chr19_1	25525116	no	0		0
hapA	Chr20_1	19547640	both	2355	+	704	-
hapA	Chr21_1	19827650	both	1034	+	170	-
hapA	Chr22_1	19869884	both	1543	+	1149	+
hapA	Chr23_1	25327609	both	2138	+	2223	-
hapA	Chr24_1	20699790	both	2319	+	2210	-
hapA	Chr25_1	21321356	right	0		1267	-
hapA	Chr26_1	19931221	no	0		0
hapA	Chr27_1	22337343	right	0		1720	-
hapA	Chr28_1	18753399	left	2084	+	0
hapA	Chr29_1	19799974	right	0		260	-
hapB	Chr01_2	21259738	both	2256	+	2079	-
hapB	Chr02_2	18755458	right	0		2388	-
hapB	Chr03_2	25658906	left	331	+	0
hapB	Chr04_2	15068887	both	2534	+	234	-
hapB	Chr05_2	20346539	right	0		194	-
hapB	Chr06_2	22295903	both	328	+	2636	-
hapB	Chr07_2	21877996	both	907	+	1616	-
hapB	Chr08_2	23791861	both	699	+	523	-
hapB	Chr09_2	17742892	no	0		0
hapB	Chr10_2	21262605	right	0		109	-
hapB	Chr11_2	16910081	both	2261	+	1919	-
hapB	Chr12_2	21951910	right	0		259	-
hapB	Chr13_2	19492315	both	2019	+	2330	-
hapB	Chr14_2	19656903	both	2635	+	1412	-
hapB	Chr15_2	18117915	both	2245	+	2329	-
hapB	Chr16_2	26906624	right	0		2463	-
hapB	Chr17_2	20416478	right	0		2140	-
hapB	Chr18_2	23258097	no	0		0
hapB	Chr19_2	20239466	no	0		0
hapB	Chr20_2	19470550	left	1888	+	0
hapB	Chr21_2	21138961	left	2491	+	0
hapB	Chr22_2	19950825	right	0		2234	-
hapB	Chr23_2	23343341	both	2214	+	2053	-
hapB	Chr24_2	17677329	right	0		2382	-
hapB	Chr25_2	22220807	both	124	-	324	-
hapB	Chr26_2	15715792	no	0		0
hapB	Chr27_2	21388250	right	0		2144	-
hapB	Chr28_2	18711877	both	2325	+	2083	-
hapB	Chr29_2	20411502	both	2164	+	1927	-
hapC	Chr01_3	21451015	both	2573	+	2367	-
hapC	Chr02_3	18699986	both	984	+	2251	-
hapC	Chr03_3	24609921	left	184	+	0
hapC	Chr04_3	16161224	both	595	+	2129	-
hapC	Chr05_3	19328044	both	2328	+	2527	-
hapC	Chr06_3	21807477	left	2604	+	0
hapC	Chr07_3	21596816	both	2376	+	444	-
hapC	Chr08_3	22838577	right	0		1000	-
hapC	Chr09_3	16658498	left	2438	+	0
hapC	Chr10_3	21170956	right	0		113	-
hapC	Chr11_3	17208929	right	0		2172	-
hapC	Chr12_3	20426896	no	0		0
hapC	Chr13_3	20739706	no	0		0
hapC	Chr14_3	20481594	both	2365	+	1689	-
hapC	Chr15_3	15754543	no	0		0
hapC	Chr16_3	26475679	no	0		0
hapC	Chr17_3	21330118	no	0		0
hapC	Chr18_3	17351642	left	2463	+	0
hapC	Chr19_3	24557034	no	0		0
hapC	Chr20_3	19810758	left	776	+	0
hapC	Chr21_3	14386130	left	542	+	0
hapC	Chr22_3	22119129	both	259	+	433	-
hapC	Chr23_3	23035085	both	1920	+	2082	-
hapC	Chr24_3	17508594	right	0		3449	-
hapC	Chr25_3	21238644	both	301	+	2545	-
hapC	Chr26_3	15933614	no	0		0
hapC	Chr27_3	13874962	right	0		720	-
hapC	Chr28_3	18905850	both	2380	+	235	-
hapC	Chr29_3	14793625	both	3485	+	2402	-
hapD	Chr01_4	20520043	left	1714	+	0
hapD	Chr02_4	18841279	both	2214	+	985	-
hapD	Chr03_4	21986081	no	0		0
hapD	Chr04_4	15745432	both	1897	+	2225	-
hapD	Chr05_4	20767143	both	237	+	2079	-
hapD	Chr06_4	19354207	both	620	+	2220	-
hapD	Chr07_4	20838156	both	2073	+	388	-
hapD	Chr08_4	22825923	no	0		0
hapD	Chr09_4	16817990	both	344	+	2115	-
hapD	Chr10_4	20226074	right	0		2050	-
hapD	Chr11_4	16345017	both	2174	+	1989	-
hapD	Chr12_4	21937509	right	0		787	-
hapD	Chr13_4	18657678	left	2222	+	0
hapD	Chr14_4	19161431	right	0		2056	-
hapD	Chr15_4	14608133	no	0		0
hapD	Chr16_4	25390814	right	0		1334	-
hapD	Chr17_4	22323539	left	2234	+	0
hapD	Chr18_4	17529033	both	617	+	2406	-
hapD	Chr19_4	24233573	no	0		0
hapD	Chr20_4	18907230	both	2578	+	2534	-
hapD	Chr21_4	16255517	left	2237	+	0
hapD	Chr22_4	14217347	left	2267	+	0
hapD	Chr23_4	22085681	left	862	+	0
hapD	Chr24_4	17956906	right	0		2309	-
hapD	Chr25_4	20726731	right	0		1060	-
hapD	Chr26_4	14536587	right	0		2182	+
hapD	Chr27_4	17871040	right	0		2387	-
hapD	Chr28_4	18088954	left	2184	+	0
hapD	Chr29_4	13951983	no	0		0

## Sheet: Table S7
Table S7. The identified centromeres in LC2 v1.0 of four haplotypes.
	hapA				hapB				hapC				hapD
Chr	Start	End	Length		Start	End	Length		Start	End	Length		Start	End	Length
Chr01_1	9609213	9880050	270838	Chr01_2	9882021	10239064	357044	Chr01_3	10158786	10430151	271366	Chr01_4	9599181	10012158	412978
Chr02_1	10893626	11170618	276993	Chr02_2	10793432	11074041	280610	Chr02_3	12914675	13244340	329666	Chr02_4	11141148	11311943	170796
Chr03_1	12548557	12780999	232443	Chr03_2	12560081	12736244	176164	Chr03_3	12629578	12917293	287716	Chr03_4	12299035	12548629	249595
Chr04_1	3550821	3795987	245167	Chr04_2	1592797	1840542	247746	Chr04_3	2751984	2938019	186036	Chr04_4	8825292	8961437	136146
Chr05_1	9854476	10055799	201324	Chr05_2	12434115	12657071	222957	Chr05_3	9359179	9591791	232613	Chr05_4	10737050	10896420	159371
Chr06_1	8091187	8377738	286552	Chr06_2	9239588	9564314	324727	Chr06_3	6335860	6473077	137218	Chr06_4	8639271	8833459	194189
Chr07_1	13997076	14185248	188173	Chr07_2	13274404	13496558	222155	Chr07_3	14773269	15174671	401403	Chr07_4	15311520	15580118	268599
Chr08_1	17341795	17655891	314097	Chr08_2	17179047	17567612	388566	Chr08_3	15985676	16283719	298044	Chr08_4	15647615	15763938	116324
Chr09_1	11013168	11230069	216902	Chr09_2	9745600	10214350	468751	Chr09_3	10909572	11255105	345534	Chr09_4	8178509	8351024	172516
Chr10_1	10691320	10985235	293916	Chr10_2	9247695	9437129	189435	Chr10_3	10567762	10713757	145996	Chr10_4	9342125	10361446	1019322
Chr11_1	10978405	11126433	148029	Chr11_2	10239814	10360677	120864	Chr11_3	9582121	9706026	123906	Chr11_4	11250212	11418475	168264
Chr12_1	11075303	11796452	721150	Chr12_2	9321133	9982468	661336	Chr12_3	10662473	10915289	252817	Chr12_4	11096678	11271271	174594
Chr13_1	10053757	10407572	353816	Chr13_2	7520294	7690544	170251	Chr13_3	9320023	9528921	208899	Chr13_4	7736221	7909463	173243
Chr14_1	8334753	8644204	309452	Chr14_2	8025132	8128019	102888	Chr14_3	9102527	9473056	370530	Chr14_4	6351269	6825429	474161
Chr15_1	645461	1017825	372365	Chr15_2	809954	1211718	401765	Chr15_3	976112	1142436	166325	Chr15_4	1366504	1608289	241786
Chr16_1	5754622	5933568	178947	Chr16_2	7504867	8389576	884710	Chr16_3	6795074	7098776	303703	Chr16_4	8408283	8751870	343588
Chr17_1	9789089	9904868	115780	Chr17_2	9360581	9501380	140800	Chr17_3	9141657	9513509	371853	Chr17_4	10113705	10338495	224791
Chr18_1	15136180	15280103	143924	Chr18_2	16104345	16397215	292871	Chr18_3	14812577	14925919	113343	Chr18_4	14576268	14826133	249866
Chr19_1	3354138	3485736	131599	Chr19_2	2874255	3245651	371397	Chr19_3	3320265	3427333	107069	Chr19_4	4515557	4719171	203615
Chr20_1	12535584	12661078	125495	Chr20_2	12969235	13180911	211677	Chr20_3	12979034	13086653	107620	Chr20_4	10744753	10896050	151298
Chr21_1	6594188	6872121	277934	Chr21_2	7422583	7528652	106070	Chr21_3	6764712	7014089	249378	Chr21_4	7232169	7719118	486950
Chr22_1	13801191	13915230	114040	Chr22_2	14779832	15026379	246548	Chr22_3	14370510	14566638	196129	Chr22_4	12138382	12336919	198538
Chr23_1	14094589	14346357	251769	Chr23_2	16732274	16957553	225280	Chr23_3	14212148	14314890	102743	Chr23_4	14273436	14603843	330408
Chr24_1	9379757	9897406	517650	Chr24_2	8817980	9061977	243998	Chr24_3	5852892	6101364	248473	Chr24_4	6979672	7642085	662414
Chr25_1	5505714	5677584	171871	Chr25_2	4985868	5120658	134791	Chr25_3	5646850	5828164	181315	Chr25_4	7907278	8124865	217588
Chr26_1	4646497	4889599	243103	Chr26_2	602085	781448	179364	Chr26_3	4986008	5125681	139674	Chr26_4	518769	751799	233031
Chr27_1	7409853	7541991	132139	Chr27_2	5763509	6054202	290694	Chr27_3	595430	708583	113154	Chr27_4	1	673465	673465
Chr28_1	8176310	8377963	201654	Chr28_2	6777802	6931256	153455	Chr28_3	6009406	7421821	1412416	Chr28_4	5927159	6300816	373658
Chr29_1	10472081	10672626	200546	Chr29_2	9151309	9427488	276180	Chr29_3	5765451	6076812	311362	Chr29_4	7869395	8001870	132476

## Sheet: Table S8
Table S8. Annotation of genome structure variations between the primary hapA and other three haplotypes.
	hapA vs hapB			hapA vs hapC			hap A vs hap D
Variation type	Count	hapA length	hapB length	Count	hapA length	hapC length	Count	hapA length	hapD length
SNP	3625756	3625756	3625756	3512652	3512652	3512652	3520356	3520356	3520356
Insertion	254509	-	4357111	248027	-	3876722	247091	-	3927906
Deletion	255262	4100736	-	247065	3994154	-	246677	4051083	-
Inversion	125	16779180	14907997	120	23059493	28625382	103	8847534	9408573
Translocation	618	9108651	9044896	568	9108941	9071785	624	10466208	10147933
Duplication (reference: hap A)	213	2305825	-	304	5013350	-	248	2317110	-
Duplication (query)	417	-	3658540	596	-	3272926	529	-	3358314

## Sheet: Table S9
Table S9. The shared genes between four haplotypes.
Orthogroup	hapA	hapB	hapC	hapD
OG0000000	AaLCAc01p07g00521, AaLCAc02p07g02074, AaLCAc02p10g02312, AaLCAc02p16g02609, AaLCAc03p01g02986, AaLCAc03p12g03962, AaLCAc04p10g05336, AaLCAc05p13g06877, AaLCAc06p14g08178, AaLCAc07p21g10360, AaLCAc08p03g10780, AaLCAc08p12g11376, AaLCAc08p13g11404, AaLCAc08p22g11975, AaLCAc09p03g12372, AaLCAc09p16g13185, AaLCAc09p16g13230, AaLCAc09p16g13242, AaLCAc10p00g13344, AaLCAc10p15g14178, AaLCAc10p16g14247, …	AaLCBc01p04g00287, AaLCBc02p02g01636, AaLCBc02p15g02561, AaLCBc02p18g02823, AaLCBc03p00g02911, AaLCBc03p04g03317, AaLCBc03p23g04746, AaLCBc03p26g04964, AaLCBc04p03g05110, AaLCBc05p02g06131, AaLCBc05p06g06419, AaLCBc07p18g10064, AaLCBc07p20g10204, AaLCBc08p11g11141, AaLCBc08p12g11215, AaLCBc08p15g11373, AaLCBc09p00g11991, AaLCBc09p08g12566, AaLCBc09p17g13084, AaLCBc11p04g14883, AaLCBc12p10g16316, …	AaLCCc03p06g03404, AaLCCc03p12g03934, AaLCCc03p23g04613, AaLCCc04p06g04989, AaLCCc05p01g05813, AaLCCc05p11g06544, AaLCCc05p13g06654, AaLCCc05p15g06784, AaLCCc06p02g07189, AaLCCc06p04g07389, AaLCCc06p04g07390, AaLCCc06p13g07869, AaLCCc06p17g08147, AaLCCc06p18g08255, AaLCCc07p04g08904, AaLCCc07p20g10005, AaLCCc07p20g10011, AaLCCc09p08g12253, AaLCCc10p18g13873, AaLCCc11p07g14659, AaLCCc12p07g15880, …	AaLCDc01p03g00228, AaLCDc01p20g01361, AaLCDc02p14g02403, AaLCDc03p05g03284, AaLCDc03p06g03371, AaLCDc07p11g09209, AaLCDc08p13g10680, AaLCDc08p15g10795, AaLCDc09p09g11939, AaLCDc09p09g11995, AaLCDc09p13g12197, AaLCDc09p15g12322, AaLCDc10p18g13649, AaLCDc11p07g14318, AaLCDc12p03g15258, AaLCDc12p19g16167, AaLCDc14p03g18291, AaLCDc14p09g18565, AaLCDc15p01g19392, AaLCDc15p04g19682, AaLCDc15p14g20492, …
OG0000001	AaLCAc03p19g04412, AaLCAc13p09g17975, AaLCAc13p09g17976, AaLCAc13p09g17977, AaLCAc13p09g17978, AaLCAc13p09g17979, AaLCAc13p09g17980, AaLCAc13p09g17981, AaLCAc13p09g17982, AaLCAc13p09g17983, AaLCAc13p09g17984, AaLCAc13p09g17985, AaLCAc13p09g17986, AaLCAc13p09g17987, AaLCAc13p09g17988, AaLCAc13p09g17989, AaLCAc13p09g17990, AaLCAc13p09g17991, AaLCAc13p09g17992, AaLCAc13p09g17993, AaLCAc13p09g17994, …		AaLCCc02p07g02119, AaLCCc13p09g17332, AaLCCc13p09g17333, AaLCCc13p09g17334, AaLCCc13p09g17335, AaLCCc13p09g17336, AaLCCc13p09g17337, AaLCCc13p09g17338, AaLCCc13p09g17339, AaLCCc13p09g17340, AaLCCc13p09g17341, AaLCCc13p09g17342, AaLCCc13p09g17343, AaLCCc13p09g17344, AaLCCc13p09g17345, AaLCCc13p09g17346, AaLCCc13p09g17347, AaLCCc13p09g17348, AaLCCc13p09g17349, AaLCCc13p09g17350, AaLCCc13p09g17351, …	AaLCDc13p08g17097, AaLCDc13p08g17098, AaLCDc13p08g17099, AaLCDc13p08g17100, AaLCDc13p08g17101, AaLCDc13p08g17102, AaLCDc13p08g17103, AaLCDc13p08g17104, AaLCDc13p08g17105, AaLCDc13p08g17106, AaLCDc13p08g17107, AaLCDc13p08g17108, AaLCDc13p08g17109, AaLCDc13p08g17110, AaLCDc13p08g17112, AaLCDc13p08g17113, AaLCDc13p08g17114, AaLCDc13p08g17115, AaLCDc13p08g17116, AaLCDc13p08g17117, AaLCDc13p08g17118, …
OG0000002	AaLCAc23p11g32908, AaLCAc23p17g33250, AaLCAc23p17g33252, AaLCAc23p17g33258, AaLCAc23p17g33260, AaLCAc23p17g33272, AaLCAc23p17g33273, AaLCAc23p17g33274, AaLCAc23p17g33276, AaLCAc23p17g33277, AaLCAc23p17g33278, AaLCAc23p17g33283, AaLCAc23p17g33287, AaLCAc23p17g33288, AaLCAc23p17g33290, AaLCAc23p17g33311, AaLCAc23p17g33312, AaLCAc23p17g33316, AaLCAc23p17g33319, AaLCAc23p17g33322, AaLCAc23p17g33325, …	AaLCBc26p15g37294, AaLCBc26p15g37297, AaLCBc26p15g37298, AaLCBc26p15g37303, AaLCBc26p16g37326, AaLCBc26p16g37327, AaLCBc26p16g37330, AaLCBc26p16g37343, AaLCBc26p16g37347, AaLCBc26p16g37350, AaLCBc26p16g37352, AaLCBc26p16g37353, AaLCBc26p16g37356, AaLCBc26p16g37369	AaLCCc23p14g31668, AaLCCc23p14g31670, AaLCCc23p14g31671, AaLCCc23p14g31716, AaLCCc23p14g31717, AaLCCc23p14g31720, AaLCCc23p14g31721, AaLCCc23p14g31727, AaLCCc23p14g31731, AaLCCc23p14g31735, AaLCCc23p14g31736, AaLCCc23p14g31739, AaLCCc23p14g31740, AaLCCc23p14g31745, AaLCCc23p14g31762, AaLCCc23p14g31763	AaLCDc23p13g31194
OG0000003	AaLCAc16p00g21729, AaLCAc16p00g21736, AaLCAc16p00g21742, AaLCAc16p00g21746, AaLCAc16p00g21752, AaLCAc16p00g21759, AaLCAc16p00g21765, AaLCAc16p00g21772, AaLCAc16p00g21778, AaLCAc16p00g21783, AaLCAc16p00g21789, AaLCAc16p00g21795, AaLCAc16p00g21800, AaLCAc16p00g21806, AaLCAc16p00g21811, AaLCAc16p00g21817, AaLCAc16p00g21825, AaLCAc16p00g21832, AaLCAc16p00g21838, AaLCAc16p00g21844, AaLCAc16p00g21850, …	AaLCBc16p00g21427, AaLCBc16p00g21433, AaLCBc16p00g21440, AaLCBc16p00g21446, AaLCBc16p00g21450, AaLCBc16p00g21454, AaLCBc16p00g21457, AaLCBc16p00g21462, AaLCBc16p00g21467, AaLCBc16p00g21472, AaLCBc16p00g21477, AaLCBc16p00g21482, AaLCBc16p00g21485, AaLCBc16p00g21489, AaLCBc16p00g21493, AaLCBc16p00g21496, AaLCBc16p00g21500, AaLCBc16p00g21508, AaLCBc16p00g21513, AaLCBc16p00g21515, AaLCBc16p00g21523, …		AaLCDc16p00g20545, AaLCDc16p00g20549, AaLCDc16p00g20554, AaLCDc16p00g20559, AaLCDc16p00g20564, AaLCDc16p00g20568, AaLCDc16p00g20573, AaLCDc16p00g20579, AaLCDc16p00g20583, AaLCDc16p00g20591, AaLCDc16p00g20597, AaLCDc16p00g20601, AaLCDc16p00g20606, AaLCDc16p00g20612, AaLCDc16p00g20616, AaLCDc16p00g20621, AaLCDc16p00g20625, AaLCDc16p00g20628, AaLCDc16p00g20632, AaLCDc16p00g20638, AaLCDc16p00g20642, …
OG0000004	AaLCAc16p00g21730, AaLCAc16p00g21737, AaLCAc16p00g21743, AaLCAc16p00g21747, AaLCAc16p00g21753, AaLCAc16p00g21760, AaLCAc16p00g21766, AaLCAc16p00g21773, AaLCAc16p00g21779, AaLCAc16p00g21784, AaLCAc16p00g21790, AaLCAc16p00g21796, AaLCAc16p00g21801, AaLCAc16p00g21807, AaLCAc16p00g21812, AaLCAc16p00g21818, AaLCAc16p00g21826, AaLCAc16p00g21833, AaLCAc16p00g21839, AaLCAc16p00g21845, AaLCAc16p00g21851, …	AaLCBc16p00g21426, AaLCBc16p00g21432, AaLCBc16p00g21439, AaLCBc16p00g21443, AaLCBc16p00g21445, AaLCBc16p00g21449, AaLCBc16p00g21453, AaLCBc16p00g21461, AaLCBc16p00g21466, AaLCBc16p00g21471, AaLCBc16p00g21476, AaLCBc16p00g21481, AaLCBc16p00g21484, AaLCBc16p00g21488, AaLCBc16p00g21495, AaLCBc16p00g21499, AaLCBc16p00g21507, AaLCBc16p00g21512, AaLCBc16p00g21517, AaLCBc16p00g21522, AaLCBc16p00g21525, …	AaLCCc16p06g21179	AaLCDc16p00g20544, AaLCDc16p00g20548, AaLCDc16p00g20553, AaLCDc16p00g20558, AaLCDc16p00g20563, AaLCDc16p00g20567, AaLCDc16p00g20572, AaLCDc16p00g20577, AaLCDc16p00g20578, AaLCDc16p00g20582, AaLCDc16p00g20587, AaLCDc16p00g20590, AaLCDc16p00g20596, AaLCDc16p00g20605, AaLCDc16p00g20611, AaLCDc16p00g20615, AaLCDc16p00g20620, AaLCDc16p00g20624, AaLCDc16p00g20627, AaLCDc16p00g20631, AaLCDc16p00g20637, …
OG0000005	AaLCAc01p01g00082, AaLCAc04p12g05469, AaLCAc07p08g09555, AaLCAc07p12g09842, AaLCAc09p13g12974, AaLCAc10p18g14386, AaLCAc13p03g17534, AaLCAc13p03g17536, AaLCAc14p03g19185, AaLCAc15p15g21441, AaLCAc18p04g25068, AaLCAc21p14g30173, AaLCAc21p18g30532, AaLCAc22p04g31004, AaLCAc23p12g32973, AaLCAc23p12g32974	AaLCBc01p01g00085, AaLCBc04p13g05784, AaLCBc05p15g06984, AaLCBc07p08g09507, AaLCBc07p11g09774, AaLCBc09p13g12828, AaLCBc10p18g14244, AaLCBc11p04g14819, AaLCBc13p03g17371, AaLCBc13p03g17373, AaLCBc14p02g18874, AaLCBc15p16g21176, AaLCBc18p04g24707, AaLCBc21p15g29669, AaLCBc21p19g30049, AaLCBc22p03g30514, AaLCBc22p04g30515, AaLCBc23p11g32514, AaLCBc23p11g32515, AaLCBc28p18g39980	AaLCCc01p01g00071, AaLCCc04p14g05601, AaLCCc07p07g09222, AaLCCc07p08g09289, AaLCCc07p11g09498, AaLCCc09p11g12422, AaLCCc10p18g13850, AaLCCc11p02g14316, AaLCCc11p05g14523, AaLCCc13p03g16942, AaLCCc13p03g16944, AaLCCc14p03g18544, AaLCCc15p13g20736, AaLCCc21p09g28689, AaLCCc21p13g29067, AaLCCc22p05g29549, AaLCCc23p11g31463, AaLCCc23p11g31464	AaLCDc01p01g00092, AaLCDc05p16g06663, AaLCDc07p07g08892, AaLCDc07p11g09169, AaLCDc09p11g12111, AaLCDc10p17g13545, AaLCDc11p04g14149, AaLCDc13p03g16678, AaLCDc13p03g16680, AaLCDc14p02g18191, AaLCDc15p13g20360, AaLCDc18p04g23837, AaLCDc21p10g28531, AaLCDc21p15g28921, AaLCDc22p04g29368, AaLCDc23p11g31032, AaLCDc23p11g31033, AaLCDc28p17g38104
OG0000006	AaLCAc01p05g00383, AaLCAc01p06g00444, AaLCAc01p06g00448, AaLCAc01p06g00456, AaLCAc02p03g01777, AaLCAc02p06g02018, AaLCAc02p13g02486, AaLCAc03p04g03211, AaLCAc03p17g04231, AaLCAc03p27g04927, AaLCAc04p02g04953, AaLCAc04p12g05506, AaLCAc04p14g05662, AaLCAc04p15g05715, AaLCAc05p03g06223, AaLCAc05p07g06526, AaLCAc06p03g07575, AaLCAc06p18g08416, AaLCAc06p20g08599, AaLCAc06p21g08735, AaLCAc07p12g09844, …	AaLCBc06p18g08463
OG0000007	AaLCAc01p09g00695, AaLCAc01p12g00816, AaLCAc03p14g04092, AaLCAc03p18g04275, AaLCAc05p13g06867, AaLCAc09p12g12914, AaLCAc16p12g22329, AaLCAc16p13g22398, AaLCAc18p10g25602, AaLCAc20p08g28627, AaLCAc21p10g29939, AaLCAc26p03g36952, AaLCAc26p06g37108, AaLCAc27p10g38651	AaLCBc01p10g00736, AaLCBc01p13g00849, AaLCBc03p17g04326, AaLCBc07p20g10189, AaLCBc08p22g11817, AaLCBc09p06g12454, AaLCBc10p12g13909, AaLCBc15p01g20067, AaLCBc16p12g21959, AaLCBc16p15g22077, AaLCBc17p04g23422, AaLCBc17p08g23655, AaLCBc18p15g25437, AaLCBc21p08g29322, AaLCBc21p09g29375, AaLCBc21p11g29446, AaLCBc21p12g29506, AaLCBc21p14g29616, AaLCBc21p18g29949, AaLCBc23p06g32134, AaLCBc23p15g32749, …	AaLCCc02p15g02538, AaLCCc02p18g02814, AaLCCc03p18g04270, AaLCCc06p06g07516, AaLCCc07p21g10046, AaLCCc10p08g13372, AaLCCc10p12g13519, AaLCCc10p17g13796, AaLCCc11p13g15012, AaLCCc17p20g23781, AaLCCc18p01g23914, AaLCCc19p05g25314, AaLCCc19p08g25490, AaLCCc21p06g28510, AaLCCc21p11g28858, AaLCCc22p12g30048, AaLCCc23p16g31887, AaLCCc29p09g39400	AaLCDc01p08g00598, AaLCDc05p11g06395, AaLCDc05p19g06852, AaLCDc06p05g07364, AaLCDc17p00g22149, AaLCDc19p02g24991, AaLCDc20p14g27527, AaLCDc22p12g29941, AaLCDc26p01g34438, AaLCDc26p03g34564, AaLCDc28p13g37753
OG0000008	AaLCAc01p21g01446, AaLCAc16p00g21734, AaLCAc16p00g21740, AaLCAc16p00g21745, AaLCAc16p00g21750, AaLCAc16p00g21757, AaLCAc16p00g21763, AaLCAc16p00g21770, AaLCAc16p00g21776, AaLCAc16p00g21781, AaLCAc16p00g21787, AaLCAc16p00g21793, AaLCAc16p00g21798, AaLCAc16p00g21805, AaLCAc16p00g21815, AaLCAc16p00g21823, AaLCAc16p00g21830, AaLCAc16p00g21836, AaLCAc16p00g21842, AaLCAc16p00g21848, AaLCAc16p00g21854, …	AaLCBc16p00g21429, AaLCBc16p00g21435, AaLCBc16p00g21444, AaLCBc16p00g21447, AaLCBc16p00g21455, AaLCBc16p00g21458, AaLCBc16p00g21463, AaLCBc16p00g21468, AaLCBc16p00g21473, AaLCBc16p00g21478, AaLCBc16p00g21483, AaLCBc16p00g21486, AaLCBc16p00g21490, AaLCBc16p00g21494, AaLCBc16p00g21497, AaLCBc16p00g21502, AaLCBc16p00g21509, AaLCBc16p00g21514, AaLCBc16p00g21518, AaLCBc16p00g21524, AaLCBc16p00g21527, …	AaLCCc16p16g21660	AaLCDc16p00g20546, AaLCDc16p00g20555, AaLCDc16p00g20565, AaLCDc16p00g20581, AaLCDc16p00g20584, AaLCDc16p00g20588, AaLCDc16p00g20598, AaLCDc16p00g20602, AaLCDc16p00g20608, AaLCDc16p00g20613, AaLCDc16p00g20617, AaLCDc16p00g20623, AaLCDc16p00g20626, AaLCDc16p00g20629, AaLCDc16p00g20633, AaLCDc16p00g20645, AaLCDc16p00g20648, AaLCDc16p00g20652, AaLCDc16p00g20659, AaLCDc16p00g20662
OG0000009	AaLCAc01p13g00887, AaLCAc04p06g05112, AaLCAc04p08g05250, AaLCAc04p09g05264, AaLCAc04p10g05341, AaLCAc05p04g06316, AaLCAc05p20g07313, AaLCAc06p10g07955, AaLCAc08p06g10959, AaLCAc08p11g11286, AaLCAc08p11g11287, AaLCAc09p13g12973, AaLCAc10p11g13985, AaLCAc12p06g16327, AaLCAc18p19g26027, AaLCAc19p01g26424, AaLCAc22p19g31902, AaLCAc22p19g31903, AaLCAc23p16g33211	AaLCBc03p22g04711, AaLCBc05p11g06757, AaLCBc07p17g10047, AaLCBc07p17g10048, AaLCBc09p13g12827, AaLCBc12p10g16335, AaLCBc13p06g17577, AaLCBc17p03g23349, AaLCBc18p12g25311, AaLCBc18p17g25564, AaLCBc18p20g25727, AaLCBc19p06g26339, AaLCBc21p00g28846, AaLCBc21p07g29265, AaLCBc22p14g31225, AaLCBc27p11g37847, AaLCBc28p18g39976	AaLCCc06p09g07652, AaLCCc08p06g10590, AaLCCc08p22g11638, AaLCCc09p09g12310, AaLCCc11p06g14625, AaLCCc12p10g15973, AaLCCc12p12g16080, AaLCCc16p07g21283, AaLCCc16p07g21284, AaLCCc18p06g24376, AaLCCc19p04g25274, AaLCCc22p13g30125, AaLCCc22p14g30142, AaLCCc24p15g33643, AaLCCc28p11g38060, AaLCCc29p04g39023	AaLCDc04p08g04994, AaLCDc08p15g10769, AaLCDc09p11g12110, AaLCDc10p10g13131, AaLCDc13p06g16923, AaLCDc14p08g18529, AaLCDc20p04g26903, AaLCDc21p00g27904, AaLCDc21p05g28257, AaLCDc23p12g31154, AaLCDc24p04g32158, AaLCDc24p05g32244, AaLCDc25p12g33715, AaLCDc28p17g38100
OG0000010	AaLCAc13p04g17634	AaLCBc07p20g10229, AaLCBc10p21g14467, AaLCBc14p14g19543, AaLCBc26p13g37083	AaLCCc01p05g00419, AaLCCc02p04g01802, AaLCCc02p09g02262, AaLCCc02p15g02539, AaLCCc04p12g05366, AaLCCc05p01g05827, AaLCCc05p03g05975, AaLCCc05p03g06017, AaLCCc06p05g07495, AaLCCc06p16g08073, AaLCCc06p20g08400, AaLCCc06p20g08431, AaLCCc06p20g08456, AaLCCc07p05g09035, AaLCCc07p07g09174, AaLCCc07p10g09416, AaLCCc07p21g10060, AaLCCc08p01g10219, AaLCCc08p06g10619, AaLCCc08p08g10721, AaLCCc08p09g10762, …	AaLCDc02p01g01492, AaLCDc06p00g06985, AaLCDc06p03g07265, AaLCDc09p08g11916
OG0000011	AaLCAc03p04g03294, AaLCAc03p17g04270, AaLCAc04p08g05228, AaLCAc05p16g07073, AaLCAc12p07g16331, AaLCAc12p14g16677, AaLCAc14p12g19742, AaLCAc16p27g23488, AaLCAc17p14g24376, AaLCAc18p13g25706, AaLCAc18p16g25859, AaLCAc19p11g26904, AaLCAc20p05g28416, AaLCAc20p10g28781, AaLCAc23p11g32879, AaLCAc23p11g32911, AaLCAc23p19g33514, AaLCAc24p10g34730, AaLCAc25p07g35790, AaLCAc26p10g37393, AaLCAc27p05g38382	AaLCBc01p08g00672, AaLCBc01p11g00772, AaLCBc05p11g06764, AaLCBc05p13g06876, AaLCBc05p17g07102, AaLCBc07p11g09771, AaLCBc08p18g11520, AaLCBc09p05g12358, AaLCBc09p12g12740, AaLCBc11p10g15198, AaLCBc13p07g17699, AaLCBc15p02g20119, AaLCBc16p11g21928, AaLCBc17p14g23918, AaLCBc19p01g25976, AaLCBc19p03g26133, AaLCBc19p12g26872, AaLCBc21p08g29324, AaLCBc28p02g38818, AaLCBc29p17g41103	AaLCCc01p12g00786, AaLCCc04p04g04904, AaLCCc05p10g06536, AaLCCc06p15g07979, AaLCCc09p05g12084, AaLCCc11p06g14628, AaLCCc12p10g15951, AaLCCc13p02g16874, AaLCCc16p02g21029, AaLCCc16p18g21814, AaLCCc17p15g23415, AaLCCc23p17g31963, AaLCCc29p05g39108, AaLCCc29p09g39357	AaLCDc05p10g06369, AaLCDc05p12g06451, AaLCDc15p02g19490, AaLCDc15p14g20530, AaLCDc24p08g32355
OG0000012	AaLCAc02p11g02351, AaLCAc06p07g07833, AaLCAc06p20g08609, AaLCAc07p09g09615, AaLCAc09p15g13123, AaLCAc12p09g16446, AaLCAc14p06g19414, AaLCAc14p09g19580, AaLCAc15p01g20414, AaLCAc16p03g21963, AaLCAc22p12g31576, AaLCAc23p10g32851, AaLCAc26p05g37034, AaLCAc27p18g39222, AaLCAc28p08g40105, AaLCAc29p09g41585, AaLCAc29p10g41641	AaLCBc02p05g01940, AaLCBc02p10g02319, AaLCBc07p20g10222, AaLCBc09p10g12646, AaLCBc16p25g22876, AaLCBc17p05g23493, AaLCBc21p13g29541, AaLCBc22p17g31334, AaLCBc23p06g32157, AaLCBc26p13g37082, AaLCBc26p13g37116	AaLCCc01p16g01078, AaLCCc02p12g02378, AaLCCc04p02g04795, AaLCCc07p05g09036, AaLCCc14p05g18718, AaLCCc14p13g19175, AaLCCc14p16g19400, AaLCCc17p01g22661, AaLCCc24p01g32572, AaLCCc27p00g36340, AaLCCc28p01g37438	AaLCDc02p02g01582, AaLCDc03p14g04038, AaLCDc06p05g07331, AaLCDc06p11g07627, AaLCDc08p16g10848, AaLCDc09p13g12232, AaLCDc10p08g13063, AaLCDc13p14g17572, AaLCDc14p14g18855, AaLCDc16p01g20708, AaLCDc16p11g21064, AaLCDc20p11g27347, AaLCDc22p05g29502, AaLCDc22p09g29752, AaLCDc23p11g31031, AaLCDc25p09g33529, AaLCDc27p01g35647, AaLCDc27p02g35683, AaLCDc28p04g37148
OG0000013	AaLCAc02p01g01535, AaLCAc02p07g02044, AaLCAc03p01g02954, AaLCAc03p05g03388, AaLCAc08p08g11128, AaLCAc13p11g18139, AaLCAc14p01g19065, AaLCAc15p01g20402, AaLCAc18p17g25934, AaLCAc18p22g26266, AaLCAc23p18g33437, AaLCAc23p21g33683, AaLCAc25p15g36316, AaLCAc28p11g40295	AaLCBc02p01g01582, AaLCBc02p06g02089, AaLCBc03p01g02963, AaLCBc03p05g03379, AaLCBc08p08g10987, AaLCBc13p09g17815, AaLCBc14p01g18768, AaLCBc14p16g19696, AaLCBc15p01g20059, AaLCBc18p16g25463, AaLCBc18p20g25779, AaLCBc23p16g32819, AaLCBc23p19g33081, AaLCBc25p15g35602, AaLCBc28p10g39382	AaLCCc02p01g01554, AaLCCc02p07g02065, AaLCCc03p01g02928, AaLCCc03p05g03362, AaLCCc08p09g10760, AaLCCc13p06g17180, AaLCCc13p11g17486, AaLCCc14p01g18413, AaLCCc14p16g19404, AaLCCc18p16g25024, AaLCCc23p16g31891, AaLCCc23p19g32134, AaLCCc25p15g34591, AaLCCc28p11g38069	AaLCDc02p01g01480, AaLCDc02p07g01974, AaLCDc03p01g02878, AaLCDc03p06g03328, AaLCDc08p09g10417, AaLCDc13p07g16987, AaLCDc13p09g17146, AaLCDc14p01g18071, AaLCDc14p15g18987, AaLCDc18p16g24791, AaLCDc23p16g31333, AaLCDc23p19g31625, AaLCDc25p15g33907, AaLCDc28p10g37487
OG0000014		AaLCBc22p12g31123, AaLCBc22p12g31124, AaLCBc22p12g31125, AaLCBc22p12g31126, AaLCBc22p12g31127, AaLCBc22p12g31128, AaLCBc22p12g31129, AaLCBc22p12g31130, AaLCBc22p12g31131, AaLCBc22p12g31132, AaLCBc22p12g31133, AaLCBc22p12g31134, AaLCBc22p12g31135, AaLCBc22p12g31136, AaLCBc22p12g31137, AaLCBc22p12g31138, AaLCBc22p12g31139, AaLCBc22p12g31140, AaLCBc22p12g31142, AaLCBc22p12g31143, AaLCBc22p12g31144, …
OG0000015	AaLCAc01p11g00766, AaLCAc03p12g03973, AaLCAc03p17g04251, AaLCAc03p17g04254, AaLCAc04p08g05229, AaLCAc04p14g05620, AaLCAc05p17g07117, AaLCAc06p07g07834, AaLCAc10p03g13558, AaLCAc11p12g15389, AaLCAc12p12g16549, AaLCAc14p06g19399, AaLCAc15p01g20422, AaLCAc17p14g24325, AaLCAc18p13g25714, AaLCAc19p09g26780, AaLCAc21p08g29872, AaLCAc21p09g29917, AaLCAc21p13g30079, AaLCAc26p01g36848, AaLCAc26p03g36951, …	AaLCBc01p08g00634, AaLCBc01p12g00800, AaLCBc03p16g04252, AaLCBc04p01g04999, AaLCBc05p17g07101, AaLCBc06p01g07432, AaLCBc06p06g07828, AaLCBc07p17g10013, AaLCBc07p19g10128, AaLCBc08p07g10879, AaLCBc10p18g14261, AaLCBc12p00g15741, AaLCBc12p04g16029, AaLCBc14p16g19729, AaLCBc15p02g20139, AaLCBc16p03g21676, AaLCBc16p16g22145, AaLCBc17p11g23771, AaLCBc17p14g23917, AaLCBc21p07g29252, AaLCBc21p10g29423, …		AaLCDc07p19g09558
OG0000016	AaLCAc01p11g00740, AaLCAc02p11g02379, AaLCAc06p08g07869, AaLCAc08p01g10514, AaLCAc08p13g11401, AaLCAc09p07g12632, AaLCAc09p09g12764, AaLCAc09p17g13267, AaLCAc10p08g13862, AaLCAc10p08g13867, AaLCAc10p10g13952, AaLCAc14p05g19369, AaLCAc15p02g20465, AaLCAc15p03g20576, AaLCAc18p15g25790, AaLCAc18p20g26095, AaLCAc19p01g26436, AaLCAc19p10g26837, AaLCAc26p05g37036, AaLCAc27p08g38508, AaLCAc27p13g38851, …	AaLCBc01p11g00779, AaLCBc02p15g02587, AaLCBc06p07g07858, AaLCBc07p17g10012, AaLCBc07p19g10109, AaLCBc10p10g13808, AaLCBc11p08g15066, AaLCBc11p10g15215, AaLCBc12p07g16202, AaLCBc13p08g17716, AaLCBc15p02g20167, AaLCBc15p03g20235, AaLCBc20p12g28305, AaLCBc25p07g35100, AaLCBc27p08g37685	AaLCCc01p11g00762, AaLCCc05p16g06830, AaLCCc08p01g10147, AaLCCc15p01g19805, AaLCCc16p07g21271, AaLCCc17p13g23347, AaLCCc19p08g25475, AaLCCc25p00g33810	AaLCDc01p11g00775, AaLCDc19p02g24981
OG0000017	AaLCAc01p21g01445, AaLCAc16p00g21738, AaLCAc16p00g21744, AaLCAc16p00g21748, AaLCAc16p00g21755, AaLCAc16p00g21761, AaLCAc16p00g21768, AaLCAc16p00g21774, AaLCAc16p00g21780, AaLCAc16p00g21785, AaLCAc16p00g21792, AaLCAc16p00g21797, AaLCAc16p00g21802, AaLCAc16p00g21808, AaLCAc16p00g21813, AaLCAc16p00g21821, AaLCAc16p00g21834, AaLCAc16p00g21840, AaLCAc16p00g21846, AaLCAc16p00g21853, AaLCAc16p00g21858	AaLCBc16p00g21431, AaLCBc16p00g21437, AaLCBc16p00g21452, AaLCBc16p00g21460, AaLCBc16p00g21465, AaLCBc16p00g21470, AaLCBc16p00g21475, AaLCBc16p00g21480, AaLCBc16p00g21487, AaLCBc16p00g21492, AaLCBc16p00g21498, AaLCBc16p00g21504, AaLCBc16p00g21511, AaLCBc16p00g21520, AaLCBc16p00g21536, AaLCBc16p01g21564		AaLCDc16p00g20552, AaLCDc16p00g20557, AaLCDc16p00g20562, AaLCDc16p00g20571, AaLCDc16p00g20576, AaLCDc16p00g20586, AaLCDc16p00g20594, AaLCDc16p00g20600, AaLCDc16p00g20604, AaLCDc16p00g20610, AaLCDc16p00g20614, AaLCDc16p00g20619, AaLCDc16p00g20635
OG0000018			AaLCCc16p19g21851, AaLCCc17p13g23311, AaLCCc28p05g37739, AaLCCc28p19g38693	AaLCDc02p04g01741, AaLCDc02p11g02285, AaLCDc03p03g03092, AaLCDc03p03g03130, AaLCDc03p08g03604, AaLCDc03p09g03642, AaLCDc03p14g04069, AaLCDc05p14g06555, AaLCDc05p19g06813, AaLCDc06p00g06986, AaLCDc06p07g07417, AaLCDc06p10g07530, AaLCDc07p11g09217, AaLCDc07p14g09329, AaLCDc09p16g12460, AaLCDc10p02g12704, AaLCDc11p11g14563, AaLCDc12p02g15159, AaLCDc13p04g16772, AaLCDc13p07g16997, AaLCDc14p03g18264, …
OG0000019	AaLCAc23p17g33256, AaLCAc23p17g33259, AaLCAc23p17g33269, AaLCAc23p17g33289, AaLCAc23p17g33293, AaLCAc23p17g33318, AaLCAc23p17g33347, AaLCAc23p17g33348, AaLCAc23p17g33370, AaLCAc23p17g33371, AaLCAc23p17g33373, AaLCAc23p17g33395, AaLCAc23p17g33398, AaLCAc23p17g33401, AaLCAc23p17g33408	AaLCBc26p15g37300, AaLCBc26p15g37304, AaLCBc26p16g37324, AaLCBc26p16g37328, AaLCBc26p16g37329, AaLCBc26p16g37331, AaLCBc26p16g37332, AaLCBc26p16g37336, AaLCBc26p16g37342, AaLCBc26p16g37345, AaLCBc26p16g37346, AaLCBc26p16g37349, AaLCBc26p16g37355, AaLCBc26p16g37364, AaLCBc26p16g37368	AaLCCc23p13g31637, AaLCCc23p13g31639, AaLCCc23p14g31669, AaLCCc23p14g31677, AaLCCc23p14g31680, AaLCCc23p14g31690, AaLCCc23p14g31697, AaLCCc23p14g31710, AaLCCc23p14g31712, AaLCCc23p14g31715, AaLCCc23p14g31722, AaLCCc23p14g31724, AaLCCc23p14g31726, AaLCCc23p14g31732, AaLCCc23p14g31734, AaLCCc23p14g31746, AaLCCc23p14g31773	AaLCDc23p13g31196, AaLCDc23p13g31202
OG0000020	AaLCAc01p05g00394, AaLCAc02p04g01785, AaLCAc03p14g04123, AaLCAc05p11g06814, AaLCAc05p12g06840, AaLCAc07p14g09988, AaLCAc09p04g12437, AaLCAc13p10g18012, AaLCAc23p20g33574, AaLCAc24p14g34946, AaLCAc26p18g38052, AaLCAc28p16g40753	AaLCBc01p05g00404, AaLCBc02p04g01832, AaLCBc03p14g04146, AaLCBc05p11g06770, AaLCBc05p12g06794, AaLCBc07p14g09894, AaLCBc07p14g09895, AaLCBc09p04g12292, AaLCBc23p18g32975, AaLCBc24p11g34217, AaLCBc26p13g37077, AaLCBc28p16g39803	AaLCCc01p05g00426, AaLCCc02p04g01800, AaLCCc03p14g04094, AaLCCc05p11g06560, AaLCCc05p12g06581, AaLCCc07p14g09657, AaLCCc09p04g12031, AaLCCc13p09g17363, AaLCCc20p19g28067, AaLCCc23p18g32033, AaLCCc24p11g33205, AaLCCc26p13g36096, AaLCCc28p16g38479	AaLCDc02p04g01725, AaLCDc03p14g04098, AaLCDc05p12g06458, AaLCDc05p12g06483, AaLCDc07p13g09316, AaLCDc07p13g09318, AaLCDc09p05g11708, AaLCDc23p18g31492, AaLCDc24p11g32559, AaLCDc26p12g35332, AaLCDc28p16g37954
OG0000021			AaLCCc13p20g18281, AaLCCc13p20g18282, AaLCCc13p20g18283, AaLCCc13p20g18284, AaLCCc13p20g18285, AaLCCc13p20g18286, AaLCCc13p20g18287, AaLCCc13p20g18288, AaLCCc13p20g18289, AaLCCc13p20g18290, AaLCCc13p20g18291, AaLCCc13p20g18292, AaLCCc13p20g18293, AaLCCc13p20g18294, AaLCCc13p20g18295, AaLCCc13p20g18296, AaLCCc13p20g18297, AaLCCc13p20g18298, AaLCCc13p20g18299, AaLCCc13p20g18300, AaLCCc13p20g18301, …
OG0000022	AaLCAc02p04g01793, AaLCAc03p03g03196, AaLCAc03p14g04134, AaLCAc08p21g11873, AaLCAc13p09g17961, AaLCAc15p09g20990, AaLCAc22p08g31370, AaLCAc23p20g33564, AaLCAc24p13g34928, AaLCAc26p17g37998, AaLCAc26p18g38042	AaLCBc02p04g01841, AaLCBc03p03g03189, AaLCBc03p14g04157, AaLCBc08p21g11737, AaLCBc15p09g20692, AaLCBc22p08g30915, AaLCBc23p18g32962, AaLCBc24p10g34196, AaLCBc26p12g37022, AaLCBc26p13g37067, AaLCBc28p15g39744, AaLCBc28p15g39789	AaLCCc02p04g01809, AaLCCc03p00g02872, AaLCCc03p03g03174, AaLCCc03p14g04107, AaLCCc13p09g17307, AaLCCc15p07g20253, AaLCCc22p10g29946, AaLCCc23p18g32021, AaLCCc24p10g33187, AaLCCc26p13g36048, AaLCCc26p13g36086, AaLCCc28p16g38467	AaLCDc02p04g01734, AaLCDc03p03g03123, AaLCDc03p15g04113, AaLCDc08p19g11095, AaLCDc13p09g17139, AaLCDc15p06g19839, AaLCDc22p09g29757, AaLCDc23p18g31480, AaLCDc24p11g32539, AaLCDc26p11g35276, AaLCDc26p12g35324
OG0000023	AaLCAc01p06g00462, AaLCAc01p16g01038, AaLCAc02p11g02378, AaLCAc09p10g12782, AaLCAc10p05g13718, AaLCAc10p08g13890, AaLCAc18p13g25722, AaLCAc21p07g29819, AaLCAc27p01g38260, AaLCAc27p04g38356	AaLCBc01p06g00448, AaLCBc03p15g04209, AaLCBc05p11g06763, AaLCBc09p10g12669, AaLCBc11p10g15187, AaLCBc13p06g17613, AaLCBc18p14g25405, AaLCBc19p03g26132, AaLCBc21p08g29318, AaLCBc21p11g29445, AaLCBc24p05g33896, AaLCBc26p02g36171, AaLCBc26p02g36174, AaLCBc29p10g40742	AaLCCc01p06g00471, AaLCCc02p13g02451, AaLCCc02p15g02537, AaLCCc03p15g04157, AaLCCc03p24g04713, AaLCCc06p06g07540, AaLCCc19p04g25277, AaLCCc19p07g25441, AaLCCc19p09g25500, AaLCCc19p09g25503, AaLCCc26p01g35101, AaLCCc29p00g38731, AaLCCc29p06g39164	AaLCDc01p16g01030, AaLCDc05p12g06450, AaLCDc09p06g11775, AaLCDc14p09g18544, AaLCDc16p01g20696, AaLCDc19p08g25261, AaLCDc24p01g31995
OG0000024	AaLCAc05p09g06695, AaLCAc06p04g07632, AaLCAc11p12g15399, AaLCAc15p13g21319, AaLCAc20p15g29038	AaLCBc04p01g05016, AaLCBc05p09g06648, AaLCBc07p05g09273, AaLCBc08p13g11258, AaLCBc10p12g13915, AaLCBc10p17g14191, AaLCBc11p04g14879, AaLCBc11p11g15231, AaLCBc11p11g15288, AaLCBc13p05g17546, AaLCBc20p08g28107, AaLCBc21p12g29497, AaLCBc21p17g29806, AaLCBc27p09g37747, AaLCBc29p13g40825	AaLCCc02p09g02246, AaLCCc08p23g11662, AaLCCc10p16g13736, AaLCCc11p11g14918, AaLCCc16p02g21020, AaLCCc18p13g24857, AaLCCc19p04g25275, AaLCCc19p05g25337, AaLCCc23p16g31855, AaLCCc27p07g36698	AaLCDc02p10g02232, AaLCDc03p13g04003, AaLCDc06p11g07610, AaLCDc06p16g07994, AaLCDc08p11g10551, AaLCDc10p07g13013, AaLCDc10p20g13817, AaLCDc16p11g21071, AaLCDc19p03g24997, AaLCDc19p04g25024, AaLCDc20p11g27328, AaLCDc20p15g27563, AaLCDc21p13g28725, AaLCDc23p14g31207
OG0000025	AaLCAc06p02g07479	AaLCBc01p03g00276, AaLCBc02p01g01594, AaLCBc02p06g02037, AaLCBc03p15g04203, AaLCBc06p02g07515, AaLCBc08p03g10591, AaLCBc08p05g10730, AaLCBc08p08g10940, AaLCBc08p18g11500, AaLCBc09p04g12354, AaLCBc09p05g12387, AaLCBc10p00g13206, AaLCBc10p18g14255, AaLCBc12p15g16623, AaLCBc12p20g16936, AaLCBc13p03g17409, AaLCBc13p16g18372, AaLCBc13p16g18379, AaLCBc14p18g19842, AaLCBc16p22g22588, AaLCBc16p25g22932, …		AaLCDc08p21g11236, AaLCDc29p12g39088
OG0000026	AaLCAc09p10g12794, AaLCAc16p00g21741, AaLCAc16p00g21777, AaLCAc16p00g21782, AaLCAc16p00g21794, AaLCAc16p00g21799, AaLCAc16p00g21804, AaLCAc16p00g21855	AaLCBc16p00g21442, AaLCBc16p00g21448, AaLCBc16p00g21456, AaLCBc16p00g21459, AaLCBc16p00g21464, AaLCBc16p00g21469, AaLCBc16p00g21474, AaLCBc16p00g21479, AaLCBc16p00g21491, AaLCBc16p00g21503, AaLCBc16p00g21510, AaLCBc16p00g21519, AaLCBc16p00g21532, AaLCBc16p00g21538, AaLCBc16p00g21541	AaLCCc16p16g21661	AaLCDc16p00g20547, AaLCDc16p00g20551, AaLCDc16p00g20556, AaLCDc16p00g20561, AaLCDc16p00g20566, AaLCDc16p00g20570, AaLCDc16p00g20575, AaLCDc16p00g20585, AaLCDc16p00g20593, AaLCDc16p00g20599, AaLCDc16p00g20603, AaLCDc16p00g20609, AaLCDc16p00g20618, AaLCDc16p00g20630, AaLCDc16p00g20634, AaLCDc16p00g20640, AaLCDc16p00g20653, AaLCDc16p00g20660, AaLCDc16p00g20663
OG0000027	AaLCAc05p17g07103, AaLCAc09p10g12833, AaLCAc10p02g13500, AaLCAc12p02g16087, AaLCAc16p13g22386, AaLCAc16p15g22495, AaLCAc16p19g22753, AaLCAc17p15g24418, AaLCAc22p11g31521, AaLCAc23p20g33615, AaLCAc28p01g39686, AaLCAc28p17g40814	AaLCBc05p07g06538, AaLCBc06p13g08158, AaLCBc06p21g08763, AaLCBc08p23g11918, AaLCBc10p20g14420, AaLCBc11p13g15408, AaLCBc12p02g15891, AaLCBc13p08g17728, AaLCBc16p14g22031, AaLCBc20p17g28649, AaLCBc22p20g31540, AaLCBc23p06g32096, AaLCBc23p12g32639, AaLCBc24p04g33824, AaLCBc27p12g37928	AaLCCc07p14g09699, AaLCCc09p06g12144, AaLCCc11p09g14788, AaLCCc14p20g19735, AaLCCc16p12g21470, AaLCCc20p06g27221, AaLCCc23p19g32060, AaLCCc28p17g38538	AaLCDc02p17g02614, AaLCDc04p15g05547, AaLCDc08p15g10810, AaLCDc16p14g21215, AaLCDc19p18g26037, AaLCDc20p08g27171, AaLCDc23p18g31531
OG0000028		AaLCBc01p08g00633, AaLCBc02p06g02026, AaLCBc03p07g03524, AaLCBc05p06g06473, AaLCBc06p01g07393, AaLCBc06p02g07459, AaLCBc06p06g07807, AaLCBc08p02g10564, AaLCBc08p19g11643, AaLCBc09p10g12632, AaLCBc11p08g15075, AaLCBc11p12g15305, AaLCBc12p10g16304, AaLCBc12p10g16306, AaLCBc13p04g17437, AaLCBc13p07g17704, AaLCBc14p03g18901, AaLCBc15p02g20172, AaLCBc15p04g20305, AaLCBc16p20g22444, AaLCBc17p08g23666, …		AaLCDc06p04g07293
OG0000029	AaLCAc02p11g02353, AaLCAc02p18g02801, AaLCAc04p06g05075, AaLCAc04p06g05077, AaLCAc06p09g07907, AaLCAc07p16g10055, AaLCAc10p11g13998, AaLCAc28p05g39951, AaLCAc28p07g40037, AaLCAc28p12g40406, AaLCAc29p11g41675	AaLCBc07p15g09954, AaLCBc10p03g13401, AaLCBc12p11g16371, AaLCBc14p08g19213, AaLCBc17p06g23545, AaLCBc18p12g25338, AaLCBc19p02g26092, AaLCBc19p19g27487, AaLCBc19p20g27533, AaLCBc21p09g29356, AaLCBc21p21g30219, AaLCBc25p05g35000, AaLCBc25p15g35562	AaLCCc03p13g04001, AaLCCc03p13g04003, AaLCCc07p16g09748, AaLCCc07p16g09749, AaLCCc10p07g13326, AaLCCc12p11g16010, AaLCCc17p00g22581, AaLCCc26p02g35148	AaLCDc02p11g02254, AaLCDc07p15g09411, AaLCDc16p01g20685, AaLCDc19p01g24911, AaLCDc20p08g27152, AaLCDc27p02g35696, AaLCDc27p02g35703, AaLCDc27p08g36005
OG0000030	AaLCAc23p14g33137, AaLCAc23p17g33333, AaLCAc23p17g33339, AaLCAc23p17g33349, AaLCAc23p17g33389	AaLCBc23p13g32694, AaLCBc23p13g32695, AaLCBc26p15g37306, AaLCBc26p15g37307, AaLCBc26p15g37309, AaLCBc26p15g37311, AaLCBc26p15g37312, AaLCBc26p16g37314, AaLCBc26p16g37315, AaLCBc26p16g37316, AaLCBc26p16g37317, AaLCBc26p16g37318, AaLCBc26p16g37321, AaLCBc26p16g37351	AaLCCc23p14g31681, AaLCCc23p14g31682, AaLCCc23p14g31683, AaLCCc23p14g31684, AaLCCc23p14g31685, AaLCCc23p14g31686, AaLCCc23p14g31687, AaLCCc23p14g31689, AaLCCc23p14g31692, AaLCCc23p14g31693, AaLCCc23p14g31694, AaLCCc23p14g31695, AaLCCc23p14g31696, AaLCCc23p14g31698, AaLCCc23p14g31700, AaLCCc23p14g31701, AaLCCc23p14g31702, AaLCCc23p14g31704, AaLCCc23p14g31706, AaLCCc23p14g31742	AaLCDc23p13g31198
OG0000031	AaLCAc27p05g38406	AaLCBc27p02g37448, AaLCBc27p03g37457, AaLCBc27p03g37460		AaLCDc27p00g35565, AaLCDc27p00g35566, AaLCDc27p00g35567, AaLCDc27p00g35568, AaLCDc27p00g35569, AaLCDc27p00g35570, AaLCDc27p00g35571, AaLCDc27p00g35572, AaLCDc27p00g35573, AaLCDc27p00g35574, AaLCDc27p00g35575, AaLCDc27p00g35576, AaLCDc27p00g35577, AaLCDc27p00g35578, AaLCDc27p00g35579, AaLCDc27p00g35580, AaLCDc27p00g35581, AaLCDc27p00g35582, AaLCDc27p00g35583, AaLCDc27p00g35584, AaLCDc27p00g35585, …
OG0000032	AaLCAc02p19g02860, AaLCAc10p08g13885, AaLCAc12p05g16268		AaLCCc01p00g00012, AaLCCc02p04g01801, AaLCCc02p08g02179, AaLCCc02p10g02342, AaLCCc04p11g05288, AaLCCc06p18g08243, AaLCCc07p17g09777, AaLCCc08p19g11362, AaLCCc08p19g11413, AaLCCc08p22g11611, AaLCCc10p01g12923, AaLCCc10p01g12954, AaLCCc10p07g13318, AaLCCc10p13g13564, AaLCCc11p10g14823, AaLCCc12p04g15688, AaLCCc13p00g16715, AaLCCc14p01g18433, AaLCCc16p12g21448, AaLCCc16p24g22319, AaLCCc17p17g23507, …	AaLCDc13p06g16918
OG0000033	AaLCAc01p09g00685, AaLCAc02p11g02363, AaLCAc05p12g06852, AaLCAc07p11g09825, AaLCAc11p09g15236, AaLCAc14p08g19501, AaLCAc18p15g25803, AaLCAc18p15g25833, AaLCAc18p16g25842, AaLCAc19p11g26886, AaLCAc21p08g29851, AaLCAc27p05g38407	AaLCBc01p13g00858, AaLCBc04p00g04977, AaLCBc08p12g11209, AaLCBc08p12g11212, AaLCBc14p08g19215, AaLCBc14p09g19242, AaLCBc18p00g24396, AaLCBc18p22g25877, AaLCBc19p02g26099, AaLCBc22p12g31122, AaLCBc25p06g35056, AaLCBc27p02g37443, AaLCBc27p03g37455, AaLCBc27p04g37495	AaLCCc07p11g09478, AaLCCc10p11g13452, AaLCCc13p09g17361, AaLCCc13p20g18280, AaLCCc19p06g25410	AaLCDc04p02g04702, AaLCDc08p12g10636, AaLCDc10p10g13143, AaLCDc11p08g14402, AaLCDc14p10g18604, AaLCDc27p00g35596, AaLCDc28p06g37242
OG0000034	AaLCAc03p14g04125, AaLCAc04p03g04972, AaLCAc04p03g04973, AaLCAc04p03g04974, AaLCAc04p05g05068, AaLCAc04p08g05204, AaLCAc05p11g06801, AaLCAc06p08g07877, AaLCAc06p09g07914, AaLCAc08p06g10945, AaLCAc08p06g10946, AaLCAc08p06g10947, AaLCAc08p06g10948, AaLCAc13p02g17431, AaLCAc14p08g19496, AaLCAc16p04g22016, AaLCAc16p04g22024, AaLCAc16p04g22025, AaLCAc16p05g22061, AaLCAc16p05g22062, AaLCAc16p08g22181, …		AaLCCc25p04g33964	AaLCDc21p08g28393
OG0000035	AaLCAc18p14g25751	AaLCBc02p04g01830, AaLCBc03p08g03647, AaLCBc04p01g05029, AaLCBc04p14g05860, AaLCBc06p01g07412, AaLCBc07p13g09841, AaLCBc08p02g10563, AaLCBc13p05g17545, AaLCBc13p15g18270, AaLCBc13p17g18417, AaLCBc15p05g20348, AaLCBc17p01g23187, AaLCBc18p15g25436, AaLCBc18p20g25753, AaLCBc19p06g26357, AaLCBc20p05g27881, AaLCBc20p08g28119, AaLCBc20p17g28601, AaLCBc21p17g29845, AaLCBc22p05g30610, AaLCBc23p03g31829, …	AaLCCc01p20g01358, AaLCCc03p19g04351, AaLCCc07p02g08740, AaLCCc12p05g15745, AaLCCc16p25g22447, AaLCCc18p15g24980, AaLCCc25p16g34641, AaLCCc26p05g35367, AaLCCc29p00g38732
OG0000036	AaLCAc02p05g01946, AaLCAc03p23g04637, AaLCAc10p20g14507, AaLCAc12p13g16665, AaLCAc20p15g29036	AaLCBc02p03g01817, AaLCBc04p07g05293, AaLCBc05p07g06482, AaLCBc05p16g07056, AaLCBc06p04g07624, AaLCBc07p20g10186, AaLCBc08p20g11688, AaLCBc14p03g18959, AaLCBc14p13g19428, AaLCBc20p15g28516, AaLCBc21p13g29547, AaLCBc25p08g35159	AaLCCc03p09g03675, AaLCCc04p13g05519, AaLCCc04p15g05675, AaLCCc06p02g07211, AaLCCc07p11g09503, AaLCCc14p19g19654, AaLCCc21p07g28558, AaLCCc21p08g28594, AaLCCc22p00g29194, AaLCCc23p09g31361, AaLCCc23p21g32334, AaLCCc24p01g32571, AaLCCc24p11g33213, AaLCCc27p03g36492	AaLCDc18p09g24305, AaLCDc20p15g27565, AaLCDc22p09g29769, AaLCDc23p14g31206, AaLCDc23p22g31905, AaLCDc28p07g37271
OG0000037	AaLCAc02p17g02731, AaLCAc03p16g04198, AaLCAc05p07g06530, AaLCAc06p15g08204, AaLCAc07p19g10217, AaLCAc13p00g17282, AaLCAc13p18g18751, AaLCAc19p17g27286, AaLCAc23p25g34065, AaLCAc29p04g41305	AaLCBc02p17g02742, AaLCBc03p15g04204, AaLCBc06p14g08208, AaLCBc07p19g10116, AaLCBc13p00g17114, AaLCBc13p17g18429, AaLCBc19p08g26533, AaLCBc23p23g33483, AaLCBc29p04g40346	AaLCCc02p17g02709, AaLCCc03p15g04177, AaLCCc03p15g04179, AaLCCc05p07g06334, AaLCCc06p14g07897, AaLCCc07p19g09885, AaLCCc13p00g16692, AaLCCc13p17g18056, AaLCCc19p15g25955, AaLCCc23p23g32485, AaLCCc29p04g39041	AaLCDc02p17g02646, AaLCDc05p07g06206, AaLCDc06p12g07680, AaLCDc07p18g09546, AaLCDc13p00g16430, AaLCDc23p22g31879, AaLCDc29p04g38482
OG0000038	AaLCAc22p18g31829, AaLCAc24p02g34192, AaLCAc24p02g34193, AaLCAc24p02g34195, AaLCAc24p02g34196, AaLCAc24p02g34197, AaLCAc24p02g34198, AaLCAc24p02g34199, AaLCAc24p02g34201, AaLCAc24p02g34202, AaLCAc24p02g34203, AaLCAc24p02g34206, AaLCAc24p02g34207, AaLCAc24p02g34208, AaLCAc24p02g34209, AaLCAc24p02g34210, AaLCAc24p02g34211	AaLCBc22p18g31417, AaLCBc24p02g33614, AaLCBc24p02g33615, AaLCBc24p02g33617, AaLCBc24p02g33618, AaLCBc24p02g33619, AaLCBc24p02g33620, AaLCBc24p02g33621	AaLCCc22p20g30406, AaLCCc24p02g32639, AaLCCc24p02g32640, AaLCCc24p02g32641, AaLCCc24p02g32642, AaLCCc24p02g32643, AaLCCc24p02g32644, AaLCCc24p02g32645, AaLCCc24p02g32648, AaLCCc24p02g32649	AaLCDc22p12g29995
OG0000039	AaLCAc23p14g33135, AaLCAc23p14g33136, AaLCAc23p14g33140, AaLCAc23p17g33251, AaLCAc23p17g33254, AaLCAc23p17g33261, AaLCAc23p17g33262, AaLCAc23p17g33263, AaLCAc23p17g33265, AaLCAc23p17g33266, AaLCAc23p17g33280, AaLCAc23p17g33313, AaLCAc23p17g33314, AaLCAc23p17g33323, AaLCAc23p17g33341, AaLCAc23p17g33361, AaLCAc23p17g33363, AaLCAc23p17g33376, AaLCAc23p17g33390, AaLCAc23p17g33391, AaLCAc23p17g33405, …	AaLCBc23p13g32692, AaLCBc26p15g37281, AaLCBc26p15g37290, AaLCBc26p16g37362, AaLCBc26p16g37371, AaLCBc26p16g37372	AaLCCc23p13g31635, AaLCCc23p14g31656, AaLCCc23p14g31666, AaLCCc23p14g31754, AaLCCc23p14g31755, AaLCCc23p14g31769, AaLCCc23p14g31770	AaLCDc23p13g31193
OG0000040	AaLCAc06p18g08453, AaLCAc08p02g10607, AaLCAc08p21g11895, AaLCAc09p14g13089, AaLCAc11p16g15703, AaLCAc13p13g18278, AaLCAc14p07g19456, AaLCAc15p13g21318, AaLCAc23p13g33089, AaLCAc24p20g35448, AaLCAc24p20g35457, AaLCAc27p20g39394	AaLCBc03p05g03344, AaLCBc12p00g15754, AaLCBc24p06g33906, AaLCBc24p07g34009, AaLCBc24p17g34781	AaLCCc01p08g00587, AaLCCc11p11g14926, AaLCCc11p11g14928, AaLCCc12p05g15768, AaLCCc16p25g22441, AaLCCc17p08g23174, AaLCCc18p05g24288, AaLCCc18p10g24698, AaLCCc21p09g28711, AaLCCc23p10g31394, AaLCCc25p18g34826, AaLCCc28p07g37795	AaLCDc10p02g12692, AaLCDc13p01g16479, AaLCDc21p13g28723, AaLCDc24p17g33062, AaLCDc28p03g37019, AaLCDc28p10g37475
OG0000041	AaLCAc01p17g01151, AaLCAc03p17g04256, AaLCAc03p24g04695, AaLCAc19p03g26492, AaLCAc20p10g28747, AaLCAc28p04g39889	AaLCBc01p15g01029, AaLCBc03p15g04199, AaLCBc03p22g04691, AaLCBc13p09g17804, AaLCBc18p15g25451, AaLCBc23p16g32867, AaLCBc25p00g34802, AaLCBc25p00g34810, AaLCBc29p05g40408	AaLCCc02p06g02030, AaLCCc04p09g05149, AaLCCc06p06g07553, AaLCCc06p15g07988, AaLCCc09p10g12339, AaLCCc14p09g18908, AaLCCc17p11g23246, AaLCCc17p11g23247, AaLCCc19p10g25534, AaLCCc20p09g27411, AaLCCc23p17g31934, AaLCCc28p04g37634	AaLCDc03p20g04544, AaLCDc05p15g06644, AaLCDc06p08g07454, AaLCDc19p02g24985, AaLCDc19p02g24986, AaLCDc19p02g24987, AaLCDc20p09g27249
OG0000042	AaLCAc02p11g02370, AaLCAc03p15g04161, AaLCAc08p24g12105, AaLCAc09p12g12900, AaLCAc11p08g15178, AaLCAc14p07g19455, AaLCAc22p19g31918, AaLCAc27p10g38645, AaLCAc28p04g39887	AaLCBc06p06g07843, AaLCBc08p07g10880, AaLCBc14p06g19154, AaLCBc16p02g21627, AaLCBc21p08g29320, AaLCBc26p00g36114	AaLCCc06p13g07815, AaLCCc10p11g13491, AaLCCc11p11g14933, AaLCCc16p04g21116, AaLCCc21p12g28973, AaLCCc22p13g30132, AaLCCc23p14g31776, AaLCCc26p01g35094, AaLCCc27p00g36344	AaLCDc01p10g00729, AaLCDc02p09g02133, AaLCDc03p12g03955, AaLCDc14p06g18427, AaLCDc20p13g27414, AaLCDc23p15g31305, AaLCDc23p17g31407, AaLCDc25p10g33618, AaLCDc26p00g34403, AaLCDc27p02g35680
OG0000043	AaLCAc02p12g02410, AaLCAc04p03g04982, AaLCAc05p08g06640, AaLCAc08p00g10453, AaLCAc13p02g17500, AaLCAc13p03g17517, AaLCAc16p04g22033, AaLCAc16p04g22035, AaLCAc16p05g22059, AaLCAc17p09g24110, AaLCAc17p10g24136, AaLCAc19p04g26513, AaLCAc19p05g26583, AaLCAc19p07g26632, AaLCAc19p21g27637, AaLCAc22p14g31647, AaLCAc25p03g35681, AaLCAc25p03g35682, AaLCAc27p02g38280, AaLCAc27p03g38330, AaLCAc27p03g38331, …	AaLCBc16p12g21971	AaLCCc11p13g15033, AaLCCc25p05g34006	AaLCDc10p16g13476, AaLCDc11p13g14648, AaLCDc27p03g35755
OG0000044	AaLCAc02p19g02859, AaLCAc03p24g04741, AaLCAc04p03g04979, AaLCAc09p02g12308, AaLCAc12p00g15927, AaLCAc13p11g18119, AaLCAc17p10g24147, AaLCAc17p10g24148, AaLCAc19p10g26822, AaLCAc22p05g31123, AaLCAc24p10g34707, AaLCAc27p07g38461, AaLCAc29p10g41657	AaLCBc01p12g00835, AaLCBc06p18g08460, AaLCBc06p18g08465, AaLCBc07p21g10280, AaLCBc22p10g30985, AaLCBc29p05g40462	AaLCCc06p12g07752, AaLCCc09p12g12466, AaLCCc15p01g19818, AaLCCc15p01g19820, AaLCCc16p16g21669	AaLCDc03p05g03223, AaLCDc03p13g04001, AaLCDc05p20g06961, AaLCDc06p16g07936, AaLCDc08p18g10950, AaLCDc08p19g11083, AaLCDc09p03g11551, AaLCDc27p02g35654
OG0000045	AaLCAc04p02g04947, AaLCAc05p09g06713, AaLCAc14p08g19508	AaLCBc01p09g00711, AaLCBc01p09g00721, AaLCBc02p11g02368, AaLCBc02p11g02369, AaLCBc05p09g06665, AaLCBc06p08g07881, AaLCBc07p15g09952, AaLCBc07p15g09967, AaLCBc09p10g12662, AaLCBc09p11g12678, AaLCBc18p00g24397, AaLCBc18p22g25878, AaLCBc19p20g27497, AaLCBc23p10g32454, AaLCBc27p03g37472, AaLCBc27p04g37490, AaLCBc28p06g39096, AaLCBc28p06g39097	AaLCCc04p01g04763, AaLCCc12p11g16023, AaLCCc14p08g18880, AaLCCc20p09g27405	AaLCDc02p11g02249, AaLCDc05p10g06359, AaLCDc07p11g09153, AaLCDc12p12g15710, AaLCDc19p06g25090, AaLCDc20p10g27259, AaLCDc25p06g33366
OG0000046	AaLCAc02p16g02657, AaLCAc03p22g04591, AaLCAc05p06g06426, AaLCAc06p04g07663, AaLCAc16p19g22730, AaLCAc23p04g32359, AaLCAc26p13g37697, AaLCAc27p08g38543, AaLCAc27p20g39350	AaLCBc02p16g02651, AaLCBc05p05g06373, AaLCBc16p19g22349, AaLCBc23p04g31964, AaLCBc26p09g36713, AaLCBc27p06g37607, AaLCBc27p19g38476	AaLCCc02p16g02645, AaLCCc05p06g06241, AaLCCc06p04g07415, AaLCCc16p19g21821, AaLCCc23p04g30929, AaLCCc26p09g35718, AaLCCc27p00g36342, AaLCCc27p11g37110	AaLCDc02p16g02560, AaLCDc05p06g06104, AaLCDc19p21g26261, AaLCDc23p04g30501, AaLCDc26p08g34980, AaLCDc27p02g35681, AaLCDc27p15g36598
OG0000047	AaLCAc03p14g04128, AaLCAc08p20g11872, AaLCAc15p09g20989, AaLCAc22p08g31368, AaLCAc24p13g34939, AaLCAc26p18g38045, AaLCAc28p16g40747	AaLCBc03p14g04151, AaLCBc08p21g11736, AaLCBc15p09g20691, AaLCBc22p08g30913, AaLCBc24p10g34209, AaLCBc26p13g37070, AaLCBc28p15g39793, AaLCBc28p15g39796	AaLCCc03p14g04100, AaLCCc08p19g11411, AaLCCc15p07g20252, AaLCCc22p10g29944, AaLCCc24p10g33198, AaLCCc26p13g36089, AaLCCc28p16g38470, AaLCCc28p16g38473	AaLCDc03p15g04106, AaLCDc08p19g11094, AaLCDc15p06g19838, AaLCDc22p09g29756, AaLCDc24p11g32553, AaLCDc26p12g35326, AaLCDc28p15g37945, AaLCDc28p15g37948
OG0000048	AaLCAc01p18g01226, AaLCAc02p19g02837, AaLCAc03p16g04207, AaLCAc06p18g08482, AaLCAc08p01g10515, AaLCAc09p05g12550, AaLCAc09p17g13272, AaLCAc10p20g14571, AaLCAc23p02g32184, AaLCAc24p14g34955, AaLCAc29p17g42085	AaLCBc05p19g07206, AaLCBc12p13g16471, AaLCBc26p09g36745, AaLCBc28p13g39633	AaLCCc01p16g01077, AaLCCc04p06g04983, AaLCCc08p01g10148, AaLCCc29p03g38925	AaLCDc01p01g00105, AaLCDc04p12g05309, AaLCDc05p04g05941, AaLCDc05p20g06969, AaLCDc08p19g11073, AaLCDc09p07g11833, AaLCDc12p05g15372, AaLCDc12p14g15864, AaLCDc13p14g17574, AaLCDc14p08g18509, AaLCDc26p05g34730
OG0000049	AaLCAc02p07g02076, AaLCAc03p18g04326, AaLCAc05p18g07211, AaLCAc06p06g07762, AaLCAc12p10g16483, AaLCAc16p06g22086, AaLCAc21p13g30077, AaLCAc25p10g35971, AaLCAc26p05g37035, AaLCAc29p05g41351	AaLCBc25p08g35128, AaLCBc28p07g39126	AaLCCc03p17g04230, AaLCCc06p05g07462, AaLCCc06p06g07547, AaLCCc11p06g14626, AaLCCc12p11g15994, AaLCCc16p05g21162, AaLCCc16p11g21441, AaLCCc16p17g21683, AaLCCc17p15g23424, AaLCCc23p13g31607, AaLCCc29p05g39089	AaLCDc03p15g04163, AaLCDc04p04g04824, AaLCDc04p08g05001, AaLCDc12p09g15603, AaLCDc12p12g15703, AaLCDc28p01g36924, AaLCDc29p05g38534
OG0000050	AaLCAc04p07g05151, AaLCAc04p14g05592, AaLCAc09p07g12620, AaLCAc11p14g15503, AaLCAc13p01g17319, AaLCAc13p11g18159, AaLCAc17p02g23634, AaLCAc17p17g24563, AaLCAc17p18g24629, AaLCAc18p20g26115, AaLCAc20p13g28938, AaLCAc22p17g31748, AaLCAc28p11g40340, AaLCAc28p16g40714	AaLCBc06p21g08767, AaLCBc17p18g24219	AaLCCc04p14g05593, AaLCCc14p01g18432, AaLCCc14p03g18597	AaLCDc05p19g06871, AaLCDc08p21g11200, AaLCDc09p12g12128, AaLCDc11p10g14500, AaLCDc11p15g14910, AaLCDc14p03g18230, AaLCDc19p11g25436, AaLCDc19p18g26031, AaLCDc28p03g37041, AaLCDc28p12g37616, AaLCDc29p13g39144
OG0000051	AaLCAc04p16g05845, AaLCAc05p19g07277, AaLCAc06p22g08814, AaLCAc09p10g12824, AaLCAc09p17g13310, AaLCAc14p01g19066, AaLCAc21p01g29469, AaLCAc21p19g30573	AaLCBc04p14g05841, AaLCBc05p19g07270, AaLCBc06p21g08765, AaLCBc09p11g12684, AaLCBc09p17g13162, AaLCBc14p01g18769, AaLCBc21p01g28885, AaLCBc21p20g30104	AaLCCc01p02g00187, AaLCCc04p15g05650, AaLCCc05p19g07029, AaLCCc06p21g08487, AaLCCc09p16g12748, AaLCCc14p01g18414, AaLCCc21p01g28173, AaLCCc21p14g29110	AaLCDc01p03g00195, AaLCDc04p15g05524, AaLCDc09p16g12426, AaLCDc14p01g18072, AaLCDc21p01g27959, AaLCDc21p15g28961
OG0000052	AaLCAc06p21g08769, AaLCAc07p01g09024, AaLCAc09p08g12682, AaLCAc09p17g13263, AaLCAc10p21g14596, AaLCAc11p07g15128, AaLCAc21p18g30528	AaLCBc04p13g05780, AaLCBc06p21g08719, AaLCBc07p01g08955, AaLCBc09p08g12550, AaLCBc09p17g13113, AaLCBc10p16g14098, AaLCBc10p20g14442, AaLCBc11p07g15017, AaLCBc21p19g30045	AaLCCc01p03g00213, AaLCCc04p14g05598, AaLCCc06p20g08440, AaLCCc07p01g08688, AaLCCc09p09g12278, AaLCCc09p15g12703	AaLCDc01p03g00217, AaLCDc06p18g08198, AaLCDc07p01g08385, AaLCDc09p09g11967, AaLCDc09p15g12376, AaLCDc10p15g13407, AaLCDc10p20g13765, AaLCDc11p07g14290
OG0000053	AaLCAc01p09g00647, AaLCAc01p09g00648, AaLCAc02p14g02508, AaLCAc10p11g13971, AaLCAc14p08g19500, AaLCAc16p16g22537, AaLCAc18p15g25816, AaLCAc26p01g36866, AaLCAc26p04g36985, AaLCAc27p02g38309	AaLCBc02p14g02495, AaLCBc10p10g13800, AaLCBc14p08g19201, AaLCBc16p08g21785, AaLCBc21p20g30111, AaLCBc23p15g32786	AaLCCc01p09g00682, AaLCCc02p14g02487, AaLCCc21p14g29117, AaLCCc23p15g31799	AaLCDc03p16g04250, AaLCDc08p05g10184, AaLCDc10p09g13119, AaLCDc16p07g20884, AaLCDc21p15g28968, AaLCDc23p14g31241, AaLCDc25p19g34252, AaLCDc26p01g34435, AaLCDc27p06g35897
OG0000054	AaLCAc02p06g02016, AaLCAc03p12g03980, AaLCAc07p03g09167, AaLCAc17p01g23570, AaLCAc19p09g26756, AaLCAc26p02g36885	AaLCBc03p22g04638, AaLCBc07p03g09110, AaLCBc07p03g09111, AaLCBc12p01g15833, AaLCBc14p18g19841, AaLCBc19p09g26558, AaLCBc20p03g27771, AaLCBc21p15g29684, AaLCBc21p18g29925, AaLCBc29p07g40601	AaLCCc01p01g00040, AaLCCc14p18g19553, AaLCCc29p03g38911	AaLCDc01p06g00474, AaLCDc03p10g03765, AaLCDc07p00g08288, AaLCDc13p17g17833, AaLCDc14p11g18668, AaLCDc17p20g23339, AaLCDc22p09g29768, AaLCDc23p15g31289, AaLCDc25p11g33650, AaLCDc26p05g34731
OG0000055	AaLCAc07p06g09375, AaLCAc07p06g09377, AaLCAc07p06g09378, AaLCAc07p06g09380, AaLCAc07p06g09381, AaLCAc07p06g09382, AaLCAc07p06g09383, AaLCAc07p06g09384, AaLCAc07p06g09385, AaLCAc07p06g09386, AaLCAc07p06g09388, AaLCAc07p06g09390, AaLCAc10p04g13625, AaLCAc10p04g13626, AaLCAc10p04g13627, AaLCAc14p06g19383, AaLCAc14p06g19384, AaLCAc14p06g19386	AaLCBc07p06g09326, AaLCBc07p06g09328, AaLCBc07p06g09330, AaLCBc07p06g09333, AaLCBc07p06g09334, AaLCBc07p06g09335, AaLCBc07p06g09336, AaLCBc07p06g09338, AaLCBc08p09g11063, AaLCBc10p03g13425, AaLCBc14p05g19075
OG0000056	AaLCAc08p07g11053, AaLCAc08p07g11054, AaLCAc08p07g11059, AaLCAc08p07g11062, AaLCAc08p08g11065, AaLCAc08p08g11067, AaLCAc17p02g23638	AaLCBc08p06g10843, AaLCBc08p07g10895, AaLCBc08p07g10899, AaLCBc08p07g10903, AaLCBc08p07g10907, AaLCBc08p07g10916, AaLCBc08p07g10921, AaLCBc08p07g10925	AaLCCc08p07g10635, AaLCCc08p08g10688, AaLCCc08p08g10691, AaLCCc08p08g10694, AaLCCc08p08g10696, AaLCCc08p08g10701, AaLCCc17p02g22696	AaLCDc08p06g10286, AaLCDc08p07g10339, AaLCDc08p07g10340, AaLCDc08p08g10343, AaLCDc08p08g10353, AaLCDc08p08g10357, AaLCDc08p08g10362
OG0000057	AaLCAc11p16g15715, AaLCAc16p25g23340, AaLCAc20p04g28347, AaLCAc23p01g32038, AaLCAc25p13g36185, AaLCAc25p18g36615, AaLCAc26p09g37300	AaLCBc16p25g22935, AaLCBc19p18g27395, AaLCBc20p03g27779, AaLCBc23p01g31625, AaLCBc25p14g35476	AaLCCc11p15g15232, AaLCCc11p16g15246, AaLCCc16p25g22430, AaLCCc19p24g26778, AaLCCc20p03g27049, AaLCCc23p01g30607, AaLCCc25p14g34469, AaLCCc25p18g34853, AaLCCc26p05g35335	AaLCDc11p15g14843, AaLCDc16p24g22007, AaLCDc19p24g26605, AaLCDc20p04g26885, AaLCDc23p01g30184, AaLCDc25p13g33779, AaLCDc25p18g34174, AaLCDc26p03g34573
OG0000058	AaLCAc17p01g23547, AaLCAc17p05g23900, AaLCAc21p17g30432, AaLCAc22p06g31223, AaLCAc23p05g32435, AaLCAc23p14g33112, AaLCAc26p11g37457	AaLCBc14p14g19566	AaLCCc01p06g00462, AaLCCc01p06g00464, AaLCCc01p06g00465, AaLCCc04p14g05531, AaLCCc05p15g06797, AaLCCc05p15g06798, AaLCCc09p03g11886, AaLCCc12p16g16346, AaLCCc18p11g24707, AaLCCc20p04g27071, AaLCCc23p05g31008	AaLCDc06p09g07470, AaLCDc07p20g09642, AaLCDc08p02g09934, AaLCDc09p03g11605, AaLCDc12p14g15868, AaLCDc13p03g16688, AaLCDc13p06g16936, AaLCDc14p02g18154, AaLCDc23p05g30584, AaLCDc29p14g39186
OG0000059	AaLCAc01p11g00764, AaLCAc04p09g05254, AaLCAc06p06g07754, AaLCAc06p06g07816, AaLCAc06p07g07856, AaLCAc07p13g09930, AaLCAc08p05g10914, AaLCAc10p08g13891, AaLCAc13p19g18866, AaLCAc16p11g22297, AaLCAc16p19g22763, AaLCAc20p12g28882, AaLCAc22p16g31713, AaLCAc22p20g31937, AaLCAc23p10g32834, AaLCAc24p08g34658, AaLCAc24p15g35088, AaLCAc27p06g38425, AaLCAc29p03g41221		AaLCCc01p01g00087, AaLCCc07p12g09539, AaLCCc14p12g19074, AaLCCc20p12g27533, AaLCCc21p09g28663, AaLCCc22p15g30190, AaLCCc23p13g31611, AaLCCc28p02g37511	AaLCDc14p08g18499
OG0000060	AaLCAc03p11g03913, AaLCAc07p07g09481, AaLCAc14p04g19261, AaLCAc14p12g19734, AaLCAc15p07g20869, AaLCAc24p16g35167, AaLCAc24p18g35347, AaLCAc25p16g36453, AaLCAc25p16g36481	AaLCBc03p11g03918, AaLCBc07p07g09433, AaLCBc14p03g18952, AaLCBc14p12g19426, AaLCBc15p07g20520, AaLCBc24p13g34435, AaLCBc24p15g34625, AaLCBc25p17g35764	AaLCCc03p11g03886, AaLCCc14p04g18624, AaLCCc15p04g20076, AaLCCc24p13g33422, AaLCCc24p15g33611, AaLCCc25p17g34725	AaLCDc03p11g03871, AaLCDc14p03g18259, AaLCDc15p04g19638, AaLCDc24p13g32771, AaLCDc24p15g32964
OG0000061	AaLCAc18p02g24957, AaLCAc18p02g24959, AaLCAc18p02g24960, AaLCAc18p02g24961, AaLCAc22p02g30861, AaLCAc22p02g30862, AaLCAc22p02g30864, AaLCAc22p02g30865	AaLCBc18p03g24600, AaLCBc18p03g24603, AaLCBc18p03g24604, AaLCBc22p02g30380, AaLCBc22p02g30381	AaLCCc18p02g24042, AaLCCc18p02g24044, AaLCCc18p02g24045, AaLCCc18p02g24046, AaLCCc22p04g29399, AaLCCc22p04g29400	AaLCDc18p02g23709, AaLCDc18p02g23712, AaLCDc18p02g23713, AaLCDc18p02g23715, AaLCDc18p02g23716, AaLCDc22p02g29251, AaLCDc22p02g29252, AaLCDc22p02g29253, AaLCDc22p02g29254
OG0000062	AaLCAc02p08g02151, AaLCAc08p05g10938, AaLCAc08p17g11649, AaLCAc13p19g18851, AaLCAc15p08g20928, AaLCAc15p09g21013, AaLCAc18p19g25998, AaLCAc21p13g30121	AaLCBc03p08g03642, AaLCBc04p12g05633, AaLCBc04p12g05656, AaLCBc14p17g19809, AaLCBc16p27g23057, AaLCBc18p08g25026	AaLCCc02p03g01703, AaLCCc04p13g05452, AaLCCc10p15g13666, AaLCCc10p20g14048, AaLCCc12p02g15595, AaLCCc15p08g20331, AaLCCc18p07g24450, AaLCCc19p12g25679, AaLCCc21p08g28643, AaLCCc25p17g34800, AaLCCc29p00g38735, AaLCCc29p04g39024, AaLCCc29p07g39270
OG0000063	AaLCAc03p26g04892, AaLCAc06p18g08450, AaLCAc06p18g08451, AaLCAc06p18g08452, AaLCAc06p18g08454, AaLCAc06p18g08456, AaLCAc06p18g08457, AaLCAc19p12g26924, AaLCAc19p12g26925	AaLCBc06p17g08435, AaLCBc06p17g08436, AaLCBc06p17g08439, AaLCBc19p04g26177	AaLCCc06p17g08137, AaLCCc06p17g08138, AaLCCc06p17g08140, AaLCCc06p17g08141, AaLCCc06p17g08142, AaLCCc06p17g08145, AaLCCc06p17g08148, AaLCCc19p12g25675, AaLCCc19p12g25676	AaLCDc06p15g07906, AaLCDc06p15g07907, AaLCDc06p15g07908, AaLCDc06p15g07911, AaLCDc19p09g25335
OG0000064	AaLCAc07p15g10036	AaLCBc04p03g05087, AaLCBc07p15g09947, AaLCBc07p15g09958, AaLCBc07p20g10207, AaLCBc09p11g12682, AaLCBc14p08g19217, AaLCBc15p00g20012, AaLCBc16p01g21577, AaLCBc16p01g21580, AaLCBc16p01g21583, AaLCBc18p16g25477, AaLCBc20p10g28232, AaLCBc25p12g35409, AaLCBc28p05g39080	AaLCCc04p03g04874, AaLCCc05p12g06579, AaLCCc05p12g06594, AaLCCc06p08g07601, AaLCCc07p15g09719, AaLCCc07p15g09730, AaLCCc14p09g18892, AaLCCc14p09g18917, AaLCCc16p05g21159, AaLCCc25p08g34141, AaLCCc29p08g39331	AaLCDc07p14g09377
OG0000065	AaLCAc01p05g00431, AaLCAc02p16g02663, AaLCAc03p23g04613, AaLCAc05p03g06181, AaLCAc06p19g08530, AaLCAc07p03g09178, AaLCAc11p03g14891, AaLCAc23p12g33021, AaLCAc26p20g38223, AaLCAc27p18g39145, AaLCAc27p20g39356, AaLCAc28p19g40969	AaLCBc01p05g00441, AaLCBc02p16g02658, AaLCBc03p21g04603, AaLCBc05p03g06156, AaLCBc06p18g08494, AaLCBc07p03g09124, AaLCBc10p19g14304, AaLCBc11p03g14755, AaLCBc19p00g25964, AaLCBc23p11g32562, AaLCBc26p15g37252, AaLCBc27p16g38231, AaLCBc27p19g38482, AaLCBc28p18g40037
OG0000066	AaLCAc08p23g12031, AaLCAc12p13g16636, AaLCAc15p10g21080, AaLCAc19p17g27327, AaLCAc20p10g28786, AaLCAc26p15g37854, AaLCAc28p14g40558	AaLCBc08p22g11874, AaLCBc12p14g16514, AaLCBc15p11g20799, AaLCBc19p09g26574, AaLCBc20p11g28261, AaLCBc26p10g36874	AaLCCc08p21g11562, AaLCCc12p13g16142, AaLCCc15p08g20358, AaLCCc19p16g25983, AaLCCc20p11g27491, AaLCCc26p11g35890	AaLCDc08p21g11230, AaLCDc12p14g15810, AaLCDc15p08g19967, AaLCDc19p15g25739, AaLCDc20p10g27287, AaLCDc26p09g35145, AaLCDc28p13g37723
OG0000067	AaLCAc09p03g12361, AaLCAc13p14g18385, AaLCAc14p17g20167, AaLCAc16p14g22422, AaLCAc20p01g28137, AaLCAc27p09g38583	AaLCBc09p03g12208, AaLCBc13p12g18064, AaLCBc16p14g22051, AaLCBc20p01g27601, AaLCBc27p07g37647	AaLCCc01p07g00542, AaLCCc09p03g11936, AaLCCc13p13g17698, AaLCCc14p18g19601, AaLCCc14p19g19635, AaLCCc16p13g21503, AaLCCc20p01g26849, AaLCCc27p01g36374	AaLCDc01p07g00519, AaLCDc09p04g11611, AaLCDc13p12g17421, AaLCDc14p17g19156, AaLCDc16p13g21141, AaLCDc20p01g26682, AaLCDc27p04g35792
OG0000068	AaLCAc16p02g21935, AaLCAc25p17g36539			AaLCDc03p11g03833, AaLCDc04p12g05299, AaLCDc04p12g05333, AaLCDc07p19g09602, AaLCDc08p16g10863, AaLCDc09p13g12233, AaLCDc09p14g12289, AaLCDc10p16g13472, AaLCDc13p13g17526, AaLCDc13p17g17857, AaLCDc14p14g18916, AaLCDc17p19g23246, AaLCDc18p04g23894, AaLCDc18p15g24696, AaLCDc20p04g26911, AaLCDc20p18g27801, AaLCDc23p17g31411, AaLCDc26p03g34540, AaLCDc26p09g35132, AaLCDc26p14g35494, AaLCDc27p07g35987, …
OG0000069	AaLCAc16p08g22150, AaLCAc16p08g22155, AaLCAc16p08g22172, AaLCAc16p08g22175, AaLCAc16p08g22178	AaLCBc16p00g21506, AaLCBc16p01g21555, AaLCBc16p01g21565, AaLCBc16p08g21802, AaLCBc16p08g21803, AaLCBc16p08g21806, AaLCBc16p08g21807, AaLCBc16p08g21808	AaLCCc16p06g21178, AaLCCc16p07g21222, AaLCCc16p07g21223, AaLCCc16p07g21229, AaLCCc16p07g21241, AaLCCc16p07g21252, AaLCCc16p07g21254, AaLCCc16p07g21256, AaLCCc16p07g21258	AaLCDc16p07g20913, AaLCDc16p07g20922, AaLCDc16p07g20926, AaLCDc16p07g20927
OG0000070	AaLCAc01p20g01316, AaLCAc03p12g03978, AaLCAc03p17g04229, AaLCAc08p09g11176, AaLCAc08p16g11582, AaLCAc12p05g16245, AaLCAc13p02g17436, AaLCAc18p11g25641, AaLCAc19p23g27822, AaLCAc23p25g34021, AaLCAc25p02g35638, AaLCAc27p11g38704, AaLCAc28p18g40914	AaLCBc08p09g11031, AaLCBc11p03g14785, AaLCBc11p12g15307, AaLCBc12p15g16615, AaLCBc15p08g20620, AaLCBc17p05g23481, AaLCBc19p09g26559, AaLCBc29p02g40246, AaLCBc29p07g40600	AaLCCc05p07g06330, AaLCCc10p03g13083	AaLCDc21p03g28096
OG0000071	AaLCAc02p02g01605, AaLCAc03p16g04208, AaLCAc06p01g07416, AaLCAc06p13g08092, AaLCAc08p02g10686, AaLCAc12p18g16974, AaLCAc22p00g30705, AaLCAc22p03g30953	AaLCBc18p01g24482, AaLCBc23p20g33124, AaLCBc26p13g37092, AaLCBc27p21g38646, AaLCBc29p06g40495	AaLCCc07p02g08801, AaLCCc07p08g09290, AaLCCc09p05g12109, AaLCCc10p18g13853, AaLCCc10p18g13899, AaLCCc12p20g16676, AaLCCc23p20g32174, AaLCCc26p11g35909, AaLCCc28p11g38056	AaLCDc03p10g03766, AaLCDc12p18g16075, AaLCDc26p11g35237
OG0000072	AaLCAc02p08g02140, AaLCAc02p12g02417, AaLCAc15p09g21010, AaLCAc22p06g31189, AaLCAc22p10g31465	AaLCBc02p08g02182, AaLCBc02p12g02420, AaLCBc08p21g11769, AaLCBc15p10g20734, AaLCBc22p06g30703, AaLCBc22p09g30962, AaLCBc23p17g32905	AaLCCc02p07g02146, AaLCCc02p12g02396, AaLCCc15p07g20288, AaLCCc22p07g29734, AaLCCc22p12g30043	AaLCDc02p07g02044, AaLCDc02p12g02302, AaLCDc08p20g11129, AaLCDc15p07g19884, AaLCDc22p06g29555, AaLCDc22p10g29829, AaLCDc23p17g31415, AaLCDc23p17g31416
OG0000073	AaLCAc02p11g02375, AaLCAc10p11g14011, AaLCAc11p12g15422, AaLCAc12p09g16480, AaLCAc17p05g23870, AaLCAc21p05g29741, AaLCAc22p06g31174, AaLCAc26p07g37161, AaLCAc27p12g38760	AaLCBc16p13g22020, AaLCBc17p04g23433	AaLCCc08p14g11045, AaLCCc08p16g11162, AaLCCc10p06g13279, AaLCCc10p10g13446, AaLCCc12p08g15948, AaLCCc16p04g21102, AaLCCc21p06g28502, AaLCCc28p11g38078	AaLCDc04p05g04872, AaLCDc08p14g10719, AaLCDc10p10g13157, AaLCDc14p05g18402, AaLCDc14p05g18403, AaLCDc21p06g28271
OG0000074	AaLCAc03p09g03688, AaLCAc13p06g17807, AaLCAc17p08g24082, AaLCAc18p09g25491, AaLCAc23p15g33162, AaLCAc25p15g36341, AaLCAc29p18g42142	AaLCBc03p08g03687, AaLCBc13p07g17654, AaLCBc15p01g20102, AaLCBc15p01g20103, AaLCBc17p07g23630, AaLCBc18p10g25179, AaLCBc23p15g32755, AaLCBc29p19g41257	AaLCCc03p09g03695, AaLCCc13p06g17163, AaLCCc17p08g23166, AaLCCc23p15g31850, AaLCCc29p13g39725	AaLCDc03p09g03680, AaLCDc13p06g16969, AaLCDc17p08g22731, AaLCDc18p09g24324, AaLCDc23p14g31213
OG0000075	AaLCAc05p06g06429, AaLCAc06p04g07656, AaLCAc13p19g18823, AaLCAc19p22g27771, AaLCAc23p04g32357, AaLCAc27p20g39354, AaLCAc29p09g41594	AaLCBc05p05g06377, AaLCBc13p17g18491, AaLCBc19p15g27070, AaLCBc23p04g31961, AaLCBc27p19g38480, AaLCBc29p08g40667	AaLCCc05p06g06245, AaLCCc06p04g07409, AaLCCc13p18g18126, AaLCCc19p21g26445, AaLCCc23p04g30926, AaLCCc27p11g37114	AaLCDc05p06g06108, AaLCDc13p17g17828, AaLCDc19p21g26269, AaLCDc23p04g30498, AaLCDc27p15g36601, AaLCDc29p08g38739
OG0000076	AaLCAc06p04g07642, AaLCAc08p23g12070, AaLCAc12p16g16835, AaLCAc13p19g18813, AaLCAc15p11g21155, AaLCAc20p12g28896, AaLCAc27p08g38513	AaLCBc06p04g07670, AaLCBc08p23g11915, AaLCBc12p16g16652, AaLCBc13p17g18483, AaLCBc15p12g20866, AaLCBc20p13g28378	AaLCCc06p04g07394, AaLCCc08p22g11599, AaLCCc12p15g16273, AaLCCc13p18g18117, AaLCCc15p09g20423, AaLCCc20p13g27606	AaLCDc08p22g11266, AaLCDc12p16g15929, AaLCDc13p17g17818, AaLCDc15p09g20037, AaLCDc20p12g27404, AaLCDc27p01g35651
OG0000077	AaLCAc09p01g12265, AaLCAc11p13g15449, AaLCAc13p16g18523, AaLCAc16p24g23194, AaLCAc23p02g32142, AaLCAc25p20g36727	AaLCBc01p08g00624, AaLCBc09p01g12118, AaLCBc11p13g15338, AaLCBc13p14g18198, AaLCBc16p24g22791, AaLCBc23p02g31719, AaLCBc25p21g35994	AaLCCc09p02g11833, AaLCCc11p12g14974, AaLCCc13p15g17834, AaLCCc16p23g22273, AaLCCc19p24g26685, AaLCCc25p20g34952	AaLCDc09p02g11510, AaLCDc11p12g14591, AaLCDc13p14g17560, AaLCDc16p23g21875, AaLCDc19p23g26511, AaLCDc25p19g34278
OG0000078	AaLCAc10p15g14164, AaLCAc11p15g15591, AaLCAc12p04g16184, AaLCAc18p11g25644, AaLCAc27p11g38708	AaLCBc02p16g02684, AaLCBc08p20g11670, AaLCBc12p13g16500, AaLCBc18p15g25425, AaLCBc21p14g29614, AaLCBc21p14g29615	AaLCCc05p19g07057, AaLCCc07p18g09864, AaLCCc07p18g09865, AaLCCc11p07g14684, AaLCCc17p20g23730, AaLCCc17p20g23731, AaLCCc18p08g24521, AaLCCc18p13g24851, AaLCCc18p13g24852	AaLCDc07p18g09522, AaLCDc07p18g09523, AaLCDc09p05g11690, AaLCDc09p05g11691, AaLCDc18p08g24235
OG0000079	AaLCAc02p04g01798, AaLCAc03p03g03199, AaLCAc23p25g34018, AaLCAc24p13g34921, AaLCAc26p17g38029, AaLCAc28p16g40736	AaLCBc02p04g01849, AaLCBc03p03g03192, AaLCBc03p14g04163, AaLCBc23p23g33436, AaLCBc24p10g34186, AaLCBc26p13g37057, AaLCBc28p15g39777	AaLCCc02p04g01817, AaLCCc03p03g03177, AaLCCc23p22g32437, AaLCCc28p16g38460	AaLCDc02p04g01740, AaLCDc03p03g03126, AaLCDc13p01g16482, AaLCDc23p21g31829, AaLCDc24p11g32531, AaLCDc26p11g35312, AaLCDc28p15g37934
OG0000080	AaLCAc02p11g02384, AaLCAc04p09g05252, AaLCAc08p18g11693, AaLCAc09p04g12492, AaLCAc10p09g13917, AaLCAc11p08g15188, AaLCAc12p02g16078, AaLCAc15p01g20443, AaLCAc15p02g20514, AaLCAc17p01g23569, AaLCAc17p02g23660, AaLCAc17p13g24309, AaLCAc18p17g25943, AaLCAc19p09g26755, AaLCAc19p16g27254, AaLCAc19p25g27999, AaLCAc22p09g31395, AaLCAc23p14g33110, AaLCAc23p16g33221, AaLCAc24p10g34717, AaLCAc24p13g34874, …
OG0000081	AaLCAc03p12g03986, AaLCAc07p20g10250, AaLCAc09p14g13028, AaLCAc10p06g13799, AaLCAc12p18g16919, AaLCAc15p07g20884	AaLCBc03p12g03998, AaLCBc06p04g07681, AaLCBc07p19g10154, AaLCBc10p06g13611, AaLCBc12p17g16749, AaLCBc14p14g19516, AaLCBc21p09g29367, AaLCBc23p17g32916	AaLCCc06p04g07421, AaLCCc06p18g08257, AaLCCc09p12g12478, AaLCCc11p10g14812, AaLCCc12p16g16363	AaLCDc07p19g09583, AaLCDc09p12g12157, AaLCDc10p06g12982, AaLCDc12p17g16018, AaLCDc26p09g35091
OG0000082	AaLCAc03p17g04232, AaLCAc04p04g04995, AaLCAc05p14g06935, AaLCAc13p18g18695, AaLCAc17p11g24201, AaLCAc24p13g34875, AaLCAc26p19g38194, AaLCAc28p18g40917	AaLCBc04p12g05684, AaLCBc16p20g22441, AaLCBc22p08g30846	AaLCCc01p04g00315, AaLCCc03p18g04309, AaLCCc09p07g12180, AaLCCc24p16g33721	AaLCDc02p00g01420, AaLCDc03p21g04595, AaLCDc08p16g10813, AaLCDc10p11g13181, AaLCDc12p02g15199, AaLCDc12p08g15549, AaLCDc17p05g22512, AaLCDc27p08g35995, AaLCDc28p02g36955
OG0000083	AaLCAc07p02g09074, AaLCAc07p02g09075, AaLCAc07p02g09077, AaLCAc10p05g13704, AaLCAc10p05g13705, AaLCAc10p05g13706	AaLCBc07p02g09014, AaLCBc07p02g09016, AaLCBc07p02g09017, AaLCBc10p04g13507, AaLCBc10p04g13508, AaLCBc10p04g13509	AaLCCc07p02g08736, AaLCCc07p02g08737, AaLCCc07p02g08738, AaLCCc10p04g13130, AaLCCc10p04g13131, AaLCCc10p04g13132	AaLCDc07p02g08424, AaLCDc07p02g08425, AaLCDc07p02g08426, AaLCDc10p05g12893, AaLCDc10p05g12894, AaLCDc10p05g12895
OG0000084	AaLCAc07p21g10324, AaLCAc13p18g18700, AaLCAc16p21g22948, AaLCAc19p24g27895, AaLCAc26p12g37546, AaLCAc29p03g41240	AaLCBc07p20g10199, AaLCBc13p16g18362, AaLCBc16p22g22556, AaLCBc19p16g27190, AaLCBc26p07g36555, AaLCBc29p03g40287	AaLCCc07p20g09999, AaLCCc13p17g18000, AaLCCc19p22g26556, AaLCCc23p03g30825, AaLCCc26p07g35578, AaLCCc29p03g38967	AaLCDc07p19g09617, AaLCDc13p16g17712, AaLCDc16p20g21635, AaLCDc19p22g26383, AaLCDc23p03g30384, AaLCDc26p06g34830
OG0000085	AaLCAc08p21g11916, AaLCAc15p09g21016, AaLCAc22p10g31490, AaLCAc24p06g34537, AaLCAc26p17g37961, AaLCAc28p15g40668	AaLCBc08p21g11781, AaLCBc22p10g30991, AaLCBc24p06g33945, AaLCBc26p12g36985, AaLCBc28p14g39689	AaLCCc03p15g04163, AaLCCc08p20g11454, AaLCCc15p07g20298, AaLCCc22p12g30070, AaLCCc24p07g32958, AaLCCc26p12g36002, AaLCCc28p15g38400	AaLCDc08p20g11140, AaLCDc15p07g19894, AaLCDc22p10g29849, AaLCDc24p04g32178, AaLCDc26p11g35252, AaLCDc28p14g37843
OG0000086	AaLCAc09p03g12415, AaLCAc09p06g12599, AaLCAc19p11g26871, AaLCAc27p06g38428, AaLCAc28p01g39693	AaLCBc09p08g12576, AaLCBc12p02g15896, AaLCBc12p02g15897, AaLCBc13p17g18413, AaLCBc23p02g31796, AaLCBc23p11g32578, AaLCBc24p06g33922, AaLCBc27p03g37476, AaLCBc27p04g37487	AaLCCc03p11g03882, AaLCCc13p13g17661, AaLCCc14p10g18969, AaLCCc23p10g31391, AaLCCc28p01g37455	AaLCDc13p02g16576, AaLCDc23p11g31091, AaLCDc27p03g35743, AaLCDc28p01g36917, AaLCDc29p01g38296
OG0000087	AaLCAc11p13g15435, AaLCAc14p18g20239, AaLCAc19p25g27989, AaLCAc20p02g28202, AaLCAc20p02g28203, AaLCAc25p20g36749	AaLCBc11p12g15323, AaLCBc14p19g19925, AaLCBc19p17g27293, AaLCBc23p02g31731, AaLCBc25p21g36014	AaLCCc11p12g14959, AaLCCc14p20g19686, AaLCCc19p23g26674, AaLCCc20p01g26894, AaLCCc23p02g30713, AaLCCc25p20g34969	AaLCDc11p11g14578, AaLCDc14p18g19206, AaLCDc19p23g26500, AaLCDc20p02g26740, AaLCDc20p02g26741, AaLCDc23p02g30291, AaLCDc25p19g34298
OG0000088	AaLCAc12p17g16879, AaLCAc20p13g28946, AaLCAc26p01g36856, AaLCAc26p18g38092, AaLCAc26p18g38093, AaLCAc28p17g40794, AaLCAc28p17g40795, AaLCAc28p17g40796, AaLCAc28p17g40797	AaLCBc12p17g16707, AaLCBc28p16g39843, AaLCBc28p16g39844	AaLCCc12p16g16319, AaLCCc20p14g27657, AaLCCc28p17g38521, AaLCCc28p17g38522, AaLCCc28p17g38523, AaLCCc28p17g38524	AaLCDc12p16g15978, AaLCDc20p13g27458, AaLCDc28p16g37995, AaLCDc28p16g37996, AaLCDc28p16g37997, AaLCDc28p16g37998
OG0000089	AaLCAc13p03g17544, AaLCAc13p03g17545, AaLCAc13p03g17547, AaLCAc13p03g17548, AaLCAc13p03g17549, AaLCAc13p03g17551, AaLCAc13p03g17553	AaLCBc13p03g17381, AaLCBc13p03g17382, AaLCBc13p03g17384, AaLCBc13p03g17385, AaLCBc13p03g17388, AaLCBc13p03g17390, AaLCBc13p03g17391, AaLCBc13p03g17394, AaLCBc13p03g17395, AaLCBc22p16g31303	AaLCCc13p03g16953, AaLCCc13p03g16954, AaLCCc13p03g16955, AaLCCc13p03g16957, AaLCCc13p03g16959	AaLCDc13p03g16689, AaLCDc13p03g16691
OG0000090	AaLCAc01p07g00548, AaLCAc09p02g12320, AaLCAc16p23g23136, AaLCAc19p25g27973, AaLCAc23p02g32163, AaLCAc26p10g37344	AaLCBc01p07g00574, AaLCBc09p02g12166, AaLCBc16p24g22742, AaLCBc19p17g27279, AaLCBc23p02g31745, AaLCBc26p05g36333	AaLCCc01p08g00591, AaLCCc09p03g11877, AaLCCc16p23g22221, AaLCCc23p02g30725, AaLCCc26p06g35382	AaLCDc01p08g00574, AaLCDc09p03g11563, AaLCDc16p22g21819, AaLCDc19p23g26482, AaLCDc23p02g30305, AaLCDc26p04g34619
OG0000091	AaLCAc02p09g02212, AaLCAc02p10g02321, AaLCAc12p09g16445, AaLCAc17p16g24464, AaLCAc19p00g26403, AaLCAc19p08g26670, AaLCAc27p06g38439, AaLCAc27p07g38487	AaLCBc05p19g07252, AaLCBc21p16g29802, AaLCBc22p11g31071, AaLCBc27p06g37566	AaLCCc02p12g02411, AaLCCc06p06g07539, AaLCCc06p06g07548, AaLCCc15p05g20101, AaLCCc17p17g23557, AaLCCc19p07g25463, AaLCCc19p19g26270	AaLCDc05p04g05940, AaLCDc16p09g20993, AaLCDc17p01g22219, AaLCDc27p01g35631
OG0000092	AaLCAc03p04g03295, AaLCAc04p06g05084, AaLCAc09p09g12739, AaLCAc12p09g16479, AaLCAc12p22g17255, AaLCAc27p08g38507	AaLCBc01p05g00401, AaLCBc05p02g06086, AaLCBc08p05g10757, AaLCBc11p10g15214, AaLCBc14p19g19991, AaLCBc17p08g23656	AaLCCc05p14g06756	AaLCDc03p15g04181, AaLCDc10p04g12854, AaLCDc12p10g15642, AaLCDc16p11g21070, AaLCDc16p22g21809, AaLCDc17p05g22493, AaLCDc17p15g22996, AaLCDc17p19g23245, AaLCDc22p13g30051, AaLCDc28p13g37752
OG0000093	AaLCAc03p23g04630, AaLCAc29p04g41287, AaLCAc29p04g41288, AaLCAc29p04g41290, AaLCAc29p04g41291, AaLCAc29p04g41292	AaLCBc03p21g04619, AaLCBc29p04g40336, AaLCBc29p04g40337, AaLCBc29p04g40338	AaLCCc03p21g04506, AaLCCc29p04g39019, AaLCCc29p04g39020, AaLCCc29p04g39021, AaLCCc29p04g39022	AaLCDc03p19g04475, AaLCDc29p04g38456, AaLCDc29p04g38457, AaLCDc29p04g38458, AaLCDc29p04g38460, AaLCDc29p04g38462, AaLCDc29p04g38463, AaLCDc29p04g38464
OG0000094	AaLCAc06p14g08173, AaLCAc07p08g09609, AaLCAc10p04g13631, AaLCAc13p00g17310, AaLCAc19p16g27257, AaLCAc20p08g28634, AaLCAc29p15g41840	AaLCBc06p14g08179, AaLCBc07p08g09557, AaLCBc10p03g13430, AaLCBc19p08g26505, AaLCBc20p08g28106, AaLCBc29p15g40920	AaLCCc07p08g09277, AaLCCc10p03g13047, AaLCCc19p15g25930, AaLCCc20p08g27331, AaLCCc29p10g39420	AaLCDc07p08g08949, AaLCDc10p04g12816, AaLCDc19p14g25702, AaLCDc20p07g27132, AaLCDc29p09g38824
OG0000095	AaLCAc08p05g10937, AaLCAc08p06g10939, AaLCAc15p13g21273, AaLCAc15p13g21274, AaLCAc15p13g21275, AaLCAc15p13g21276	AaLCBc08p05g10783, AaLCBc08p05g10784, AaLCBc15p13g20984, AaLCBc15p13g20985, AaLCBc15p13g20986, AaLCBc15p13g20987	AaLCCc08p06g10572, AaLCCc15p11g20546, AaLCCc15p11g20547, AaLCCc15p11g20548, AaLCCc15p11g20549	AaLCDc08p06g10229, AaLCDc08p06g10230, AaLCDc15p11g20182, AaLCDc15p11g20183, AaLCDc15p11g20184, AaLCDc15p11g20186
OG0000096	AaLCAc15p01g20409, AaLCAc21p08g29839, AaLCAc23p25g34038, AaLCAc24p02g34191	AaLCBc14p01g18780, AaLCBc26p12g37035	AaLCCc03p24g04743, AaLCCc06p17g08150, AaLCCc18p02g23987, AaLCCc21p09g28710, AaLCCc24p13g33427, AaLCCc27p09g36868, AaLCCc28p08g37859, AaLCCc28p08g37886	AaLCDc02p19g02766, AaLCDc05p20g06960, AaLCDc10p19g13742, AaLCDc12p02g15130, AaLCDc17p22g23513, AaLCDc21p10g28543, AaLCDc23p18g31465, AaLCDc26p10g35159, AaLCDc28p00g36849
OG0000097	AaLCAc16p08g22157, AaLCAc16p08g22158, AaLCAc16p08g22159, AaLCAc16p08g22161, AaLCAc16p08g22162, AaLCAc16p08g22163, AaLCAc16p08g22165, AaLCAc16p08g22166, AaLCAc16p08g22169, AaLCAc16p08g22170	AaLCBc16p08g21799, AaLCBc16p08g21804	AaLCCc16p07g21247, AaLCCc16p07g21249, AaLCCc16p07g21255	AaLCDc16p07g20899, AaLCDc16p07g20900, AaLCDc16p07g20903, AaLCDc16p07g20904, AaLCDc16p07g20908, AaLCDc16p07g20917, AaLCDc16p07g20918, AaLCDc16p07g20919
OG0000098	AaLCAc18p03g24998, AaLCAc18p03g24999, AaLCAc22p03g30926, AaLCAc22p03g30927, AaLCAc22p03g30928, AaLCAc22p03g30929	AaLCBc18p03g24636, AaLCBc18p03g24638, AaLCBc22p03g30434, AaLCBc22p03g30435, AaLCBc22p03g30436, AaLCBc22p03g30437	AaLCCc18p03g24082, AaLCCc18p03g24083, AaLCCc22p04g29469, AaLCCc22p04g29470, AaLCCc22p04g29471, AaLCCc22p04g29472	AaLCDc18p03g23755, AaLCDc18p03g23757, AaLCDc22p03g29295, AaLCDc22p03g29296, AaLCDc22p03g29297
OG0000099	AaLCAc22p06g31175, AaLCAc22p06g31176, AaLCAc22p06g31178, AaLCAc22p06g31179, AaLCAc22p06g31181	AaLCBc22p05g30689, AaLCBc22p05g30691, AaLCBc22p05g30692, AaLCBc22p05g30693, AaLCBc22p05g30694, AaLCBc22p05g30695	AaLCCc22p07g29718, AaLCCc22p07g29723, AaLCCc22p07g29724, AaLCCc22p07g29725, AaLCCc22p07g29726, AaLCCc22p07g29727	AaLCDc22p06g29542, AaLCDc22p06g29543, AaLCDc22p06g29544, AaLCDc22p06g29545, AaLCDc22p06g29546, AaLCDc22p06g29547
OG0000100	AaLCAc22p10g31478, AaLCAc22p10g31480, AaLCAc22p10g31482, AaLCAc24p06g34529, AaLCAc24p06g34530, AaLCAc24p06g34532	AaLCBc22p09g30977, AaLCBc22p09g30980, AaLCBc22p09g30981, AaLCBc24p06g33936, AaLCBc24p06g33937, AaLCBc24p06g33939	AaLCCc22p12g30057, AaLCCc22p12g30061, AaLCCc22p12g30062, AaLCCc24p07g32950, AaLCCc24p07g32951	AaLCDc22p10g29839, AaLCDc22p10g29841, AaLCDc22p10g29842, AaLCDc24p04g32171, AaLCDc24p04g32172, AaLCDc24p04g32174
OG0000101	AaLCAc01p07g00523, AaLCAc12p20g17086, AaLCAc16p03g22001, AaLCAc16p23g23165, AaLCAc24p01g34183, AaLCAc28p18g40912	AaLCBc01p01g00110, AaLCBc05p02g06095, AaLCBc06p19g08557, AaLCBc08p18g11511, AaLCBc13p15g18271, AaLCBc15p10g20730, AaLCBc19p05g26263, AaLCBc23p06g32151, AaLCBc26p06g36477, AaLCBc28p13g39595, AaLCBc28p13g39596	AaLCCc07p02g08739, AaLCCc07p02g08742	AaLCDc01p13g00891, AaLCDc12p02g15172, AaLCDc23p19g31621
OG0000102	AaLCAc03p10g03834, AaLCAc07p06g09436, AaLCAc09p14g13097, AaLCAc14p05g19332, AaLCAc24p17g35216	AaLCBc03p10g03840, AaLCBc07p06g09384, AaLCBc09p15g12943, AaLCBc14p04g19018, AaLCBc24p14g34508	AaLCCc03p10g03808, AaLCCc07p06g09105, AaLCCc08p11g10932, AaLCCc09p13g12549, AaLCCc14p05g18684, AaLCCc24p14g33497	AaLCDc03p10g03796, AaLCDc07p06g08771, AaLCDc08p11g10589, AaLCDc09p13g12213, AaLCDc14p04g18298, AaLCDc24p14g32838
OG0000103	AaLCAc03p19g04374, AaLCAc04p16g05820, AaLCAc06p19g08526, AaLCAc07p03g09136, AaLCAc08p02g10611, AaLCAc12p20g17087, AaLCAc13p06g17780, AaLCAc13p10g18076, AaLCAc15p11g21130, AaLCAc19p22g27774, AaLCAc24p01g34182, AaLCAc24p15g35045, AaLCAc28p18g40913	AaLCBc08p13g11277, AaLCBc08p18g11510, AaLCBc13p06g17609, AaLCBc13p12g18072, AaLCBc13p12g18073, AaLCBc16p25g22875, AaLCBc19p05g26262, AaLCBc23p06g32150, AaLCBc26p06g36476
OG0000104	AaLCAc04p17g05904, AaLCAc05p19g07235, AaLCAc10p21g14623, AaLCAc11p00g14674, AaLCAc21p02g29528	AaLCBc04p14g05885, AaLCBc05p19g07222, AaLCBc10p21g14504, AaLCBc11p00g14551, AaLCBc21p02g28940, AaLCBc21p20g30142	AaLCCc04p15g05708, AaLCCc05p18g06980, AaLCCc10p21g14142, AaLCCc11p01g14246, AaLCCc21p02g28222	AaLCDc04p15g05568, AaLCDc05p19g06887, AaLCDc10p20g13792, AaLCDc11p00g13843, AaLCDc21p02g28018, AaLCDc21p16g29024
OG0000105	AaLCAc05p03g06199, AaLCAc11p13g15443, AaLCAc23p23g33844	AaLCBc01p14g00955, AaLCBc02p00g01520, AaLCBc04p13g05798, AaLCBc05p15g06968, AaLCBc08p22g11838, AaLCBc23p21g33280, AaLCBc23p21g33281	AaLCCc01p02g00174, AaLCCc08p15g11143, AaLCCc11p14g15101, AaLCCc12p04g15692, AaLCCc21p12g28943, AaLCCc23p21g32293, AaLCCc25p12g34335	AaLCDc02p10g02201, AaLCDc17p01g22231, AaLCDc18p09g24238, AaLCDc21p14g28810, AaLCDc23p21g31759
OG0000106	AaLCAc06p06g07753, AaLCAc12p02g16085, AaLCAc12p07g16330, AaLCAc15p02g20486, AaLCAc16p25g23311, AaLCAc26p18g38043, AaLCAc28p07g40039	AaLCBc04p01g05004, AaLCBc13p16g18357, AaLCBc14p07g19185, AaLCBc22p16g31284, AaLCBc28p08g39228	AaLCCc04p11g05289, AaLCCc08p22g11635, AaLCCc11p16g15280, AaLCCc13p10g17438, AaLCCc20p01g26909, AaLCCc27p12g37236, AaLCCc29p15g39832	AaLCDc13p04g16730, AaLCDc16p24g21979, AaLCDc20p13g27431
OG0000107	AaLCAc07p01g09015, AaLCAc08p13g11445, AaLCAc12p20g17135, AaLCAc14p02g19116, AaLCAc14p02g19117, AaLCAc14p02g19118, AaLCAc14p02g19121, AaLCAc14p02g19122	AaLCBc07p01g08945, AaLCBc12p20g16959	AaLCCc07p01g08667, AaLCCc07p01g08681, AaLCCc12p19g16565, AaLCCc14p02g18472, AaLCCc14p02g18474, AaLCCc14p02g18475, AaLCCc14p02g18477, AaLCCc14p02g18478, AaLCCc14p02g18479, AaLCCc14p02g18480	AaLCDc07p01g08375, AaLCDc12p20g16266
OG0000108	AaLCAc08p05g10915, AaLCAc13p03g17579, AaLCAc23p12g33008, AaLCAc26p20g38214	AaLCBc08p05g10763, AaLCBc13p04g17420, AaLCBc15p14g21013, AaLCBc23p11g32546, AaLCBc26p15g37243, AaLCBc28p00g38728, AaLCBc28p18g40031	AaLCCc08p06g10554, AaLCCc13p04g16982, AaLCCc15p11g20575, AaLCCc23p11g31496, AaLCCc26p15g36276, AaLCCc28p18g38683	AaLCDc08p06g10212, AaLCDc13p03g16712, AaLCDc23p11g31066, AaLCDc26p14g35525, AaLCDc28p18g38163
OG0000109	AaLCAc08p16g11592, AaLCAc13p11g18150, AaLCAc16p24g23234, AaLCAc18p20g26116, AaLCAc21p04g29679, AaLCAc23p07g32625	AaLCBc02p06g02059, AaLCBc17p14g23926, AaLCBc24p12g34324, AaLCBc26p12g36967	AaLCCc05p06g06293, AaLCCc15p11g20557, AaLCCc23p07g31165, AaLCCc23p07g31166	AaLCDc04p11g05232, AaLCDc08p06g10204, AaLCDc10p15g13441, AaLCDc17p16g23041, AaLCDc21p05g28216, AaLCDc28p00g36854, AaLCDc28p08g37309, AaLCDc29p10g38898
OG0000110	AaLCAc11p14g15524, AaLCAc11p14g15527, AaLCAc11p14g15528, AaLCAc11p14g15529, AaLCAc11p14g15530	AaLCBc11p14g15414, AaLCBc11p14g15417, AaLCBc11p14g15418, AaLCBc11p14g15420, AaLCBc11p14g15421, AaLCBc11p14g15422, AaLCBc11p14g15423	AaLCCc11p13g15045, AaLCCc11p13g15048, AaLCCc11p13g15049, AaLCCc11p13g15050, AaLCCc11p13g15051, AaLCCc11p13g15052	AaLCDc11p13g14659, AaLCDc11p13g14662, AaLCDc11p13g14663, AaLCDc11p13g14664
OG0000111	AaLCAc17p06g23972, AaLCAc18p05g25161, AaLCAc19p18g27440, AaLCAc22p05g31124, AaLCAc23p09g32759, AaLCAc29p17g42029	AaLCBc17p06g23515, AaLCBc18p06g24835, AaLCBc19p10g26673, AaLCBc22p05g30639, AaLCBc23p08g32336, AaLCBc29p17g41127	AaLCCc17p06g23054, AaLCCc18p05g24261, AaLCCc19p17g26095, AaLCCc23p08g31257, AaLCCc29p12g39603	AaLCDc17p06g22610, AaLCDc18p05g23961, AaLCDc19p16g25851, AaLCDc23p08g30823, AaLCDc29p11g38999
OG0000112	AaLCAc17p16g24498, AaLCAc18p21g26164, AaLCAc20p09g28686, AaLCAc28p05g39988, AaLCAc29p15g41875	AaLCBc06p04g07620, AaLCBc16p26g22970, AaLCBc20p09g28166, AaLCBc23p18g32964, AaLCBc29p08g40642, AaLCBc29p15g40929, AaLCBc29p15g40932	AaLCCc02p09g02248, AaLCCc20p09g27397, AaLCCc23p08g31278	AaLCDc03p18g04387, AaLCDc08p07g10314, AaLCDc17p18g23219, AaLCDc18p15g24687, AaLCDc20p08g27194, AaLCDc21p13g28734, AaLCDc29p09g38796
OG0000113	AaLCAc25p19g36679, AaLCAc25p19g36680, AaLCAc25p19g36681, AaLCAc25p19g36682, AaLCAc25p19g36683, AaLCAc25p19g36684, AaLCAc25p19g36685, AaLCAc25p19g36686, AaLCAc25p19g36687, AaLCAc25p19g36688	AaLCBc25p19g35955	AaLCCc28p18g38651, AaLCCc28p18g38652, AaLCCc28p18g38653, AaLCCc28p18g38654	AaLCDc28p17g38127, AaLCDc28p17g38128, AaLCDc28p17g38129, AaLCDc28p17g38130, AaLCDc28p17g38131, AaLCDc28p17g38132, AaLCDc28p17g38133
OG0000114			AaLCCc12p16g16357	AaLCDc01p13g00890, AaLCDc02p04g01723, AaLCDc02p11g02284, AaLCDc03p04g03131, AaLCDc06p15g07875, AaLCDc08p09g10444, AaLCDc10p02g12705, AaLCDc11p10g14503, AaLCDc12p17g16012, AaLCDc13p10g17228, AaLCDc14p17g19134, AaLCDc15p02g19448, AaLCDc16p16g21315, AaLCDc16p24g22047, AaLCDc17p04g22465, AaLCDc22p07g29619, AaLCDc23p20g31700, AaLCDc24p03g32132, AaLCDc25p09g33530, AaLCDc27p09g36084, AaLCDc28p15g37914
OG0000115			AaLCCc16p07g21217, AaLCCc16p07g21218, AaLCCc16p07g21219, AaLCCc16p07g21220, AaLCCc16p07g21221, AaLCCc16p07g21224, AaLCCc16p07g21225, AaLCCc16p07g21226, AaLCCc16p07g21227, AaLCCc16p07g21230, AaLCCc16p07g21231, AaLCCc16p07g21233, AaLCCc16p07g21235, AaLCCc16p07g21244, AaLCCc16p07g21245, AaLCCc16p07g21246, AaLCCc16p07g21250, AaLCCc16p07g21251, AaLCCc16p07g21257, AaLCCc16p07g21259	AaLCDc16p07g20905, AaLCDc16p07g20907
OG0000116	AaLCAc01p01g00103, AaLCAc01p01g00104, AaLCAc09p12g12937, AaLCAc09p12g12938, AaLCAc09p12g12940	AaLCBc01p01g00109, AaLCBc01p01g00112, AaLCBc09p12g12790, AaLCBc09p12g12791	AaLCCc01p01g00094, AaLCCc01p01g00095, AaLCCc09p11g12388, AaLCCc09p11g12389	AaLCDc01p01g00112, AaLCDc01p01g00113, AaLCDc01p01g00114, AaLCDc07p10g09115, AaLCDc07p10g09116, AaLCDc09p11g12076, AaLCDc09p11g12077, AaLCDc09p11g12079
OG0000117	AaLCAc02p07g02048, AaLCAc03p05g03392, AaLCAc08p19g11746, AaLCAc15p05g20719, AaLCAc28p11g40299	AaLCBc02p07g02094, AaLCBc03p05g03383, AaLCBc08p19g11583, AaLCBc15p05g20379, AaLCBc28p10g39386	AaLCCc01p21g01371, AaLCCc02p07g02069, AaLCCc03p05g03367, AaLCCc08p18g11273, AaLCCc15p03g19940, AaLCCc28p11g38072	AaLCDc02p07g01979, AaLCDc03p06g03332, AaLCDc08p17g10929, AaLCDc15p02g19508, AaLCDc28p10g37490
OG0000118	AaLCAc02p12g02407, AaLCAc06p09g07921, AaLCAc19p04g26516, AaLCAc21p07g29827, AaLCAc21p08g29847, AaLCAc24p10g34708	AaLCBc01p11g00774, AaLCBc02p11g02409, AaLCBc06p08g07912, AaLCBc10p08g13737, AaLCBc22p13g31206, AaLCBc25p04g34984, AaLCBc29p05g40415	AaLCCc01p11g00756, AaLCCc02p12g02387, AaLCCc10p08g13349, AaLCCc19p03g25260, AaLCCc22p13g30129, AaLCCc22p14g30139	AaLCDc01p11g00770, AaLCDc10p08g13065
OG0000119	AaLCAc02p17g02698	AaLCBc02p16g02694, AaLCBc02p17g02695, AaLCBc02p17g02696, AaLCBc02p17g02697, AaLCBc02p17g02698, AaLCBc02p17g02700, AaLCBc02p17g02701, AaLCBc02p17g02702	AaLCCc02p17g02668, AaLCCc02p17g02669, AaLCCc02p17g02670, AaLCCc02p17g02671, AaLCCc03p21g04509	AaLCDc02p17g02595, AaLCDc02p17g02596, AaLCDc02p17g02597, AaLCDc02p17g02598, AaLCDc02p17g02600, AaLCDc02p17g02601, AaLCDc02p17g02602
OG0000120	AaLCAc02p19g02841, AaLCAc04p09g05297, AaLCAc09p12g12954, AaLCAc09p12g12955, AaLCAc10p07g13845, AaLCAc13p10g18050, AaLCAc18p16g25869, AaLCAc18p24g26375, AaLCAc18p24g26392, AaLCAc21p06g29803, AaLCAc26p02g36896	AaLCBc17p15g23976	AaLCCc09p09g12294, AaLCCc12p06g15801, AaLCCc14p10g18947	AaLCDc02p19g02761, AaLCDc04p08g05025, AaLCDc09p09g11982, AaLCDc10p06g13002, AaLCDc10p09g13109, AaLCDc13p07g17004
OG0000121	AaLCAc04p08g05207, AaLCAc10p01g13388, AaLCAc10p04g13606, AaLCAc14p18g20184, AaLCAc15p13g21277, AaLCAc20p08g28633, AaLCAc21p11g29984, AaLCAc24p07g34597, AaLCAc25p13g36171	AaLCBc05p03g06159, AaLCBc11p11g15273, AaLCBc21p12g29507	AaLCCc01p10g00717, AaLCCc04p06g04986, AaLCCc05p14g06708, AaLCCc08p22g11631, AaLCCc14p19g19652, AaLCCc22p08g29810, AaLCCc28p19g38719	AaLCDc14p17g19172, AaLCDc25p13g33763
OG0000122	AaLCAc06p13g08067, AaLCAc17p14g24363, AaLCAc19p15g27157, AaLCAc19p20g27566, AaLCAc23p07g32618	AaLCBc06p12g08049, AaLCBc17p15g23975, AaLCBc19p07g26408, AaLCBc19p12g26827, AaLCBc23p07g32193	AaLCCc06p12g07763, AaLCCc17p16g23478, AaLCCc19p14g25838, AaLCCc19p19g26237, AaLCCc22p05g29507, AaLCCc23p06g31124	AaLCDc06p10g07522, AaLCDc17p17g23090, AaLCDc19p13g25610, AaLCDc19p18g25996, AaLCDc23p06g30678
OG0000123	AaLCAc12p01g15998, AaLCAc12p01g15999, AaLCAc12p01g16001, AaLCAc12p01g16002, AaLCAc12p01g16006, AaLCAc17p18g24653, AaLCAc17p18g24654, AaLCAc17p18g24655, AaLCAc17p18g24656, AaLCAc17p18g24657			AaLCDc12p01g15083, AaLCDc12p01g15084, AaLCDc12p01g15086, AaLCDc12p01g15087, AaLCDc12p01g15088, AaLCDc12p01g15089, AaLCDc12p01g15096, AaLCDc12p01g15097, AaLCDc17p20g23379, AaLCDc17p20g23380, AaLCDc17p20g23381
OG0000124	AaLCAc12p13g16628, AaLCAc21p16g30328, AaLCAc21p17g30434	AaLCBc21p17g29819, AaLCBc21p17g29820, AaLCBc21p17g29821, AaLCBc21p17g29822, AaLCBc21p17g29823, AaLCBc21p17g29824, AaLCBc21p17g29825	AaLCCc21p11g28865, AaLCCc21p11g28866, AaLCCc21p11g28868, AaLCCc21p11g28869	AaLCDc08p19g11065, AaLCDc21p13g28714, AaLCDc21p13g28715, AaLCDc21p13g28716, AaLCDc21p13g28717, AaLCDc21p13g28718, AaLCDc21p13g28719
OG0000125	AaLCAc13p09g17958, AaLCAc23p20g33558, AaLCAc23p20g33561, AaLCAc26p18g38041, AaLCAc28p16g40737	AaLCBc23p18g32957, AaLCBc23p18g32959, AaLCBc26p13g37066, AaLCBc28p15g39778, AaLCBc28p15g39786	AaLCCc13p09g17310, AaLCCc23p18g32016, AaLCCc23p18g32019, AaLCCc26p13g36085, AaLCCc28p16g38461, AaLCCc28p16g38464	AaLCDc13p09g17142, AaLCDc23p18g31474, AaLCDc23p18g31477, AaLCDc26p12g35322, AaLCDc28p15g37935
OG0000126	AaLCAc14p02g19142, AaLCAc14p02g19146, AaLCAc14p02g19152, AaLCAc14p02g19155, AaLCAc14p02g19156, AaLCAc14p02g19158	AaLCBc14p02g18836, AaLCBc14p02g18841, AaLCBc14p02g18845	AaLCCc14p02g18492, AaLCCc14p02g18497, AaLCCc14p02g18510, AaLCCc14p02g18511, AaLCCc14p02g18520	AaLCDc14p01g18146, AaLCDc14p02g18150, AaLCDc14p02g18158, AaLCDc14p02g18159, AaLCDc14p02g18164, AaLCDc14p02g18166, AaLCDc14p02g18167
OG0000127	AaLCAc17p19g24748, AaLCAc17p19g24753, AaLCAc19p18g27364, AaLCAc23p10g32843, AaLCAc29p19g42208	AaLCBc17p20g24350, AaLCBc17p20g24351, AaLCBc19p09g26610, AaLCBc23p09g32394, AaLCBc29p20g41319	AaLCCc07p04g08932, AaLCCc17p21g23852, AaLCCc17p21g23855, AaLCCc19p16g26025, AaLCCc23p09g31341, AaLCCc29p14g39776	AaLCDc07p03g08584, AaLCDc17p22g23489, AaLCDc17p22g23490, AaLCDc19p15g25776, AaLCDc23p09g30911
OG0000128	AaLCAc19p04g26538, AaLCAc23p17g33284, AaLCAc23p17g33285, AaLCAc23p17g33291, AaLCAc23p17g33292, AaLCAc23p17g33295, AaLCAc23p17g33298, AaLCAc23p17g33299, AaLCAc23p17g33300, AaLCAc23p17g33301, AaLCAc23p17g33302, AaLCAc23p17g33303, AaLCAc23p17g33304, AaLCAc23p17g33305, AaLCAc23p17g33306, AaLCAc23p17g33307, AaLCAc23p17g33308, AaLCAc23p17g33399	AaLCBc26p15g37305	AaLCCc23p14g31688, AaLCCc23p14g31691
OG0000129	AaLCAc25p18g36570, AaLCAc25p18g36572, AaLCAc25p18g36573, AaLCAc25p18g36574, AaLCAc25p18g36578, AaLCAc25p18g36579	AaLCBc25p18g35856, AaLCBc25p18g35858, AaLCBc25p18g35859	AaLCCc25p18g34824	AaLCDc25p17g34121, AaLCDc25p17g34122, AaLCDc25p17g34123, AaLCDc25p17g34124, AaLCDc25p17g34128, AaLCDc25p17g34129, AaLCDc25p17g34130, AaLCDc25p17g34131, AaLCDc25p17g34132, AaLCDc25p17g34133, AaLCDc26p03g34567
OG0000130		AaLCBc07p06g09329, AaLCBc07p06g09331, AaLCBc07p06g09332, AaLCBc14p05g19076		AaLCDc07p05g08713, AaLCDc07p05g08715, AaLCDc07p05g08716, AaLCDc07p05g08717, AaLCDc07p05g08718, AaLCDc07p05g08719, AaLCDc07p05g08720, AaLCDc07p05g08721, AaLCDc07p05g08722, AaLCDc07p05g08724, AaLCDc07p05g08725, AaLCDc10p03g12809, AaLCDc10p03g12810, AaLCDc10p03g12811, AaLCDc14p04g18349, AaLCDc14p04g18350, AaLCDc14p04g18353
OG0000131			AaLCCc01p05g00418, AaLCCc05p06g06307, AaLCCc05p06g06308, AaLCCc07p12g09576, AaLCCc08p06g10578, AaLCCc08p06g10579, AaLCCc08p06g10580, AaLCCc08p06g10581, AaLCCc14p08g18857, AaLCCc14p11g19035, AaLCCc14p13g19139, AaLCCc16p08g21291, AaLCCc16p09g21325, AaLCCc16p11g21414, AaLCCc17p10g23219, AaLCCc17p16g23441, AaLCCc19p10g25533, AaLCCc22p13g30130, AaLCCc22p14g30138, AaLCCc23p08g31283, AaLCCc28p07g37787
OG0000132	AaLCAc01p05g00375, AaLCAc02p03g01783, AaLCAc07p21g10377, AaLCAc15p02g20485, AaLCAc16p03g21962, AaLCAc16p15g22482, AaLCAc17p01g23571, AaLCAc19p17g27282, AaLCAc22p05g31099, AaLCAc22p19g31931, AaLCAc23p01g32030, AaLCAc23p21g33686, AaLCAc23p21g33720, AaLCAc24p06g34497, AaLCAc27p11g38700, AaLCAc27p12g38773, AaLCAc28p17g40839, AaLCAc29p16g41976		AaLCCc24p15g33573, AaLCCc24p16g33695
OG0000133	AaLCAc01p08g00572, AaLCAc08p20g11841, AaLCAc09p02g12292, AaLCAc13p15g18500, AaLCAc29p01g41039	AaLCBc01p08g00609, AaLCBc08p20g11704, AaLCBc09p02g12141, AaLCBc13p14g18178, AaLCBc29p01g40110	AaLCCc01p08g00622, AaLCCc08p19g11381, AaLCCc09p02g11852, AaLCCc13p15g17806, AaLCCc29p01g38770	AaLCDc01p08g00601, AaLCDc08p19g11060, AaLCDc09p02g11537, AaLCDc13p14g17537, AaLCDc29p01g38230
OG0000134	AaLCAc01p10g00729, AaLCAc01p11g00743, AaLCAc04p04g04997, AaLCAc09p10g12801, AaLCAc12p15g16762, AaLCAc18p09g25546, AaLCAc20p11g28793, AaLCAc24p11g34759	AaLCBc09p13g12839, AaLCBc12p06g16125, AaLCBc22p16g31293, AaLCBc25p06g35057, AaLCBc29p09g40696	AaLCCc05p00g05783, AaLCCc12p14g16201	AaLCDc05p00g05641, AaLCDc08p07g10315, AaLCDc18p14g24621, AaLCDc24p09g32390, AaLCDc25p06g33372
OG0000135	AaLCAc01p19g01260, AaLCAc08p17g11617, AaLCAc13p12g18240, AaLCAc26p14g37741, AaLCAc28p12g40414	AaLCBc01p19g01297, AaLCBc08p16g11443, AaLCBc13p10g17911, AaLCBc26p09g36731, AaLCBc28p12g39501	AaLCCc01p19g01272, AaLCCc08p15g11122, AaLCCc13p12g17581, AaLCCc26p10g35765, AaLCCc28p13g38200	AaLCDc01p19g01243, AaLCDc08p15g10794, AaLCDc13p10g17287, AaLCDc26p08g35006, AaLCDc28p12g37597
OG0000136	AaLCAc01p19g01289, AaLCAc04p11g05409, AaLCAc06p22g08859, AaLCAc07p05g09351, AaLCAc13p18g18736, AaLCAc15p05g20704, AaLCAc15p05g20705, AaLCAc17p07g24043, AaLCAc24p00g34086	AaLCBc20p12g28335	AaLCCc06p02g07270, AaLCCc07p18g09856, AaLCCc16p09g21346, AaLCCc17p05g22939, AaLCCc24p01g32526, AaLCCc27p08g36802, AaLCCc27p13g37286, AaLCCc27p13g37287	AaLCDc17p06g22555, AaLCDc19p17g25912
OG0000137	AaLCAc02p04g01811, AaLCAc03p04g03217, AaLCAc24p13g34892, AaLCAc26p17g38012, AaLCAc28p16g40720	AaLCBc02p04g01862, AaLCBc03p03g03204, AaLCBc24p10g34161, AaLCBc26p12g37038, AaLCBc28p15g39762	AaLCCc02p04g01830, AaLCCc03p03g03191, AaLCCc24p10g33166, AaLCCc26p13g36064, AaLCCc28p16g38444	AaLCDc02p04g01754, AaLCDc03p04g03145, AaLCDc24p10g32509, AaLCDc26p11g35292, AaLCDc28p15g37917
OG0000138	AaLCAc05p05g06389, AaLCAc16p18g22675, AaLCAc16p18g22676, AaLCAc26p07g37145, AaLCAc27p19g39296	AaLCBc05p05g06331, AaLCBc06p05g07713, AaLCBc16p18g22294, AaLCBc16p18g22295, AaLCBc27p07g37665, AaLCBc27p18g38409	AaLCCc05p05g06202, AaLCCc16p18g21778, AaLCCc16p18g21779, AaLCCc27p11g37039	AaLCDc05p06g06065, AaLCDc16p17g21392, AaLCDc16p17g21393, AaLCDc27p04g35808, AaLCDc27p15g36533
OG0000139	AaLCAc05p06g06481	AaLCBc03p06g03502, AaLCBc05p19g07203, AaLCBc15p10g20766, AaLCBc21p19g30009, AaLCBc27p19g38471	AaLCCc06p20g08390, AaLCCc11p12g14946, AaLCCc15p08g20335, AaLCCc16p19g21875, AaLCCc17p01g22641, AaLCCc20p16g27766	AaLCDc01p18g01183, AaLCDc03p03g03109, AaLCDc16p15g21264, AaLCDc20p15g27591, AaLCDc21p14g28808, AaLCDc23p22g31886, AaLCDc23p22g31887, AaLCDc24p03g32146
OG0000140	AaLCAc08p23g12032, AaLCAc12p22g17257, AaLCAc18p20g26080, AaLCAc29p01g41035	AaLCBc05p17g07087, AaLCBc07p12g09794, AaLCBc08p17g11480, AaLCBc15p16g21203, AaLCBc21p18g29924, AaLCBc22p12g31098, AaLCBc27p17g38324	AaLCCc06p03g07330, AaLCCc27p07g36700	AaLCDc04p06g04903, AaLCDc05p01g05665, AaLCDc14p07g18476, AaLCDc18p15g24746, AaLCDc22p08g29713, AaLCDc24p17g33077, AaLCDc25p11g33651
OG0000141	AaLCAc13p05g17724, AaLCAc14p19g20273, AaLCAc17p01g23621	AaLCBc09p13g12813, AaLCBc13p07g17700, AaLCBc19p17g27273		AaLCDc01p04g00334, AaLCDc02p01g01496, AaLCDc03p07g03482, AaLCDc03p17g04286, AaLCDc06p09g07505, AaLCDc12p02g15173, AaLCDc12p19g16194, AaLCDc13p06g16919, AaLCDc14p12g18772, AaLCDc16p23g21933, AaLCDc23p19g31620, AaLCDc24p04g32180, AaLCDc26p07g34967, AaLCDc28p01g36877
OG0000142	AaLCAc19p16g27214, AaLCAc19p16g27215, AaLCAc19p16g27216, AaLCAc19p16g27217	AaLCBc19p08g26471, AaLCBc19p08g26472, AaLCBc19p08g26473, AaLCBc19p08g26474, AaLCBc19p08g26483	AaLCCc19p15g25888, AaLCCc19p15g25889, AaLCCc19p15g25890, AaLCCc19p15g25892	AaLCDc06p11g07602, AaLCDc19p14g25647, AaLCDc19p14g25665, AaLCDc19p14g25666, AaLCDc19p14g25667, AaLCDc19p14g25668, AaLCDc19p14g25672
OG0000143		AaLCBc01p10g00743, AaLCBc02p12g02413, AaLCBc04p05g05234, AaLCBc07p16g09981, AaLCBc13p09g17775, AaLCBc16p02g21630, AaLCBc16p12g21968, AaLCBc17p09g23673, AaLCBc19p11g26738, AaLCBc19p11g26741, AaLCBc21p14g29646, AaLCBc22p03g30491, AaLCBc22p03g30493, AaLCBc22p18g31424, AaLCBc23p06g32101, AaLCBc25p03g34961, AaLCBc27p01g37393, AaLCBc27p01g37398, AaLCBc27p01g37399, AaLCBc27p02g37411
OG0000144		AaLCBc05p07g06518, AaLCBc05p19g07275, AaLCBc06p22g08845, AaLCBc07p05g09280, AaLCBc08p01g10378, AaLCBc09p17g13147, AaLCBc12p19g16842, AaLCBc14p12g19388, AaLCBc15p14g21008, AaLCBc16p12g21956, AaLCBc18p06g24885, AaLCBc18p11g25281, AaLCBc21p17g29859, AaLCBc21p18g29919, AaLCBc22p06g30728, AaLCBc23p16g32815, AaLCBc24p02g33613, AaLCBc25p09g35182, AaLCBc26p07g36537, AaLCBc26p10g36861
OG0000145			AaLCCc01p16g01086, AaLCCc02p04g01819, AaLCCc08p11g10901, AaLCCc08p13g11004, AaLCCc10p08g13378, AaLCCc10p09g13394, AaLCCc10p11g13481, AaLCCc12p20g16613, AaLCCc14p07g18853, AaLCCc16p07g21208, AaLCCc16p10g21387, AaLCCc16p14g21573, AaLCCc16p15g21586, AaLCCc17p11g23234, AaLCCc18p16g25038, AaLCCc19p18g26183, AaLCCc20p05g27136, AaLCCc22p06g29582, AaLCCc25p03g33959, AaLCCc25p03g33960
OG0000146				AaLCDc02p17g02615, AaLCDc03p02g02981, AaLCDc05p13g06533, AaLCDc05p19g06814, AaLCDc09p06g11818, AaLCDc09p12g12126, AaLCDc12p19g16184, AaLCDc13p10g17227, AaLCDc17p17g23140, AaLCDc21p09g28480, AaLCDc22p00g29088, AaLCDc22p11g29905, AaLCDc23p07g30781, AaLCDc24p17g33066, AaLCDc24p17g33078, AaLCDc26p06g34817, AaLCDc26p13g35480, AaLCDc26p13g35488, AaLCDc28p08g37308, AaLCDc28p17g38056
OG0000147	AaLCAc01p09g00679, AaLCAc01p09g00687, AaLCAc02p11g02362, AaLCAc03p12g03946, AaLCAc04p05g05048, AaLCAc06p11g07984, AaLCAc15p00g20357, AaLCAc15p01g20413, AaLCAc16p00g21864, AaLCAc18p16g25841, AaLCAc19p10g26844, AaLCAc21p07g29831, AaLCAc21p07g29832, AaLCAc22p13g31615, AaLCAc25p05g35735, AaLCAc26p04g37008, AaLCAc26p05g37028, AaLCAc28p06g40028, AaLCAc28p06g40030
OG0000148	AaLCAc03p07g03490, AaLCAc08p21g11933, AaLCAc15p09g21026, AaLCAc26p16g37928, AaLCAc28p15g40641	AaLCBc03p06g03477, AaLCBc08p21g11794, AaLCBc26p12g36953, AaLCBc28p14g39667	AaLCCc03p07g03488, AaLCCc08p20g11470, AaLCCc18p06g24381, AaLCCc26p12g35971, AaLCCc28p15g38372	AaLCDc03p07g03452, AaLCDc08p20g11153, AaLCDc15p07g19905, AaLCDc26p10g35218, AaLCDc28p14g37819
OG0000149	AaLCAc03p09g03663, AaLCAc03p09g03665, AaLCAc03p09g03667, AaLCAc03p09g03669, AaLCAc18p09g25475	AaLCBc03p08g03667, AaLCBc03p08g03670, AaLCBc03p08g03672, AaLCBc18p10g25149	AaLCCc03p09g03674, AaLCCc03p09g03676, AaLCCc03p09g03678, AaLCCc03p09g03680, AaLCCc18p09g24571	AaLCDc03p09g03657, AaLCDc03p09g03659, AaLCDc03p09g03661, AaLCDc03p09g03664, AaLCDc18p09g24297
OG0000150	AaLCAc03p12g03941, AaLCAc07p13g09929, AaLCAc11p01g14782, AaLCAc11p08g15177, AaLCAc14p08g19528, AaLCAc15p02g20476, AaLCAc25p07g35789, AaLCAc26p08g37194	AaLCBc05p19g07253, AaLCBc13p08g17717, AaLCBc25p04g34974	AaLCCc05p13g06696, AaLCCc07p17g09785, AaLCCc13p07g17223	AaLCDc07p16g09459, AaLCDc15p05g19751, AaLCDc20p13g27413, AaLCDc25p07g33392, AaLCDc25p07g33398
OG0000151	AaLCAc03p21g04482, AaLCAc03p21g04483, AaLCAc03p21g04484, AaLCAc03p21g04486, AaLCAc03p21g04488, AaLCAc03p21g04489	AaLCBc03p19g04441, AaLCBc03p19g04442, AaLCBc03p19g04446, AaLCBc03p19g04448, AaLCBc03p19g04449	AaLCCc03p19g04360, AaLCCc03p19g04361, AaLCCc03p19g04363, AaLCCc03p19g04365, AaLCCc03p19g04366	AaLCDc03p17g04303, AaLCDc03p17g04306, AaLCDc03p17g04307
OG0000152	AaLCAc04p17g05851, AaLCAc07p02g09055, AaLCAc07p02g09056, AaLCAc18p02g24905, AaLCAc18p02g24906, AaLCAc18p02g24907, AaLCAc25p19g36676, AaLCAc27p17g39092	AaLCBc18p02g24543, AaLCBc18p02g24544	AaLCCc01p19g01266, AaLCCc18p01g23973, AaLCCc22p02g29320	AaLCDc05p02g05735, AaLCDc06p18g08154, AaLCDc18p02g23646, AaLCDc18p02g23649, AaLCDc18p02g23650, AaLCDc25p18g34241
OG0000153	AaLCAc07p05g09335, AaLCAc08p08g11135, AaLCAc17p07g24011, AaLCAc18p22g26262, AaLCAc29p16g41991	AaLCBc07p05g09286, AaLCBc08p08g10994, AaLCBc18p20g25774, AaLCBc29p17g41092	AaLCCc07p05g09021, AaLCCc08p09g10767, AaLCCc17p07g23090, AaLCCc18p16g25020, AaLCCc29p11g39562	AaLCDc07p05g08675, AaLCDc08p09g10424, AaLCDc17p07g22651, AaLCDc18p16g24787, AaLCDc29p11g38959
OG0000154	AaLCAc07p22g10405, AaLCAc09p05g12528, AaLCAc13p10g18055, AaLCAc19p23g27776, AaLCAc23p01g32050, AaLCAc24p13g34919, AaLCAc25p16g36419	AaLCBc14p01g18763	AaLCCc02p07g02096, AaLCCc03p05g03290, AaLCCc13p10g17407, AaLCCc16p16g21670, AaLCCc17p17g23508, AaLCCc18p02g23985, AaLCCc19p21g26450, AaLCCc28p11g38076	AaLCDc05p11g06414, AaLCDc07p20g09688, AaLCDc08p19g11104
OG0000155	AaLCAc08p20g11822, AaLCAc08p20g11823, AaLCAc08p20g11825	AaLCBc08p20g11671, AaLCBc08p20g11672, AaLCBc08p20g11674, AaLCBc08p20g11675, AaLCBc08p20g11676, AaLCBc08p20g11677, AaLCBc08p20g11678, AaLCBc08p20g11679	AaLCCc08p19g11364, AaLCCc08p19g11365	AaLCDc08p18g11025, AaLCDc08p18g11026, AaLCDc08p18g11027, AaLCDc08p19g11031, AaLCDc08p19g11032, AaLCDc08p19g11033
OG0000156	AaLCAc13p01g17387, AaLCAc16p10g22272, AaLCAc19p14g27118, AaLCAc22p07g31257, AaLCAc27p21g39465	AaLCBc01p01g00077, AaLCBc01p05g00383, AaLCBc13p01g17228, AaLCBc14p03g18890, AaLCBc15p01g20040, AaLCBc15p13g20934, AaLCBc16p11g21904, AaLCBc22p06g30769, AaLCBc25p11g35312, AaLCBc29p01g40151	AaLCCc15p09g20449, AaLCCc22p08g29804	AaLCDc16p10g21012, AaLCDc28p10g37477
OG0000157	AaLCAc13p07g17886, AaLCAc22p09g31384, AaLCAc23p20g33557, AaLCAc26p17g38026, AaLCAc28p16g40734	AaLCBc13p08g17733, AaLCBc22p09g30930, AaLCBc23p18g32956, AaLCBc26p13g37054, AaLCBc28p15g39775	AaLCCc13p07g17242, AaLCCc22p10g29961, AaLCCc23p18g32015, AaLCCc28p16g38458	AaLCDc13p08g17056, AaLCDc22p09g29777, AaLCDc23p18g31473, AaLCDc26p11g35308, AaLCDc28p15g37931
OG0000158	AaLCAc14p16g20024, AaLCAc14p16g20029, AaLCAc14p16g20030, AaLCAc14p16g20031	AaLCBc14p16g19753, AaLCBc14p16g19755, AaLCBc14p16g19756, AaLCBc14p17g19758, AaLCBc14p17g19759, AaLCBc14p17g19760	AaLCCc14p17g19457, AaLCCc14p17g19458, AaLCCc14p17g19459, AaLCCc14p17g19461	AaLCDc14p15g19018, AaLCDc14p15g19019, AaLCDc14p15g19020, AaLCDc14p15g19023, AaLCDc14p15g19024
OG0000159	AaLCAc16p00g21733, AaLCAc16p00g21739, AaLCAc16p00g21749, AaLCAc16p00g21756, AaLCAc16p00g21762, AaLCAc16p00g21769, AaLCAc16p00g21775, AaLCAc16p00g21786, AaLCAc16p00g21809, AaLCAc16p00g21814, AaLCAc16p00g21822, AaLCAc16p00g21829, AaLCAc16p00g21835, AaLCAc16p00g21841, AaLCAc16p00g21847, AaLCAc16p00g21859, AaLCAc16p16g22569	AaLCBc16p00g21430, AaLCBc16p00g21436
OG0000160	AaLCAc18p01g24892, AaLCAc18p01g24893, AaLCAc18p01g24894, AaLCAc18p01g24895, AaLCAc18p01g24896, AaLCAc18p01g24897	AaLCBc18p02g24531, AaLCBc18p02g24532, AaLCBc18p02g24533, AaLCBc18p18g25633	AaLCCc18p01g23961, AaLCCc18p01g23963, AaLCCc18p13g24880, AaLCCc18p13g24883	AaLCDc11p15g14854, AaLCDc18p01g23637, AaLCDc18p01g23638, AaLCDc18p14g24633, AaLCDc18p14g24636
OG0000161	AaLCAc29p17g42039, AaLCAc29p17g42040	AaLCBc17p06g23505, AaLCBc29p17g41136, AaLCBc29p17g41139, AaLCBc29p18g41144, AaLCBc29p18g41146, AaLCBc29p18g41148	AaLCCc29p12g39614, AaLCCc29p12g39617, AaLCCc29p12g39619, AaLCCc29p12g39621, AaLCCc29p12g39623, AaLCCc29p12g39624, AaLCCc29p12g39627, AaLCCc29p12g39628	AaLCDc29p11g39009, AaLCDc29p11g39012, AaLCDc29p11g39013
OG0000162		AaLCBc02p05g01919, AaLCBc02p12g02451, AaLCBc03p04g03253, AaLCBc03p09g03738, AaLCBc03p18g04358, AaLCBc06p06g07839, AaLCBc10p21g14485, AaLCBc11p01g14572, AaLCBc14p15g19604, AaLCBc14p15g19613, AaLCBc15p03g20215, AaLCBc18p17g25527, AaLCBc18p17g25532, AaLCBc19p13g26922, AaLCBc21p20g30090, AaLCBc23p18g33011, AaLCBc24p15g34597, AaLCBc25p16g35650, AaLCBc28p07g39184
OG0000163	AaLCAc01p02g00128, AaLCAc01p02g00129, AaLCAc09p12g12902, AaLCAc21p03g29607	AaLCBc01p02g00137, AaLCBc01p02g00138, AaLCBc05p17g07108, AaLCBc09p12g12758	AaLCCc01p01g00119, AaLCCc01p01g00120, AaLCCc09p10g12358, AaLCCc21p04g28362	AaLCDc01p02g00136, AaLCDc01p02g00137, AaLCDc05p18g06768, AaLCDc09p10g12051, AaLCDc21p04g28148, AaLCDc21p04g28149
OG0000164	AaLCAc01p04g00355, AaLCAc20p09g28717, AaLCAc29p13g41763, AaLCAc29p13g41764, AaLCAc29p13g41769, AaLCAc29p13g41770	AaLCBc01p04g00354, AaLCBc20p10g28196, AaLCBc29p14g40857, AaLCBc29p14g40858, AaLCBc29p14g40862, AaLCBc29p14g40863	AaLCCc01p05g00388, AaLCCc20p10g27440, AaLCCc29p08g39334, AaLCCc29p08g39335	AaLCDc01p05g00391, AaLCDc20p09g27224
OG0000165	AaLCAc01p06g00441, AaLCAc13p17g18604, AaLCAc26p20g38233, AaLCAc29p02g41126	AaLCBc01p06g00449, AaLCBc13p15g18264, AaLCBc26p15g37262, AaLCBc28p19g40053, AaLCBc29p02g40204	AaLCCc01p06g00472, AaLCCc13p16g17904, AaLCCc26p16g36300, AaLCCc28p19g38710, AaLCCc29p02g38862	AaLCDc01p06g00452, AaLCDc13p14g17606, AaLCDc26p14g35547, AaLCDc29p02g38333
OG0000166	AaLCAc01p18g01213, AaLCAc14p13g19775, AaLCAc15p01g20384	AaLCBc02p14g02516, AaLCBc05p14g06895, AaLCBc06p02g07535, AaLCBc08p18g11549, AaLCBc12p07g16182, AaLCBc20p04g27811, AaLCBc22p16g31306, AaLCBc24p17g34760, AaLCBc27p11g37877	AaLCCc20p13g27614, AaLCCc29p12g39583	AaLCDc03p13g04005, AaLCDc08p15g10754, AaLCDc23p01g30169, AaLCDc28p13g37768
OG0000167	AaLCAc02p05g01867, AaLCAc03p04g03269, AaLCAc03p09g03732, AaLCAc03p19g04373, AaLCAc06p07g07849, AaLCAc11p01g14698, AaLCAc13p10g18058, AaLCAc14p14g19907, AaLCAc15p03g20552, AaLCAc18p19g26010, AaLCAc18p19g26015, AaLCAc19p07g26637, AaLCAc19p21g27646, AaLCAc21p18g30560, AaLCAc23p20g33625, AaLCAc24p18g35318, AaLCAc25p15g36363, AaLCAc28p08g40114
OG0000168	AaLCAc02p06g01961, AaLCAc02p06g01962, AaLCAc02p06g01963, AaLCAc02p17g02672	AaLCBc02p06g02006, AaLCBc02p06g02007, AaLCBc02p06g02008, AaLCBc02p16g02667	AaLCCc02p06g01982, AaLCCc02p06g01983, AaLCCc02p06g01984, AaLCCc02p06g01985, AaLCCc02p16g02656	AaLCDc02p06g01899, AaLCDc02p06g01901, AaLCDc02p06g01902, AaLCDc02p06g01903, AaLCDc02p16g02573
OG0000169	AaLCAc03p09g03729, AaLCAc03p16g04213, AaLCAc13p04g17616, AaLCAc13p10g18079, AaLCAc18p03g24994, AaLCAc20p05g28441, AaLCAc29p02g41170	AaLCBc02p11g02400, AaLCBc03p16g04214, AaLCBc11p16g15649, AaLCBc13p14g18152, AaLCBc14p15g19592, AaLCBc21p10g29389, AaLCBc24p01g33578, AaLCBc28p06g39084	AaLCCc10p18g13854	AaLCDc12p20g16218, AaLCDc29p03g38409
OG0000170	AaLCAc04p11g05401, AaLCAc09p14g13039, AaLCAc10p17g14346, AaLCAc11p04g14994, AaLCAc21p13g30095	AaLCBc04p08g05392, AaLCBc09p14g12889, AaLCBc10p18g14213, AaLCBc11p04g14874, AaLCBc21p14g29608	AaLCCc04p09g05181, AaLCCc09p12g12486, AaLCCc10p17g13818	AaLCDc01p00g00026, AaLCDc04p10g05117, AaLCDc09p12g12164, AaLCDc10p17g13530, AaLCDc21p09g28457
OG0000171	AaLCAc05p06g06464, AaLCAc05p06g06466, AaLCAc05p06g06467, AaLCAc27p20g39386, AaLCAc27p20g39387	AaLCBc05p06g06416, AaLCBc05p06g06420, AaLCBc05p06g06421, AaLCBc27p19g38514	AaLCCc05p06g06274, AaLCCc05p06g06275, AaLCCc05p06g06276, AaLCCc27p12g37157	AaLCDc05p07g06147, AaLCDc05p07g06149, AaLCDc05p07g06150, AaLCDc27p16g36633, AaLCDc27p16g36634
OG0000172	AaLCAc05p14g06968, AaLCAc05p14g06970, AaLCAc05p14g06973	AaLCBc05p14g06928, AaLCBc05p14g06929, AaLCBc05p14g06932, AaLCBc05p14g06933, AaLCBc05p14g06936, AaLCBc07p12g09834	AaLCCc05p14g06734, AaLCCc05p14g06735, AaLCCc05p14g06738, AaLCCc05p14g06741, AaLCCc07p12g09553	AaLCDc05p15g06607, AaLCDc05p15g06608, AaLCDc05p15g06611, AaLCDc05p15g06612
OG0000173	AaLCAc05p17g07112, AaLCAc06p13g08089, AaLCAc25p10g35990	AaLCBc03p18g04359, AaLCBc09p11g12713, AaLCBc12p20g16951, AaLCBc18p11g25238, AaLCBc19p15g27052, AaLCBc29p01g40148	AaLCCc07p10g09447, AaLCCc14p12g19116, AaLCCc22p11g29983, AaLCCc22p11g29984, AaLCCc22p20g30399	AaLCDc12p20g16259, AaLCDc20p15g27562, AaLCDc22p10g29861, AaLCDc28p01g36911
OG0000174	AaLCAc06p15g08228, AaLCAc17p00g23518, AaLCAc19p17g27301, AaLCAc20p08g28672, AaLCAc28p00g39621, AaLCAc29p14g41797	AaLCBc06p14g08226, AaLCBc19p09g26548, AaLCBc20p09g28149, AaLCBc28p00g38743, AaLCBc29p16g40979	AaLCCc20p09g27379, AaLCCc28p00g37391, AaLCCc29p09g39374	AaLCDc17p01g22167, AaLCDc20p08g27177, AaLCDc20p08g27178, AaLCDc29p09g38777
OG0000175	AaLCAc06p21g08787, AaLCAc07p01g09002, AaLCAc09p17g13280, AaLCAc13p02g17467, AaLCAc14p01g19096	AaLCBc06p21g08736, AaLCBc06p21g08738, AaLCBc07p01g08930, AaLCBc09p17g13129, AaLCBc14p01g18801	AaLCCc06p20g08460, AaLCCc07p01g08665, AaLCCc09p15g12719, AaLCCc14p02g18458	AaLCDc06p19g08217, AaLCDc07p01g08357, AaLCDc09p15g12393, AaLCDc14p01g18113
OG0000176	AaLCAc07p06g09430, AaLCAc08p11g11308, AaLCAc09p15g13108, AaLCAc14p05g19338	AaLCBc07p06g09379, AaLCBc08p11g11161, AaLCBc09p15g12952, AaLCBc14p04g19024	AaLCCc07p06g09100, AaLCCc08p11g10918, AaLCCc09p13g12557, AaLCCc14p05g18690, AaLCCc14p05g18692	AaLCDc07p06g08766, AaLCDc08p11g10576, AaLCDc09p13g12219, AaLCDc14p04g18304, AaLCDc20p11g27310
OG0000177	AaLCAc07p20g10298, AaLCAc12p12g16557, AaLCAc15p00g20347, AaLCAc15p00g20365, AaLCAc19p01g26426, AaLCAc26p04g37018	AaLCBc15p00g20019, AaLCBc20p10g28201	AaLCCc01p10g00720, AaLCCc03p13g04002, AaLCCc12p11g16005, AaLCCc20p10g27466, AaLCCc26p02g35138, AaLCCc26p02g35149	AaLCDc07p15g09399, AaLCDc13p18g17965, AaLCDc20p10g27263, AaLCDc26p00g34393
OG0000178	AaLCAc08p09g11203, AaLCAc14p04g19268, AaLCAc15p02g20523, AaLCAc19p12g26952, AaLCAc24p14g34951	AaLCBc04p00g04991, AaLCBc07p01g08908, AaLCBc14p12g19403, AaLCBc17p03g23341, AaLCBc22p07g30842, AaLCBc22p08g30845, AaLCBc23p06g32158, AaLCBc27p09g37783	AaLCCc06p04g07382, AaLCCc15p11g20534	AaLCDc02p08g02103, AaLCDc08p09g10487, AaLCDc22p13g30010
OG0000179	AaLCAc08p21g11902, AaLCAc15p09g21008, AaLCAc22p10g31456, AaLCAc24p12g34853	AaLCBc08p21g11765, AaLCBc15p10g20732, AaLCBc22p09g30956, AaLCBc24p09g34123	AaLCCc03p17g04197, AaLCCc08p20g11437, AaLCCc15p07g20286, AaLCCc22p12g30035, AaLCCc24p10g33125	AaLCDc02p12g02299, AaLCDc08p20g11125, AaLCDc15p07g19882, AaLCDc22p10g29821, AaLCDc24p10g32469
OG0000180	AaLCAc08p24g12096, AaLCAc16p22g22982, AaLCAc20p01g28131, AaLCAc25p14g36261, AaLCAc26p14g37775, AaLCAc28p13g40460	AaLCBc03p12g03981, AaLCBc08p23g11949, AaLCBc13p16g18380, AaLCBc26p11g36939	AaLCCc03p13g04021, AaLCCc03p13g04031, AaLCCc05p16g06836, AaLCCc07p08g09242, AaLCCc26p10g35798, AaLCCc28p05g37744, AaLCCc28p11g38055	AaLCDc03p02g02980
OG0000181	AaLCAc11p13g15465, AaLCAc24p06g34512, AaLCAc25p20g36733	AaLCBc09p09g12619, AaLCBc10p12g13901, AaLCBc14p10g19322, AaLCBc25p21g35998	AaLCCc06p22g08568, AaLCCc10p12g13513	AaLCDc03p14g04052, AaLCDc06p19g08269, AaLCDc11p12g14606, AaLCDc12p06g15445, AaLCDc18p13g24544, AaLCDc22p02g29237, AaLCDc22p09g29819, AaLCDc23p14g31259, AaLCDc25p19g34281
OG0000182	AaLCAc11p15g15592, AaLCAc17p07g24042, AaLCAc29p18g42100, AaLCAc29p18g42101	AaLCBc11p14g15496, AaLCBc17p07g23587, AaLCBc29p18g41211, AaLCBc29p18g41213	AaLCCc11p14g15130, AaLCCc17p07g23123, AaLCCc29p13g39687, AaLCCc29p13g39688	AaLCDc11p13g14717, AaLCDc17p07g22686, AaLCDc17p18g23188, AaLCDc29p12g39075, AaLCDc29p12g39076, AaLCDc29p13g39180
OG0000183	AaLCAc12p03g16116, AaLCAc13p05g17684, AaLCAc17p06g23934, AaLCAc18p05g25155, AaLCAc22p05g31107	AaLCBc12p03g15922, AaLCBc13p05g17514, AaLCBc18p06g24815, AaLCBc22p05g30625	AaLCCc12p03g15622, AaLCCc13p05g17070, AaLCCc17p06g23021, AaLCCc18p05g24256, AaLCCc22p07g29651	AaLCDc12p03g15242, AaLCDc13p05g16819, AaLCDc18p05g23943, AaLCDc22p05g29475
OG0000184	AaLCAc13p01g17414, AaLCAc13p06g17816, AaLCAc23p24g33906, AaLCAc23p24g33931, AaLCAc29p18g42157	AaLCBc13p01g17255, AaLCBc13p07g17663, AaLCBc23p22g33353, AaLCBc29p19g41270	AaLCCc13p01g16822, AaLCCc13p06g17172, AaLCCc17p08g23182, AaLCCc23p22g32361, AaLCCc29p13g39738	AaLCDc13p01g16569, AaLCDc13p07g16977, AaLCDc17p08g22750, AaLCDc29p13g39128
OG0000185	AaLCAc13p12g18194, AaLCAc15p06g20782, AaLCAc23p21g33719, AaLCAc28p11g40337	AaLCBc13p10g17865, AaLCBc15p06g20433, AaLCBc23p19g33120, AaLCBc28p11g39436	AaLCCc13p11g17538, AaLCCc15p03g19991, AaLCCc23p20g32170, AaLCCc28p12g38131	AaLCDc13p10g17238, AaLCDc13p10g17241, AaLCDc13p10g17244, AaLCDc15p03g19537, AaLCDc23p20g31663, AaLCDc28p11g37523
OG0000186	AaLCAc14p17g20151, AaLCAc14p17g20152, AaLCAc14p17g20155, AaLCAc14p17g20157, AaLCAc14p17g20158, AaLCAc14p17g20160		AaLCCc14p18g19589, AaLCCc14p18g19590, AaLCCc14p18g19592, AaLCCc14p18g19593, AaLCCc14p18g19595, AaLCCc14p18g19597, AaLCCc14p19g19623, AaLCCc14p19g19624, AaLCCc14p19g19626, AaLCCc14p19g19627, AaLCCc14p19g19629	AaLCDc14p17g19151
OG0000187	AaLCAc23p17g33275, AaLCAc23p17g33331, AaLCAc23p17g33392, AaLCAc23p17g33393, AaLCAc23p17g33400	AaLCBc26p15g37295, AaLCBc26p15g37302, AaLCBc26p16g37323, AaLCBc26p16g37340, AaLCBc26p16g37370	AaLCCc23p14g31674, AaLCCc23p14g31675, AaLCCc23p14g31676, AaLCCc23p14g31679, AaLCCc23p14g31729, AaLCCc23p14g31744, AaLCCc23p14g31766	AaLCDc23p15g31307
OG0000188	AaLCAc23p17g33294, AaLCAc23p17g33296, AaLCAc23p17g33320, AaLCAc23p17g33386, AaLCAc23p17g33397, AaLCAc23p17g33410, AaLCAc23p17g33411	AaLCBc23p13g32691, AaLCBc26p16g37322, AaLCBc26p16g37333, AaLCBc26p16g37334, AaLCBc26p16g37335, AaLCBc26p16g37337	AaLCCc23p14g31705, AaLCCc23p14g31707, AaLCCc23p14g31708, AaLCCc23p14g31709	AaLCDc23p13g31199
OG0000189	AaLCAc28p04g39882, AaLCAc28p04g39885, AaLCAc28p04g39890	AaLCBc28p04g38952, AaLCBc28p04g38953, AaLCBc28p04g38954, AaLCBc28p04g38955, AaLCBc28p04g38958, AaLCBc28p04g38961, AaLCBc28p04g38963	AaLCCc28p04g37631, AaLCCc28p04g37632, AaLCCc28p04g37633, AaLCCc28p04g37637, AaLCCc28p04g37639, AaLCCc28p04g37642	AaLCDc28p03g37065, AaLCDc28p03g37069
OG0000190		AaLCBc02p05g01939, AaLCBc03p16g04245, AaLCBc04p01g05015, AaLCBc07p03g09098, AaLCBc08p01g10469, AaLCBc11p12g15330, AaLCBc19p03g26156, AaLCBc19p07g26435, AaLCBc19p15g27092, AaLCBc24p09g34084, AaLCBc27p18g38362, AaLCBc28p02g38848		AaLCDc03p10g03738, AaLCDc09p07g11859, AaLCDc20p14g27504, AaLCDc20p15g27550, AaLCDc23p18g31466, AaLCDc25p10g33611
OG0000191			AaLCCc02p05g01891, AaLCCc03p04g03237, AaLCCc03p09g03707, AaLCCc06p06g07552, AaLCCc10p21g14120, AaLCCc11p02g14271, AaLCCc13p10g17412, AaLCCc14p15g19318, AaLCCc15p01g19796, AaLCCc18p12g24773, AaLCCc18p12g24781, AaLCCc19p01g25178, AaLCCc19p20g26310, AaLCCc21p14g29096, AaLCCc23p19g32075, AaLCCc24p15g33586, AaLCCc25p16g34635, AaLCCc28p08g37871
OG0000192			AaLCCc07p06g09062, AaLCCc07p06g09064, AaLCCc07p06g09065, AaLCCc07p06g09067, AaLCCc07p06g09068, AaLCCc07p06g09069, AaLCCc07p06g09070, AaLCCc07p06g09071, AaLCCc07p06g09072, AaLCCc07p06g09073, AaLCCc07p06g09074, AaLCCc07p06g09075, AaLCCc10p02g13042, AaLCCc10p02g13043, AaLCCc10p02g13044, AaLCCc14p06g18746, AaLCCc14p06g18747, AaLCCc14p06g18750
OG0000193				AaLCDc02p10g02189, AaLCDc02p11g02272, AaLCDc03p14g04102, AaLCDc03p20g04496, AaLCDc08p06g10237, AaLCDc08p06g10238, AaLCDc08p06g10239, AaLCDc08p06g10240, AaLCDc11p01g13893, AaLCDc13p02g16588, AaLCDc16p11g21080, AaLCDc19p05g25075, AaLCDc19p05g25077, AaLCDc19p05g25078, AaLCDc19p11g25500, AaLCDc21p05g28210, AaLCDc21p05g28211, AaLCDc25p03g33289
OG0000194	AaLCAc01p04g00306, AaLCAc01p17g01157, AaLCAc07p08g09574, AaLCAc10p16g14228, AaLCAc17p17g24532, AaLCAc19p17g27346, AaLCAc29p02g41158	AaLCBc01p00g00003, AaLCBc04p00g04969, AaLCBc18p05g24787, AaLCBc21p10g29409, AaLCBc24p08g34057, AaLCBc26p06g36456	AaLCCc21p13g29036, AaLCCc24p16g33697, AaLCCc27p01g36405	AaLCDc14p12g18760
OG0000195	AaLCAc01p15g01006, AaLCAc03p01g02945, AaLCAc06p13g08098, AaLCAc08p15g11533, AaLCAc17p05g23864, AaLCAc19p08g26694, AaLCAc20p09g28719, AaLCAc25p12g36062, AaLCAc27p10g38676, AaLCAc29p06g41448	AaLCBc12p14g16516, AaLCBc20p10g28198, AaLCBc27p15g38110	AaLCCc18p16g25055, AaLCCc23p09g31299	AaLCDc01p13g00878, AaLCDc19p07g25145
OG0000196	AaLCAc02p02g01634, AaLCAc03p02g03043, AaLCAc03p11g03878, AaLCAc03p11g03880, AaLCAc24p16g35186	AaLCBc02p02g01680, AaLCBc03p02g03053, AaLCBc03p10g03884, AaLCBc24p13g34471	AaLCCc02p02g01637, AaLCCc03p02g03016, AaLCCc03p11g03845, AaLCCc24p13g33458	AaLCDc02p02g01587, AaLCDc03p02g02964, AaLCDc03p11g03835, AaLCDc24p14g32809
OG0000197	AaLCAc02p09g02202, AaLCAc13p13g18283, AaLCAc22p07g31252, AaLCAc23p22g33765, AaLCAc28p13g40470	AaLCBc02p08g02236, AaLCBc13p11g17955, AaLCBc22p06g30764, AaLCBc23p20g33219, AaLCBc26p09g36780	AaLCCc02p08g02202, AaLCCc22p08g29799, AaLCCc23p21g32262, AaLCCc28p13g38242	AaLCDc02p08g02097, AaLCDc22p07g29612, AaLCDc26p08g35054
OG0000198	AaLCAc03p07g03483, AaLCAc08p21g11938, AaLCAc15p09g21031, AaLCAc18p06g25289	AaLCBc03p06g03470, AaLCBc08p21g11799, AaLCBc15p10g20739, AaLCBc18p08g24970	AaLCCc03p07g03482, AaLCCc08p20g11475, AaLCCc15p07g20301, AaLCCc18p07g24395	AaLCDc03p07g03446, AaLCDc08p20g11158, AaLCDc08p20g11159, AaLCDc15p07g19910, AaLCDc18p07g24100
OG0000199	AaLCAc03p25g04800, AaLCAc06p20g08610, AaLCAc19p09g26763, AaLCAc24p04g34365	AaLCBc03p24g04801, AaLCBc06p19g08578, AaLCBc19p02g26063, AaLCBc24p03g33750	AaLCCc03p23g04672, AaLCCc06p19g08292, AaLCCc06p19g08294, AaLCCc19p11g25639, AaLCCc24p04g32776	AaLCDc03p21g04654, AaLCDc06p17g08036, AaLCDc19p08g25220, AaLCDc24p01g31999
OG0000200	AaLCAc04p07g05153, AaLCAc08p01g10552, AaLCAc09p15g13164	AaLCBc04p04g05175, AaLCBc04p06g05256, AaLCBc06p13g08133, AaLCBc11p13g15377, AaLCBc13p02g17333, AaLCBc21p12g29502	AaLCCc17p08g23165	AaLCDc06p04g07307, AaLCDc06p11g07603, AaLCDc06p11g07604, AaLCDc08p12g10632, AaLCDc13p02g16649, AaLCDc15p01g19421, AaLCDc25p11g33640
OG0000201	AaLCAc05p03g06226, AaLCAc13p20g18920, AaLCAc25p09g35909, AaLCAc27p13g38826, AaLCAc29p07g41473	AaLCBc13p18g18583, AaLCBc25p09g35208, AaLCBc27p11g37897, AaLCBc29p07g40542	AaLCCc13p19g18218, AaLCCc25p09g34203, AaLCCc27p05g36588, AaLCCc29p07g39239	AaLCDc13p18g17915, AaLCDc25p09g33514, AaLCDc27p08g36041, AaLCDc29p07g38661
OG0000202	AaLCAc05p18g07188, AaLCAc05p18g07189, AaLCAc29p05g41394	AaLCBc05p18g07181, AaLCBc21p02g28972, AaLCBc21p02g28975, AaLCBc21p02g28993, AaLCBc21p02g28994	AaLCCc05p17g06938, AaLCCc05p17g06939, AaLCCc21p02g28255, AaLCCc21p02g28256, AaLCCc29p06g39148	AaLCDc05p19g06838, AaLCDc05p19g06839, AaLCDc21p02g28049, AaLCDc21p02g28050
OG0000203	AaLCAc06p02g07505, AaLCAc07p19g10226, AaLCAc17p00g23523, AaLCAc24p00g34111, AaLCAc28p00g39628	AaLCBc06p02g07538, AaLCBc07p19g10126, AaLCBc24p01g33529, AaLCBc28p01g38747	AaLCCc06p02g07271, AaLCCc07p19g09896, AaLCCc17p00g22585, AaLCCc24p01g32552, AaLCCc28p00g37397	AaLCDc06p02g07176, AaLCDc07p19g09556, AaLCDc28p00g36860
OG0000204	AaLCAc06p06g07763		AaLCCc01p07g00568, AaLCCc01p12g00787, AaLCCc05p16g06868, AaLCCc06p05g07463, AaLCCc08p10g10855, AaLCCc12p04g15687, AaLCCc13p10g17460, AaLCCc16p03g21068, AaLCCc17p13g23298, AaLCCc23p19g32069, AaLCCc25p07g34077, AaLCCc28p05g37740, AaLCCc28p07g37812, AaLCCc29p09g39358	AaLCDc05p14g06569, AaLCDc16p04g20786
OG0000205	AaLCAc06p14g08124, AaLCAc06p14g08125, AaLCAc06p14g08128	AaLCBc06p13g08105, AaLCBc06p13g08106, AaLCBc06p13g08107	AaLCCc06p13g07818, AaLCCc06p13g07820, AaLCCc06p13g07821, AaLCCc06p13g07822, AaLCCc06p13g07823, AaLCCc06p13g07825, AaLCCc06p13g07826, AaLCCc06p13g07827	AaLCDc06p11g07576, AaLCDc06p11g07577, AaLCDc06p11g07578
OG0000206	AaLCAc06p15g08212, AaLCAc10p01g13375, AaLCAc17p00g23530, AaLCAc19p17g27293, AaLCAc28p01g39640	AaLCBc06p14g08213, AaLCBc10p00g13200, AaLCBc10p07g13684, AaLCBc17p00g23092, AaLCBc19p08g26540	AaLCCc06p14g07906, AaLCCc17p00g22592, AaLCCc28p01g37404	AaLCDc06p12g07687, AaLCDc10p01g12594, AaLCDc17p01g22179, AaLCDc28p01g36868
OG0000207	AaLCAc08p01g10545, AaLCAc08p01g10548, AaLCAc08p01g10549, AaLCAc08p01g10554, AaLCAc08p01g10555	AaLCBc08p01g10424, AaLCBc08p01g10425, AaLCBc08p01g10428, AaLCBc08p01g10429	AaLCCc08p01g10184, AaLCCc08p01g10185, AaLCCc08p01g10188, AaLCCc08p01g10189	AaLCDc08p01g09831, AaLCDc08p01g09832, AaLCDc08p01g09835, AaLCDc08p01g09836
OG0000208	AaLCAc08p03g10750, AaLCAc08p03g10753, AaLCAc08p03g10754, AaLCAc08p03g10756, AaLCAc08p03g10757, AaLCAc08p03g10758, AaLCAc08p03g10759, AaLCAc08p03g10761	AaLCBc08p03g10627, AaLCBc08p03g10628, AaLCBc08p03g10629, AaLCBc08p03g10631, AaLCBc08p03g10632	AaLCCc08p04g10420	AaLCDc08p00g09768, AaLCDc08p04g10071, AaLCDc08p04g10073
OG0000209	AaLCAc08p03g10766	AaLCBc01p14g00982, AaLCBc03p16g04230, AaLCBc05p18g07161, AaLCBc06p11g08030, AaLCBc08p03g10637, AaLCBc12p05g16088, AaLCBc14p14g19509, AaLCBc15p08g20624, AaLCBc16p02g21620, AaLCBc19p04g26190, AaLCBc20p13g28361, AaLCBc24p04g33780, AaLCBc25p13g35433, AaLCBc25p16g35639, AaLCBc29p18g41147		AaLCDc08p04g10079
OG0000210	AaLCAc08p19g11735, AaLCAc26p14g37788, AaLCAc28p13g40487	AaLCBc02p08g02253, AaLCBc08p19g11568, AaLCBc13p11g17963, AaLCBc22p07g30773, AaLCBc22p07g30789, AaLCBc26p10g36796	AaLCCc02p09g02222, AaLCCc08p17g11259, AaLCCc22p08g29816, AaLCCc26p10g35820, AaLCCc28p13g38257	AaLCDc02p08g02118, AaLCDc08p17g10916, AaLCDc22p07g29631
OG0000211	AaLCAc10p07g13821, AaLCAc10p07g13823, AaLCAc10p11g13994	AaLCBc10p06g13630, AaLCBc10p06g13632, AaLCBc10p06g13635, AaLCBc10p06g13637, AaLCBc10p10g13816	AaLCCc10p05g13242, AaLCCc10p05g13244, AaLCCc10p05g13245, AaLCCc10p10g13437	AaLCDc10p07g13024, AaLCDc10p07g13026, AaLCDc10p07g13029, AaLCDc10p07g13031, AaLCDc10p10g13139
OG0000212	AaLCAc12p02g16024, AaLCAc17p18g24636, AaLCAc19p20g27542, AaLCAc23p08g32648	AaLCBc12p01g15828, AaLCBc17p18g24226, AaLCBc19p12g26804, AaLCBc23p07g32217, AaLCBc23p07g32218	AaLCCc12p01g15510, AaLCCc17p20g23739, AaLCCc19p18g26211, AaLCCc23p07g31149	AaLCDc12p01g15115, AaLCDc17p20g23359, AaLCDc19p18g25973, AaLCDc23p06g30706
OG0000213	AaLCAc12p02g16040, AaLCAc13p04g17613, AaLCAc17p18g24617, AaLCAc23p13g33043	AaLCBc12p02g15845, AaLCBc13p04g17452, AaLCBc17p18g24206, AaLCBc23p12g32587	AaLCCc12p02g15524, AaLCCc12p02g15525, AaLCCc13p04g17019, AaLCCc17p19g23721, AaLCCc23p12g31532	AaLCDc12p02g15133, AaLCDc13p04g16745, AaLCDc17p20g23343, AaLCDc23p11g31099
OG0000214	AaLCAc13p01g17345, AaLCAc23p25g34004, AaLCAc28p02g39723	AaLCBc13p01g17174, AaLCBc13p01g17177, AaLCBc17p01g23186, AaLCBc19p08g26449, AaLCBc23p23g33426, AaLCBc28p02g38836	AaLCCc13p01g16747, AaLCCc23p22g32425, AaLCCc28p02g37485	AaLCDc13p01g16496, AaLCDc13p01g16498, AaLCDc17p02g22269, AaLCDc23p21g31819, AaLCDc28p02g36958
OG0000215	AaLCAc13p05g17704, AaLCAc13p05g17705, AaLCAc13p05g17707, AaLCAc13p05g17709, AaLCAc13p05g17713	AaLCBc13p05g17528, AaLCBc13p05g17531, AaLCBc13p05g17539	AaLCCc13p05g17087, AaLCCc13p05g17090, AaLCCc13p05g17092, AaLCCc13p05g17095, AaLCCc13p05g17097	AaLCDc13p05g16838, AaLCDc13p05g16842, AaLCDc13p05g16844, AaLCDc13p05g16848
OG0000216	AaLCAc13p07g17823, AaLCAc23p18g33452, AaLCAc26p16g37889, AaLCAc26p16g37890, AaLCAc28p14g40595	AaLCBc13p07g17673, AaLCBc23p16g32835, AaLCBc26p11g36913, AaLCBc28p13g39616	AaLCCc13p06g17181, AaLCCc23p16g31905, AaLCCc26p12g35931, AaLCCc28p14g38322	AaLCDc13p07g16988, AaLCDc23p16g31348, AaLCDc26p10g35179, AaLCDc28p13g37775
OG0000217	AaLCAc14p03g19243, AaLCAc15p01g20424, AaLCAc21p08g29874, AaLCAc21p17g30400, AaLCAc24p20g35506	AaLCBc21p09g29377, AaLCBc23p10g32417, AaLCBc29p18g41214	AaLCCc09p05g12095, AaLCCc11p00g14178, AaLCCc15p03g19933, AaLCCc24p17g33782, AaLCCc28p14g38271	AaLCDc09p06g11786, AaLCDc19p13g25604, AaLCDc24p18g33118, AaLCDc27p14g36440
OG0000218	AaLCAc16p00g21735, AaLCAc16p00g21751, AaLCAc16p00g21758, AaLCAc16p00g21764, AaLCAc16p00g21771, AaLCAc16p00g21788, AaLCAc16p00g21810, AaLCAc16p00g21816, AaLCAc16p00g21824, AaLCAc16p00g21831, AaLCAc16p00g21837, AaLCAc16p00g21843, AaLCAc16p00g21849, AaLCAc16p00g21861, AaLCAc16p16g22568	AaLCBc16p00g21428, AaLCBc16p00g21434
OG0000219	AaLCAc17p05g23866, AaLCAc17p05g23868, AaLCAc17p05g23869, AaLCAc17p05g23871	AaLCBc17p04g23416, AaLCBc17p04g23419, AaLCBc17p04g23421, AaLCBc17p04g23426, AaLCBc17p05g23434	AaLCCc17p05g22959, AaLCCc17p05g22961, AaLCCc17p05g22964, AaLCCc17p05g22968	AaLCDc17p05g22517, AaLCDc17p05g22519, AaLCDc17p05g22527, AaLCDc17p05g22531
OG0000220	AaLCAc19p22g27714, AaLCAc23p05g32428, AaLCAc26p06g37107	AaLCBc16p18g22255, AaLCBc16p18g22256, AaLCBc19p14g27005, AaLCBc23p05g32039, AaLCBc26p03g36193	AaLCCc03p20g04430, AaLCCc16p18g21746, AaLCCc19p20g26381, AaLCCc23p05g30998, AaLCCc26p03g35189	AaLCDc03p18g04381, AaLCDc19p20g26197, AaLCDc23p05g30592, AaLCDc26p02g34490
OG0000221	AaLCAc22p07g31266, AaLCAc22p08g31336, AaLCAc22p08g31337, AaLCAc22p08g31339, AaLCAc28p04g39868	AaLCBc22p07g30799, AaLCBc22p08g30883, AaLCBc22p08g30885, AaLCBc28p03g38940	AaLCCc22p09g29837, AaLCCc22p10g29913, AaLCCc22p10g29914, AaLCCc28p04g37618	AaLCDc22p07g29652, AaLCDc22p08g29723, AaLCDc22p08g29724, AaLCDc28p03g37052
OG0000222	AaLCAc25p15g36300	AaLCBc07p22g10322, AaLCBc14p02g18831, AaLCBc14p16g19749, AaLCBc27p13g38011	AaLCCc02p06g02013, AaLCCc12p00g15392, AaLCCc14p01g18444, AaLCCc14p17g19453, AaLCCc15p14g20772	AaLCDc07p21g09721, AaLCDc14p01g18103, AaLCDc17p07g22625, AaLCDc19p06g25126, AaLCDc24p12g32616, AaLCDc25p14g33893, AaLCDc27p10g36127
OG0000223	AaLCAc27p20g39362, AaLCAc27p20g39363, AaLCAc27p20g39364	AaLCBc27p19g38487, AaLCBc27p19g38488, AaLCBc27p19g38489, AaLCBc27p19g38490	AaLCCc27p11g37120, AaLCCc27p11g37121, AaLCCc27p11g37122, AaLCCc27p11g37123, AaLCCc27p11g37124, AaLCCc27p11g37126, AaLCCc27p11g37127, AaLCCc27p11g37129	AaLCDc27p16g36607, AaLCDc27p16g36608
OG0000224		AaLCBc03p19g04472, AaLCBc03p22g04642, AaLCBc07p10g09699, AaLCBc08p07g10917, AaLCBc09p10g12643, AaLCBc12p21g17040, AaLCBc16p12g21970, AaLCBc17p09g23691, AaLCBc17p19g24269, AaLCBc18p12g25305, AaLCBc19p00g25961, AaLCBc21p06g29224, AaLCBc21p07g29269, AaLCBc22p14g31212, AaLCBc22p16g31326, AaLCBc27p13g38024, AaLCBc29p10g40737
OG0000225		AaLCBc09p02g12200, AaLCBc09p02g12201	AaLCCc09p03g11916, AaLCCc09p03g11917, AaLCCc09p03g11919, AaLCCc09p03g11921, AaLCCc09p03g11924, AaLCCc09p03g11927, AaLCCc09p03g11929	AaLCDc09p03g11584, AaLCDc09p03g11585, AaLCDc09p03g11588, AaLCDc09p03g11591, AaLCDc09p03g11592, AaLCDc09p03g11594, AaLCDc09p03g11597, AaLCDc09p03g11600
OG0000226				AaLCDc02p05g01812, AaLCDc02p12g02339, AaLCDc03p04g03198, AaLCDc03p09g03693, AaLCDc06p04g07327, AaLCDc11p01g13871, AaLCDc14p14g18899, AaLCDc14p14g18907, AaLCDc15p00g19348, AaLCDc18p12g24516, AaLCDc18p12g24524, AaLCDc19p19g26102, AaLCDc21p15g28946, AaLCDc23p18g31548, AaLCDc24p15g32936, AaLCDc25p15g33950, AaLCDc28p08g37323
OG0000227				AaLCDc02p12g02337, AaLCDc02p16g02537, AaLCDc04p12g05288, AaLCDc06p00g07022, AaLCDc07p00g08289, AaLCDc07p08g08973, AaLCDc08p20g11139, AaLCDc08p22g11311, AaLCDc12p20g16216, AaLCDc13p17g17834, AaLCDc13p18g17927, AaLCDc14p14g18872, AaLCDc19p09g25293, AaLCDc19p10g25389, AaLCDc19p11g25456, AaLCDc20p13g27424, AaLCDc24p09g32442
OG0000228	AaLCAc01p02g00141, AaLCAc05p18g07150, AaLCAc09p11g12888, AaLCAc21p03g29628	AaLCBc01p02g00147, AaLCBc05p18g07133, AaLCBc09p12g12745, AaLCBc21p04g29109	AaLCCc01p02g00131, AaLCCc05p17g06898, AaLCCc09p10g12348, AaLCCc21p04g28385	AaLCDc01p02g00147, AaLCDc05p18g06792, AaLCDc09p10g12038, AaLCDc21p04g28171
OG0000229	AaLCAc01p05g00437, AaLCAc07p03g09133, AaLCAc12p15g16768, AaLCAc19p20g27586, AaLCAc21p17g30433, AaLCAc23p02g32113	AaLCBc07p16g09995	AaLCCc01p06g00463, AaLCCc07p16g09767, AaLCCc12p14g16207	AaLCDc01p08g00616, AaLCDc02p14g02385, AaLCDc03p18g04356, AaLCDc06p16g07915, AaLCDc12p14g15858, AaLCDc28p17g38123
OG0000230	AaLCAc01p07g00520, AaLCAc04p03g04968, AaLCAc06p08g07889, AaLCAc07p11g09777, AaLCAc12p09g16476, AaLCAc12p12g16568, AaLCAc12p12g16569, AaLCAc16p10g22270, AaLCAc27p14g38865	AaLCBc05p06g06404, AaLCBc14p08g19208, AaLCBc22p10g31029	AaLCCc06p07g07592, AaLCCc07p20g09979	AaLCDc12p10g15639, AaLCDc14p07g18482
OG0000231	AaLCAc01p07g00530, AaLCAc09p02g12332, AaLCAc09p02g12333, AaLCAc13p14g18405, AaLCAc16p15g22477	AaLCBc01p07g00554, AaLCBc09p02g12182, AaLCBc09p02g12183, AaLCBc13p13g18091, AaLCBc16p16g22123	AaLCCc01p07g00575, AaLCCc09p03g11894, AaLCCc09p03g11895, AaLCCc13p14g17718	AaLCDc01p07g00556, AaLCDc13p12g17447
OG0000232	AaLCAc01p08g00594, AaLCAc09p01g12262, AaLCAc13p16g18534, AaLCAc29p01g41068	AaLCBc01p08g00628, AaLCBc09p01g12115, AaLCBc13p14g18206, AaLCBc29p01g40141	AaLCCc01p08g00641, AaLCCc09p02g11830, AaLCCc13p15g17847, AaLCCc29p01g38797	AaLCDc01p08g00620, AaLCDc09p02g11507, AaLCDc13p14g17568, AaLCDc29p01g38260
OG0000233	AaLCAc01p10g00720, AaLCAc07p08g09611, AaLCAc07p19g10193, AaLCAc08p17g11632, AaLCAc14p09g19544, AaLCAc16p03g21995, AaLCAc17p14g24324, AaLCAc19p05g26559	AaLCBc14p09g19245, AaLCBc21p10g29424	AaLCCc14p09g18924, AaLCCc16p12g21454, AaLCCc17p16g23435	AaLCDc03p02g03012, AaLCDc04p07g04982, AaLCDc28p10g37482
OG0000234	AaLCAc01p12g00835, AaLCAc05p03g06144, AaLCAc09p05g12534, AaLCAc27p17g39110	AaLCBc01p13g00873, AaLCBc05p02g06114, AaLCBc09p05g12397, AaLCBc27p16g38201	AaLCCc01p13g00881, AaLCCc05p03g05966, AaLCCc09p06g12125, AaLCCc27p09g36855	AaLCDc01p13g00867, AaLCDc05p03g05826, AaLCDc09p06g11814, AaLCDc27p12g36320
OG0000235	AaLCAc01p13g00850, AaLCAc08p01g10581, AaLCAc10p13g14084, AaLCAc10p13g14086, AaLCAc13p07g17862, AaLCAc15p02g20454, AaLCAc27p02g38285	AaLCBc04p04g05127, AaLCBc07p22g10316, AaLCBc08p07g10913, AaLCBc15p01g20116	AaLCCc09p07g12223, AaLCCc12p14g16235	AaLCDc02p00g01387, AaLCDc12p08g15538, AaLCDc12p11g15689
OG0000236	AaLCAc02p00g01459, AaLCAc03p00g02885, AaLCAc03p07g03532, AaLCAc18p07g25323	AaLCBc02p00g01477, AaLCBc03p00g02890, AaLCBc03p07g03526, AaLCBc18p08g24998	AaLCCc02p00g01461, AaLCCc03p00g02858, AaLCCc03p07g03532, AaLCCc18p07g24423	AaLCDc02p00g01391, AaLCDc03p00g02811, AaLCDc03p07g03499, AaLCDc18p07g24131
OG0000237	AaLCAc02p00g01460, AaLCAc03p00g02886, AaLCAc03p07g03533, AaLCAc18p07g25324	AaLCBc02p00g01478, AaLCBc03p00g02891, AaLCBc03p07g03527, AaLCBc18p08g24999	AaLCCc02p00g01462, AaLCCc03p00g02859, AaLCCc03p07g03533, AaLCCc18p07g24424	AaLCDc02p00g01392, AaLCDc03p00g02812, AaLCDc03p07g03500, AaLCDc18p07g24132
OG0000238	AaLCAc02p01g01546, AaLCAc02p01g01547, AaLCAc02p01g01549, AaLCAc03p01g02963	AaLCBc02p01g01596, AaLCBc02p01g01597, AaLCBc02p01g01599, AaLCBc03p01g02972	AaLCCc02p01g01567, AaLCCc02p01g01568, AaLCCc02p01g01570, AaLCCc03p01g02937	AaLCDc02p01g01493, AaLCDc02p01g01494, AaLCDc02p01g01497, AaLCDc03p01g02887
OG0000239	AaLCAc02p04g01791, AaLCAc03p03g03193, AaLCAc03p14g04131, AaLCAc24p13g34936	AaLCBc02p04g01839, AaLCBc03p03g03186, AaLCBc03p14g04154, AaLCBc24p10g34206	AaLCCc02p04g01807, AaLCCc03p03g03171, AaLCCc03p14g04103, AaLCCc24p10g33196	AaLCDc02p04g01732, AaLCDc03p03g03120, AaLCDc03p15g04109, AaLCDc24p11g32550
OG0000240	AaLCAc02p04g01814	AaLCBc02p01g01620, AaLCBc02p01g01621, AaLCBc02p01g01622, AaLCBc03p00g02883, AaLCBc05p17g07086, AaLCBc10p18g14256, AaLCBc14p13g19467, AaLCBc16p13g21991, AaLCBc21p14g29598, AaLCBc26p02g36159	AaLCCc03p18g04261, AaLCCc24p17g33727	AaLCDc09p02g11476, AaLCDc14p12g18754, AaLCDc23p22g31880
OG0000241	AaLCAc02p04g01828, AaLCAc02p04g01829, AaLCAc02p04g01830, AaLCAc03p04g03233, AaLCAc03p04g03234	AaLCBc02p04g01883, AaLCBc02p04g01884, AaLCBc03p03g03219, AaLCBc03p03g03220	AaLCCc02p04g01846, AaLCCc02p04g01847, AaLCCc03p04g03204	AaLCDc02p04g01775, AaLCDc02p04g01776, AaLCDc03p04g03157, AaLCDc03p04g03158
OG0000242	AaLCAc02p10g02287, AaLCAc08p03g10740, AaLCAc10p01g13422, AaLCAc10p01g13431, AaLCAc17p17g24581, AaLCAc22p10g31458, AaLCAc22p18g31831, AaLCAc24p17g35256, AaLCAc27p11g38710	AaLCBc02p17g02699, AaLCBc18p21g25788, AaLCBc22p17g31339	AaLCCc27p03g36487	AaLCDc02p17g02599, AaLCDc10p01g12605, AaLCDc27p07g35935
OG0000243	AaLCAc02p11g02348, AaLCAc12p20g17129, AaLCAc19p11g26903	AaLCBc12p09g16268, AaLCBc12p10g16318, AaLCBc25p07g35078, AaLCBc27p07g37655	AaLCCc12p08g15918, AaLCCc19p07g25426, AaLCCc19p07g25427	AaLCDc02p14g02448, AaLCDc08p18g10949, AaLCDc19p03g24998, AaLCDc19p04g25023, AaLCDc28p08g37346, AaLCDc28p11g37534
OG0000244	AaLCAc02p16g02624, AaLCAc03p22g04573, AaLCAc05p05g06395, AaLCAc27p19g39301	AaLCBc02p15g02614, AaLCBc03p21g04556, AaLCBc05p05g06337, AaLCBc27p18g38416	AaLCCc02p16g02609, AaLCCc03p21g04451, AaLCCc05p05g06209, AaLCCc27p11g37046	AaLCDc02p16g02523, AaLCDc03p18g04405, AaLCDc05p06g06070, AaLCDc27p15g36538
OG0000245	AaLCAc02p19g02816, AaLCAc03p27g04920, AaLCAc05p09g06668, AaLCAc27p22g39573	AaLCBc02p18g02826, AaLCBc03p25g04915, AaLCBc05p08g06632, AaLCBc27p21g38693	AaLCCc02p18g02792, AaLCCc05p08g06438, AaLCCc11p01g14218, AaLCCc27p14g37350	AaLCDc02p18g02731, AaLCDc03p22g04676, AaLCDc05p09g06322, AaLCDc27p18g36807
OG0000246	AaLCAc03p07g03570, AaLCAc03p07g03571, AaLCAc03p07g03573, AaLCAc18p07g25364	AaLCBc03p07g03560, AaLCBc03p07g03562, AaLCBc03p07g03565, AaLCBc18p08g25043	AaLCCc03p07g03573, AaLCCc03p08g03574, AaLCCc03p08g03576, AaLCCc18p07g24466	AaLCDc03p08g03536, AaLCDc03p08g03537, AaLCDc03p08g03540, AaLCDc18p08g24177
OG0000247	AaLCAc03p18g04356, AaLCAc03p20g04439, AaLCAc03p21g04471, AaLCAc05p05g06416, AaLCAc24p03g34319	AaLCBc03p19g04429	AaLCCc03p18g04258, AaLCCc03p19g04346, AaLCCc03p19g04347, AaLCCc05p06g06232, AaLCCc24p03g32749	AaLCDc03p15g04194, AaLCDc03p15g04195, AaLCDc03p17g04288, AaLCDc03p17g04290, AaLCDc24p01g31956
OG0000248	AaLCAc05p08g06649	AaLCBc04p13g05791, AaLCBc05p08g06613, AaLCBc06p03g07560, AaLCBc17p11g23772, AaLCBc20p12g28295	AaLCCc05p08g06417, AaLCCc11p12g14967, AaLCCc16p14g21568, AaLCCc16p15g21581, AaLCCc21p03g28281, AaLCCc21p11g28879	AaLCDc06p07g07404, AaLCDc14p08g18517, AaLCDc16p10g21027, AaLCDc25p18g34186
OG0000249	AaLCAc05p16g07081, AaLCAc14p05g19358	AaLCBc17p07g23623, AaLCBc18p19g25673, AaLCBc20p07g27998, AaLCBc22p02g30375, AaLCBc22p18g31399, AaLCBc22p18g31400	AaLCCc15p06g20222, AaLCCc18p14g24923	AaLCDc02p15g02500, AaLCDc04p11g05217, AaLCDc16p02g20727, AaLCDc25p08g33454, AaLCDc27p13g36370, AaLCDc29p13g39168
OG0000250	AaLCAc05p17g07093, AaLCAc06p12g08029, AaLCAc07p10g09764, AaLCAc11p05g15008, AaLCAc19p21g27635, AaLCAc23p06g32546	AaLCBc05p17g07075, AaLCBc07p10g09698, AaLCBc23p06g32118	AaLCCc05p16g06847, AaLCCc07p10g09421, AaLCCc23p06g31053	AaLCDc05p17g06743, AaLCDc07p10g09086, AaLCDc11p07g14322, AaLCDc23p05g30603
OG0000251	AaLCAc06p03g07569, AaLCAc21p10g29932, AaLCAc23p12g32978, AaLCAc23p12g32989	AaLCBc05p18g07138	AaLCCc01p12g00816, AaLCCc01p12g00818, AaLCCc01p12g00820, AaLCCc01p12g00822, AaLCCc01p12g00826, AaLCCc01p12g00831, AaLCCc01p13g00835	AaLCDc01p12g00826, AaLCDc15p03g19550, AaLCDc21p15g28913, AaLCDc23p09g30930
OG0000252	AaLCAc06p12g08010, AaLCAc18p03g24991, AaLCAc19p14g27101, AaLCAc22p03g30919	AaLCBc06p11g08006, AaLCBc18p03g24631, AaLCBc19p06g26349, AaLCBc22p02g30427	AaLCCc06p11g07709, AaLCCc18p03g24075, AaLCCc19p13g25777, AaLCCc22p04g29462	AaLCDc06p09g07475, AaLCDc18p03g23748, AaLCDc19p12g25509, AaLCDc22p03g29288
OG0000253	AaLCAc06p13g08070, AaLCAc18p03g25033, AaLCAc19p15g27161, AaLCAc22p03g30965	AaLCBc06p12g08053, AaLCBc18p04g24672, AaLCBc19p07g26413, AaLCBc22p03g30470	AaLCCc06p12g07765, AaLCCc18p03g24119, AaLCCc19p14g25844, AaLCCc22p05g29508	AaLCDc06p10g07526, AaLCDc18p03g23794, AaLCDc19p13g25613, AaLCDc22p03g29332
OG0000254	AaLCAc06p14g08156, AaLCAc07p09g09619, AaLCAc10p04g13617, AaLCAc19p16g27241	AaLCBc06p13g08160, AaLCBc07p08g09566, AaLCBc10p03g13418, AaLCBc19p08g26499	AaLCCc06p13g07845, AaLCCc07p08g09288, AaLCCc10p02g13033, AaLCCc19p15g25914	AaLCDc06p11g07628, AaLCDc07p08g08959, AaLCDc10p03g12801, AaLCDc19p14g25694
OG0000255	AaLCAc06p16g08284, AaLCAc06p16g08286, AaLCAc06p16g08287, AaLCAc06p16g08288, AaLCAc06p16g08289	AaLCBc06p15g08283, AaLCBc06p15g08284	AaLCCc06p15g07976, AaLCCc06p15g07978, AaLCCc06p15g07980, AaLCCc06p15g07981	AaLCDc06p13g07756, AaLCDc06p13g07757, AaLCDc06p13g07758, AaLCDc06p13g07759, AaLCDc06p13g07762
OG0000256	AaLCAc06p19g08517, AaLCAc06p21g08730, AaLCAc06p21g08731, AaLCAc22p04g31020	AaLCBc04p14g05846, AaLCBc06p20g08686, AaLCBc06p20g08687, AaLCBc18p02g24541, AaLCBc18p02g24542	AaLCCc01p19g01260, AaLCCc06p18g08202, AaLCCc07p02g08718, AaLCCc18p02g23977, AaLCCc18p02g23978	AaLCDc18p02g23653, AaLCDc25p19g34261
OG0000257	AaLCAc06p21g08753, AaLCAc07p02g09037, AaLCAc09p16g13227, AaLCAc10p04g13666	AaLCBc06p20g08705, AaLCBc07p01g08966, AaLCBc09p17g13080, AaLCBc10p04g13470	AaLCCc06p20g08424, AaLCCc07p01g08698, AaLCCc09p15g12668, AaLCCc10p03g13087	AaLCDc06p18g08184, AaLCDc07p01g08395, AaLCDc09p15g12341, AaLCDc10p04g12859
OG0000258	AaLCAc08p02g10600, AaLCAc08p02g10601, AaLCAc08p02g10605, AaLCAc08p02g10606	AaLCBc08p02g10475, AaLCBc08p02g10477, AaLCBc08p02g10478	AaLCCc08p01g10227, AaLCCc08p01g10228, AaLCCc08p01g10229, AaLCCc08p01g10232, AaLCCc08p01g10234, AaLCCc14p01g18394	AaLCDc08p02g09877, AaLCDc08p02g09879, AaLCDc08p02g09880
OG0000259	AaLCAc08p21g11923, AaLCAc08p21g11924, AaLCAc08p21g11925, AaLCAc08p21g11927, AaLCAc15p09g21021	AaLCBc08p21g11787, AaLCBc08p21g11788, AaLCBc08p21g11789	AaLCCc08p20g11461, AaLCCc08p20g11462, AaLCCc08p20g11463	AaLCDc08p20g11144, AaLCDc08p20g11145, AaLCDc08p20g11146, AaLCDc08p20g11147, AaLCDc15p07g19900
OG0000260	AaLCAc08p22g11954, AaLCAc08p22g11956, AaLCAc08p22g11959, AaLCAc08p22g11960	AaLCBc08p22g11816, AaLCBc08p22g11819, AaLCBc08p22g11821, AaLCBc08p22g11822, AaLCBc08p22g11823	AaLCCc08p20g11493, AaLCCc08p20g11495, AaLCCc08p20g11498	AaLCDc08p20g11174, AaLCDc08p20g11176, AaLCDc08p20g11179, AaLCDc08p20g11180
OG0000261	AaLCAc09p02g12313, AaLCAc29p00g40994, AaLCAc29p00g40995	AaLCBc01p07g00586, AaLCBc09p02g12159, AaLCBc29p00g40068, AaLCBc29p00g40069	AaLCCc01p08g00601, AaLCCc09p02g11870, AaLCCc12p03g15658, AaLCCc29p00g38729, AaLCCc29p00g38730	AaLCDc01p08g00587, AaLCDc09p03g11556, AaLCDc29p00g38185, AaLCDc29p00g38186
OG0000262	AaLCAc10p01g13412, AaLCAc10p01g13414, AaLCAc10p01g13416, AaLCAc10p01g13418, AaLCAc10p01g13420, AaLCAc10p01g13428, AaLCAc10p01g13433, AaLCAc10p01g13434	AaLCBc10p01g13236, AaLCBc10p01g13240, AaLCBc10p01g13241		AaLCDc10p01g12601, AaLCDc10p01g12603, AaLCDc10p01g12608, AaLCDc10p01g12611, AaLCDc10p01g12612
OG0000263	AaLCAc11p01g14732, AaLCAc11p01g14733, AaLCAc15p14g21380, AaLCAc15p14g21381, AaLCAc15p14g21388	AaLCBc11p01g14600, AaLCBc15p15g21124, AaLCBc15p15g21131	AaLCCc11p02g14302, AaLCCc15p13g20683, AaLCCc15p13g20691	AaLCDc11p01g13903, AaLCDc11p01g13904, AaLCDc15p12g20305, AaLCDc15p12g20306, AaLCDc15p12g20311
OG0000264	AaLCAc12p01g16004, AaLCAc17p18g24659, AaLCAc19p20g27557, AaLCAc23p07g32634	AaLCBc12p01g15809, AaLCBc17p19g24253, AaLCBc19p12g26818, AaLCBc23p07g32205	AaLCCc12p01g15491, AaLCCc17p20g23765, AaLCCc19p19g26227, AaLCCc23p07g31137	AaLCDc12p01g15094, AaLCDc17p20g23383, AaLCDc19p18g25988, AaLCDc23p06g30691
OG0000265	AaLCAc12p03g16150, AaLCAc17p05g23878, AaLCAc19p19g27481, AaLCAc23p08g32715	AaLCBc12p03g15952, AaLCBc17p05g23442, AaLCBc19p11g26745, AaLCBc23p08g32288	AaLCCc12p03g15653, AaLCCc17p05g22975, AaLCCc19p18g26156, AaLCCc23p07g31218	AaLCDc12p03g15274, AaLCDc17p05g22539, AaLCDc19p17g25910, AaLCDc23p07g30773
OG0000266	AaLCAc13p03g17576, AaLCAc23p12g33006, AaLCAc26p20g38211, AaLCAc28p19g40975	AaLCBc13p03g17418, AaLCBc23p11g32544, AaLCBc26p15g37241, AaLCBc28p18g40028	AaLCCc13p03g16980, AaLCCc23p11g31494, AaLCCc26p15g36273, AaLCCc28p18g38680	AaLCDc13p03g16710, AaLCDc23p11g31064, AaLCDc26p14g35522, AaLCDc28p18g38160
OG0000267	AaLCAc13p03g17589, AaLCAc23p12g33020, AaLCAc26p20g38221, AaLCAc28p19g40967	AaLCBc13p04g17429, AaLCBc23p11g32561, AaLCBc26p15g37250, AaLCBc28p18g40035	AaLCCc13p04g16992, AaLCCc23p11g31509, AaLCCc26p15g36285, AaLCCc28p19g38694	AaLCDc13p03g16722, AaLCDc23p11g31075, AaLCDc26p14g35534, AaLCDc28p18g38172
OG0000268	AaLCAc14p11g19686, AaLCAc15p07g20846, AaLCAc24p19g35381, AaLCAc25p17g36493	AaLCBc14p11g19385, AaLCBc15p07g20497, AaLCBc24p16g34656, AaLCBc25p17g35781	AaLCCc14p12g19097, AaLCCc15p04g20050, AaLCCc24p16g33649, AaLCCc25p17g34744	AaLCDc14p11g18675, AaLCDc15p04g19611, AaLCDc24p16g32997, AaLCDc25p16g34049
OG0000269	AaLCAc19p15g27170, AaLCAc19p15g27171, AaLCAc19p15g27172, AaLCAc19p15g27173	AaLCBc19p07g26426, AaLCBc19p07g26427, AaLCBc19p07g26428, AaLCBc19p07g26429, AaLCBc19p07g26430, AaLCBc19p07g26431	AaLCCc19p14g25853, AaLCCc19p14g25854	AaLCDc19p13g25625, AaLCDc19p13g25626, AaLCDc19p13g25627, AaLCDc19p13g25628
OG0000270	AaLCAc19p21g27620, AaLCAc19p21g27621, AaLCAc19p21g27623, AaLCAc19p21g27624	AaLCBc19p13g26880, AaLCBc19p13g26882, AaLCBc19p13g26883	AaLCCc19p19g26296, AaLCCc19p19g26297, AaLCCc19p19g26298, AaLCCc19p19g26299	AaLCDc14p19g19292, AaLCDc19p18g26057, AaLCDc19p18g26058, AaLCDc19p18g26059, AaLCDc19p18g26060
OG0000271	AaLCAc20p04g28334, AaLCAc25p13g36173, AaLCAc25p18g36621, AaLCAc26p09g37308	AaLCBc20p03g27765, AaLCBc25p13g35463, AaLCBc25p19g35899, AaLCBc26p04g36293	AaLCCc20p03g27035, AaLCCc25p13g34457, AaLCCc25p18g34858, AaLCCc26p05g35342	AaLCDc20p03g26873, AaLCDc25p13g33765, AaLCDc25p18g34180, AaLCDc26p03g34583
OG0000272	AaLCAc20p05g28420, AaLCAc20p05g28427, AaLCAc20p05g28432, AaLCAc20p05g28442	AaLCBc20p04g27844, AaLCBc20p04g27845, AaLCBc20p04g27848, AaLCBc20p05g27857, AaLCBc20p05g27862	AaLCCc20p05g27117, AaLCCc20p05g27119, AaLCCc20p05g27122, AaLCCc20p05g27125	AaLCDc20p05g26955, AaLCDc20p05g26959, AaLCDc20p05g26965
OG0000273	AaLCAc21p12g30035, AaLCAc21p12g30036	AaLCBc04p08g05346, AaLCBc21p13g29551, AaLCBc21p13g29553, AaLCBc21p13g29556, AaLCBc21p13g29557	AaLCCc04p09g05141, AaLCCc21p07g28562, AaLCCc21p07g28564, AaLCCc21p07g28567, AaLCCc21p07g28568	AaLCDc04p09g05074, AaLCDc21p08g28399, AaLCDc21p08g28400, AaLCDc21p08g28402
OG0000274	AaLCAc22p05g31087, AaLCAc24p03g34333, AaLCAc26p14g37778	AaLCBc05p13g06850, AaLCBc07p18g10066, AaLCBc26p10g36787, AaLCBc29p16g40994	AaLCCc08p01g10136, AaLCCc12p06g15834, AaLCCc14p05g18708, AaLCCc26p10g35814	AaLCDc09p16g12486, AaLCDc12p05g15378, AaLCDc14p05g18410, AaLCDc21p15g28969, AaLCDc26p11g35250
OG0000275	AaLCAc23p09g32795, AaLCAc23p09g32796, AaLCAc23p09g32797, AaLCAc23p09g32798, AaLCAc23p09g32799, AaLCAc23p09g32800		AaLCCc23p08g31295, AaLCCc23p08g31296, AaLCCc23p09g31297, AaLCCc23p09g31298, AaLCCc23p09g31300	AaLCDc23p08g30865, AaLCDc23p08g30867, AaLCDc23p08g30868, AaLCDc23p08g30869, AaLCDc23p08g30870
OG0000276	AaLCAc23p17g33253, AaLCAc23p17g33264, AaLCAc23p17g33282, AaLCAc23p17g33360, AaLCAc23p17g33362, AaLCAc23p17g33364, AaLCAc23p17g33365, AaLCAc23p17g33366, AaLCAc23p17g33369, AaLCAc23p17g33413, AaLCAc23p17g33414	AaLCBc26p16g37344, AaLCBc26p16g37359, AaLCBc26p16g37361	AaLCCc25p11g34309	AaLCDc25p10g33612
OG0000277	AaLCAc25p07g35804, AaLCAc27p14g38903, AaLCAc27p14g38904, AaLCAc27p15g38905	AaLCBc25p07g35104, AaLCBc27p13g37991, AaLCBc27p13g37992, AaLCBc27p13g37995	AaLCCc25p07g34097, AaLCCc27p05g36624, AaLCCc27p06g36625, AaLCCc27p06g36626	AaLCDc25p07g33416, AaLCDc27p09g36107, AaLCDc27p10g36108, AaLCDc27p10g36110
OG0000278	AaLCAc26p18g38076	AaLCBc26p13g37102, AaLCBc26p13g37104, AaLCBc26p13g37106	AaLCCc26p14g36118, AaLCCc26p14g36120, AaLCCc26p14g36128, AaLCCc26p14g36134, AaLCCc26p14g36137, AaLCCc26p14g36144, AaLCCc26p14g36145, AaLCCc26p16g36312, AaLCCc26p16g36318	AaLCDc26p12g35353, AaLCDc26p12g35355, AaLCDc26p12g35360
OG0000279	AaLCAc01p02g00130, AaLCAc09p12g12901, AaLCAc21p03g29615	AaLCBc01p02g00139, AaLCBc05p18g07114, AaLCBc09p12g12757, AaLCBc21p04g29094	AaLCCc01p01g00121, AaLCCc05p17g06879, AaLCCc09p10g12357, AaLCCc21p04g28369	AaLCDc01p02g00138, AaLCDc05p18g06772, AaLCDc09p10g12050, AaLCDc21p04g28155
OG0000280	AaLCAc01p05g00385, AaLCAc06p15g08242, AaLCAc11p07g15132, AaLCAc13p08g17931, AaLCAc25p01g35557, AaLCAc26p02g36882	AaLCBc03p03g03216, AaLCBc18p18g25612, AaLCBc21p08g29315, AaLCBc26p02g36179, AaLCBc26p11g36909	AaLCCc04p05g04966, AaLCCc12p01g15437, AaLCCc15p14g20815	AaLCDc25p01g33168
OG0000281	AaLCAc01p05g00408, AaLCAc09p04g12428, AaLCAc13p16g18564	AaLCBc01p05g00419, AaLCBc09p04g12282, AaLCBc13p15g18229, AaLCBc29p01g40167	AaLCCc01p05g00438, AaLCCc09p04g12021, AaLCCc13p16g17879, AaLCCc29p02g38826	AaLCDc01p05g00425, AaLCDc09p05g11699, AaLCDc13p14g17597, AaLCDc29p01g38295
OG0000282	AaLCAc01p06g00478, AaLCAc21p11g29994, AaLCAc26p13g37693, AaLCAc27p10g38658	AaLCBc04p01g05007, AaLCBc13p19g18618, AaLCBc20p05g27886, AaLCBc21p07g29287	AaLCCc03p13g04000, AaLCCc18p10g24649, AaLCCc18p17g25124	AaLCDc14p14g18936, AaLCDc20p06g26993, AaLCDc25p02g33234, AaLCDc26p07g34975
OG0000283	AaLCAc01p10g00717, AaLCAc03p08g03590, AaLCAc07p04g09285, AaLCAc12p15g16734, AaLCAc18p07g25384, AaLCAc20p10g28750	AaLCBc07p04g09229, AaLCBc12p14g16541, AaLCBc20p10g28227	AaLCCc07p04g08971, AaLCCc12p13g16173, AaLCCc20p09g27409	AaLCDc07p04g08627, AaLCDc12p14g15827, AaLCDc20p09g27251
OG0000284	AaLCAc01p11g00765, AaLCAc05p02g06101, AaLCAc09p06g12567, AaLCAc27p17g39063	AaLCBc01p12g00799, AaLCBc05p02g06073, AaLCBc09p06g12437, AaLCBc27p15g38161	AaLCCc05p02g05924, AaLCCc09p06g12163, AaLCCc27p08g36806	AaLCDc01p12g00809, AaLCDc05p02g05777, AaLCDc09p07g11851, AaLCDc27p12g36283
OG0000285	AaLCAc01p17g01136, AaLCAc02p08g02168, AaLCAc08p14g11486, AaLCAc22p06g31219	AaLCBc01p18g01188, AaLCBc02p08g02208, AaLCBc08p14g11317, AaLCBc22p06g30727	AaLCCc01p17g01155, AaLCCc02p08g02171, AaLCCc08p13g10990, AaLCCc22p08g29764	AaLCDc01p17g01127, AaLCDc02p08g02068, AaLCDc22p06g29577
OG0000286	AaLCAc01p19g01257, AaLCAc02p08g02150, AaLCAc15p01g20425, AaLCAc15p01g20426, AaLCAc15p01g20427, AaLCAc22p06g31204	AaLCBc01p19g01294, AaLCBc02p08g02192, AaLCBc22p06g30715	AaLCCc01p19g01269, AaLCCc02p08g02157, AaLCCc08p15g11118	AaLCDc01p19g01240, AaLCDc02p08g02057, AaLCDc22p06g29564
OG0000287	AaLCAc02p00g01488, AaLCAc03p00g02896, AaLCAc03p07g03559, AaLCAc18p07g25353	AaLCBc02p00g01509, AaLCBc03p00g02900, AaLCBc03p07g03550, AaLCBc18p08g25032	AaLCCc03p00g02869, AaLCCc03p07g03561, AaLCCc18p07g24455	AaLCDc02p00g01426, AaLCDc03p00g02822, AaLCDc03p08g03525, AaLCDc18p08g24166
OG0000288	AaLCAc02p01g01524, AaLCAc02p01g01527	AaLCBc02p01g01553, AaLCBc02p01g01556, AaLCBc02p01g01557, AaLCBc02p01g01561, AaLCBc02p01g01564, AaLCBc02p01g01566, AaLCBc02p01g01572	AaLCCc02p01g01537, AaLCCc02p01g01540, AaLCCc02p01g01544	AaLCDc02p01g01466, AaLCDc02p01g01468, AaLCDc02p01g01470
OG0000289	AaLCAc02p01g01587, AaLCAc14p14g19889, AaLCAc18p19g26052, AaLCAc22p07g31288	AaLCBc02p02g01637, AaLCBc14p15g19586, AaLCBc18p17g25568, AaLCBc22p07g30825	AaLCCc02p02g01611, AaLCCc18p12g24815, AaLCCc22p09g29861	AaLCDc02p02g01534, AaLCDc14p14g18876, AaLCDc18p13g24557, AaLCDc22p07g29675
OG0000290	AaLCAc02p05g01945, AaLCAc04p17g05890, AaLCAc16p22g22981, AaLCAc17p16g24444	AaLCBc23p15g32787, AaLCBc24p10g34146, AaLCBc24p12g34325, AaLCBc29p06g40492		AaLCDc04p09g05046, AaLCDc13p01g16563, AaLCDc13p12g17452, AaLCDc23p14g31243, AaLCDc25p08g33446, AaLCDc26p06g34836, AaLCDc28p15g37910
OG0000291	AaLCAc02p08g02136, AaLCAc02p08g02137, AaLCAc22p06g31185, AaLCAc22p06g31186	AaLCBc02p08g02179, AaLCBc02p08g02180, AaLCBc22p06g30699, AaLCBc22p06g30700	AaLCCc02p07g02143, AaLCCc22p07g29730, AaLCCc22p07g29731	AaLCDc02p07g02041, AaLCDc02p07g02042, AaLCDc22p06g29551, AaLCDc22p06g29552
OG0000292	AaLCAc02p09g02254, AaLCAc08p22g11978, AaLCAc15p10g21059, AaLCAc22p07g31285	AaLCBc02p09g02283, AaLCBc08p22g11844, AaLCBc15p10g20776, AaLCBc22p07g30822	AaLCCc02p09g02263, AaLCCc08p21g11514, AaLCCc15p08g20333, AaLCCc22p09g29858	AaLCDc02p09g02151, AaLCDc15p08g19944, AaLCDc22p07g29672
OG0000293	AaLCAc02p10g02273	AaLCBc10p05g13591, AaLCBc12p12g16391, AaLCBc25p05g35027, AaLCBc28p08g39242	AaLCCc10p09g13409, AaLCCc10p12g13514, AaLCCc17p05g22970, AaLCCc19p15g25957, AaLCCc28p17g38547	AaLCDc05p13g06486, AaLCDc05p18g06791, AaLCDc09p14g12298, AaLCDc19p17g25939, AaLCDc28p16g38021
OG0000294	AaLCAc03p20g04464, AaLCAc12p15g16777, AaLCAc19p17g27297, AaLCAc26p04g37019	AaLCBc04p01g05009, AaLCBc12p17g16719, AaLCBc15p09g20706, AaLCBc23p11g32577	AaLCCc08p11g10913, AaLCCc09p11g12445, AaLCCc26p00g35079	AaLCDc15p06g19854, AaLCDc19p17g25938, AaLCDc26p00g34394, AaLCDc28p12g37674
OG0000295	AaLCAc03p24g04702, AaLCAc12p14g16682, AaLCAc20p06g28516, AaLCAc24p05g34459	AaLCBc03p22g04697, AaLCBc12p13g16470, AaLCBc20p06g27943, AaLCBc24p05g33845	AaLCCc03p22g04577, AaLCCc13p02g16893, AaLCCc20p06g27220, AaLCCc24p05g32869	AaLCDc03p20g04551, AaLCDc20p06g27042, AaLCDc24p03g32094
OG0000296	AaLCAc03p24g04704, AaLCAc09p15g13135	AaLCBc04p07g05309, AaLCBc16p20g22380, AaLCBc24p10g34173, AaLCBc29p08g40624	AaLCCc10p20g14047, AaLCCc19p17g26085, AaLCCc24p10g33174	AaLCDc03p09g03670, AaLCDc03p20g04553, AaLCDc06p10g07533, AaLCDc24p06g32266, AaLCDc27p03g35736, AaLCDc28p16g38029
OG0000297	AaLCAc04p11g05370, AaLCAc10p17g14315, AaLCAc11p05g15028, AaLCAc21p12g30043	AaLCBc04p08g05352, AaLCBc10p17g14183, AaLCBc11p05g14912, AaLCBc21p13g29562	AaLCCc04p09g05145, AaLCCc10p17g13787, AaLCCc11p05g14566, AaLCCc21p07g28574	AaLCDc04p09g05080, AaLCDc10p16g13497, AaLCDc21p09g28408
OG0000298	AaLCAc04p11g05372, AaLCAc10p02g13469, AaLCAc21p03g29591, AaLCAc21p12g30045	AaLCBc04p08g05354, AaLCBc10p01g13268, AaLCBc21p13g29564	AaLCCc04p09g05147, AaLCCc10p01g12894, AaLCCc21p03g28338, AaLCCc21p07g28576	AaLCDc04p09g05082, AaLCDc10p01g12641, AaLCDc10p16g13498, AaLCDc21p03g28129
OG0000299	AaLCAc04p12g05465, AaLCAc10p18g14384, AaLCAc21p14g30170	AaLCBc04p09g05450, AaLCBc10p18g14242, AaLCBc11p04g14821, AaLCBc21p15g29666	AaLCCc04p10g05242, AaLCCc10p18g13848, AaLCCc11p05g14525, AaLCCc21p09g28686	AaLCDc04p10g05168, AaLCDc10p17g13543, AaLCDc11p04g14151, AaLCDc21p10g28528
OG0000300	AaLCAc04p15g05735, AaLCAc29p05g41356	AaLCBc02p07g02124, AaLCBc03p16g04225, AaLCBc07p04g09165, AaLCBc07p05g09281	AaLCCc01p02g00200, AaLCCc02p06g02048, AaLCCc08p04g10437	AaLCDc02p00g01419, AaLCDc03p09g03641, AaLCDc17p19g23247, AaLCDc18p02g23714, AaLCDc26p11g35253, AaLCDc27p07g35994
OG0000301	AaLCAc06p12g08020, AaLCAc19p14g27113, AaLCAc19p14g27114, AaLCAc19p16g27250	AaLCBc06p11g08015, AaLCBc19p06g26362, AaLCBc19p06g26363	AaLCCc06p11g07718, AaLCCc19p13g25787, AaLCCc19p13g25788, AaLCCc19p15g25925	AaLCDc06p09g07488, AaLCDc06p09g07489, AaLCDc19p12g25517, AaLCDc19p12g25518
OG0000302	AaLCAc06p16g08317, AaLCAc10p02g13446, AaLCAc19p14g27078, AaLCAc21p02g29570	AaLCBc06p16g08306, AaLCBc10p01g13251, AaLCBc19p06g26326, AaLCBc21p03g29048	AaLCCc10p00g12872, AaLCCc19p13g25755, AaLCCc21p03g28317	AaLCDc06p14g07784, AaLCDc10p01g12623, AaLCDc19p11g25486, AaLCDc21p03g28108
OG0000303	AaLCAc07p08g09573, AaLCAc08p06g10984, AaLCAc14p02g19164, AaLCAc15p12g21258	AaLCBc07p08g09524, AaLCBc08p06g10821, AaLCBc14p02g18851, AaLCBc15p13g20969	AaLCCc07p08g09243, AaLCCc08p06g10616, AaLCCc15p11g20525	AaLCDc07p07g08911, AaLCDc08p23g11329, AaLCDc14p02g18171, AaLCDc15p10g20154
OG0000304	AaLCAc08p01g10546, AaLCAc08p01g10547, AaLCAc08p01g10550, AaLCAc08p01g10553, AaLCAc08p01g10556, AaLCAc08p01g10557	AaLCBc08p01g10426, AaLCBc08p01g10427, AaLCBc08p01g10430	AaLCCc08p01g10186, AaLCCc08p01g10187, AaLCCc08p01g10190	AaLCDc08p01g09833, AaLCDc08p01g09834, AaLCDc08p01g09837
OG0000305	AaLCAc08p18g11692, AaLCAc08p18g11695, AaLCAc08p18g11696, AaLCAc08p18g11697, AaLCAc08p18g11698, AaLCAc08p18g11699	AaLCBc08p18g11524, AaLCBc08p18g11526, AaLCBc08p18g11527, AaLCBc08p18g11528, AaLCBc08p18g11531	AaLCCc08p17g11216, AaLCCc08p17g11219	AaLCDc08p17g10876, AaLCDc08p17g10877
OG0000306	AaLCAc09p02g12291, AaLCAc13p15g18501, AaLCAc23p10g32806, AaLCAc29p01g41040	AaLCBc09p02g12140, AaLCBc13p14g18179, AaLCBc29p01g40111	AaLCCc09p02g11851, AaLCCc13p15g17807, AaLCCc23p09g31306, AaLCCc29p01g38771	AaLCDc09p02g11536, AaLCDc13p14g17538, AaLCDc23p08g30875, AaLCDc29p01g38231
OG0000307	AaLCAc09p11g12853, AaLCAc11p14g15490, AaLCAc14p12g19713, AaLCAc25p10g35963	AaLCBc08p16g11442, AaLCBc16p07g21759, AaLCBc19p06g26361, AaLCBc24p06g33903	AaLCCc06p15g08021, AaLCCc16p25g22411, AaLCCc26p03g35219	AaLCDc06p09g07501, AaLCDc13p11g17379, AaLCDc16p06g20852, AaLCDc18p10g24376
OG0000308	AaLCAc09p11g12870, AaLCAc16p02g21924, AaLCAc18p13g25708, AaLCAc18p17g25882, AaLCAc19p07g26633, AaLCAc26p02g36909	AaLCBc07p09g09632, AaLCBc10p08g13733, AaLCBc18p23g25926	AaLCCc19p01g25184, AaLCCc29p11g39529	AaLCDc17p10g22790, AaLCDc27p05g35866, AaLCDc27p06g35890, AaLCDc29p10g38925
OG0000309	AaLCAc10p17g14304, AaLCAc10p17g14305, AaLCAc10p17g14311	AaLCBc10p17g14173, AaLCBc10p17g14174, AaLCBc10p17g14178, AaLCBc10p17g14181	AaLCCc10p17g13773, AaLCCc10p17g13774, AaLCCc10p17g13781, AaLCCc10p17g13783	AaLCDc10p16g13484, AaLCDc10p16g13485, AaLCDc10p16g13486, AaLCDc10p16g13494
OG0000310	AaLCAc11p14g15574, AaLCAc19p25g28020, AaLCAc23p02g32121	AaLCBc11p14g15480, AaLCBc16p24g22815, AaLCBc19p18g27320, AaLCBc19p18g27324, AaLCBc23p01g31700	AaLCCc11p14g15116, AaLCCc19p24g26702, AaLCCc23p01g30634	AaLCDc08p20g11121, AaLCDc16p23g21892, AaLCDc19p23g26530, AaLCDc23p01g30260
OG0000311	AaLCAc11p16g15687, AaLCAc16p25g23308, AaLCAc23p01g32060	AaLCBc11p15g15594, AaLCBc16p25g22905, AaLCBc19p18g27369, AaLCBc23p01g31646	AaLCCc11p15g15222, AaLCCc16p25g22399, AaLCCc19p24g26753, AaLCCc23p01g30687	AaLCDc11p14g14812, AaLCDc16p24g21976, AaLCDc19p24g26577, AaLCDc23p01g30207
OG0000312	AaLCAc12p01g16008, AaLCAc17p18g24649, AaLCAc17p18g24650, AaLCAc17p18g24651	AaLCBc10p05g13551, AaLCBc12p01g15815, AaLCBc17p19g24241, AaLCBc17p19g24242, AaLCBc17p19g24243	AaLCCc12p01g15497, AaLCCc17p20g23756, AaLCCc17p20g23757	AaLCDc12p01g15100, AaLCDc17p20g23376, AaLCDc17p20g23377
OG0000313	AaLCAc12p04g16165, AaLCAc17p05g23909, AaLCAc23p08g32726	AaLCBc12p03g15971, AaLCBc17p05g23470, AaLCBc19p11g26723, AaLCBc23p08g32300	AaLCCc12p03g15671, AaLCCc17p06g22997, AaLCCc19p17g26142, AaLCCc23p08g31230	AaLCDc12p04g15301, AaLCDc17p06g22565, AaLCDc19p17g25897, AaLCDc23p07g30785
OG0000314	AaLCAc12p15g16735, AaLCAc18p03g24988, AaLCAc20p10g28751, AaLCAc22p03g30917	AaLCBc18p03g24628, AaLCBc19p06g26342, AaLCBc20p10g28228, AaLCBc22p02g30425	AaLCCc18p03g24072, AaLCCc19p13g25772, AaLCCc20p09g27408, AaLCCc22p04g29460	AaLCDc18p03g23745, AaLCDc20p09g27252, AaLCDc22p03g29286
OG0000315	AaLCAc13p12g18252, AaLCAc26p14g37754, AaLCAc28p12g40428	AaLCBc13p10g17922, AaLCBc23p20g33178, AaLCBc26p09g36743, AaLCBc28p12g39513	AaLCCc13p12g17588, AaLCCc23p20g32236, AaLCCc26p10g35776, AaLCCc28p13g38216	AaLCDc13p10g17295, AaLCDc23p20g31723, AaLCDc26p08g35016, AaLCDc28p12g37611
OG0000316	AaLCAc14p09g19552, AaLCAc14p09g19553, AaLCAc14p09g19554, AaLCAc14p09g19555, AaLCAc14p09g19556, AaLCAc14p09g19557, AaLCAc28p06g40026		AaLCCc14p09g18931	AaLCDc14p08g18521, AaLCDc14p08g18522, AaLCDc14p08g18524, AaLCDc14p08g18525, AaLCDc14p08g18526, AaLCDc14p08g18527, AaLCDc14p08g18528
OG0000317	AaLCAc15p15g21513, AaLCAc16p13g22382	AaLCBc29p03g40248	AaLCCc02p01g01497, AaLCCc04p10g05219, AaLCCc07p05g09009, AaLCCc09p15g12661, AaLCCc09p15g12678, AaLCCc14p18g19554, AaLCCc15p11g20556, AaLCCc16p13g21522, AaLCCc19p20g26312, AaLCCc24p11g33221	AaLCDc01p19g01274, AaLCDc07p04g08665
OG0000318	AaLCAc16p23g23103, AaLCAc23p02g32179, AaLCAc26p10g37368	AaLCBc16p23g22709, AaLCBc19p17g27264, AaLCBc23p02g31759, AaLCBc26p05g36363	AaLCCc16p23g22190, AaLCCc19p23g26648, AaLCCc23p02g30740, AaLCCc26p06g35410	AaLCDc16p22g21783, AaLCDc19p23g26470, AaLCDc23p02g30319, AaLCDc26p04g34643
OG0000319	AaLCAc17p07g23997, AaLCAc19p18g27429, AaLCAc23p09g32770, AaLCAc29p16g41999	AaLCBc17p06g23541, AaLCBc19p10g26668, AaLCBc23p08g32347	AaLCCc17p07g23078, AaLCCc19p17g26080, AaLCCc23p08g31268, AaLCCc29p11g39571	AaLCDc17p07g22638, AaLCDc19p16g25837, AaLCDc23p08g30834, AaLCDc29p11g38969
OG0000320	AaLCAc17p13g24307, AaLCAc17p13g24310, AaLCAc17p13g24311, AaLCAc17p13g24312	AaLCBc17p14g23915, AaLCBc17p14g23921, AaLCBc17p14g23922, AaLCBc17p14g23923	AaLCCc17p15g23413, AaLCCc17p15g23418, AaLCCc17p15g23428	AaLCDc17p16g23031, AaLCDc17p16g23033, AaLCDc17p16g23036, AaLCDc17p16g23037
OG0000321	AaLCAc18p01g24863, AaLCAc22p01g30766, AaLCAc22p11g31526, AaLCAc24p07g34580	AaLCBc18p01g24492, AaLCBc22p01g30277, AaLCBc22p10g31030, AaLCBc24p07g33988	AaLCCc18p01g23932, AaLCCc22p01g29262, AaLCCc24p07g33006	AaLCDc18p01g23595, AaLCDc19p13g25576, AaLCDc22p01g29159, AaLCDc24p05g32220
OG0000322	AaLCAc18p17g25914, AaLCAc20p09g28714, AaLCAc24p08g34652	AaLCBc17p13g23887, AaLCBc17p13g23896, AaLCBc17p13g23897, AaLCBc22p11g31037	AaLCCc16p02g21015, AaLCCc17p10g23214, AaLCCc17p14g23375, AaLCCc19p06g25404, AaLCCc22p13g30099, AaLCCc22p13g30110	AaLCDc15p06g19778, AaLCDc27p03g35754
OG0000323	AaLCAc24p09g34671, AaLCAc24p11g34765	AaLCBc10p09g13783, AaLCBc10p10g13792, AaLCBc23p14g32704	AaLCCc01p11g00758, AaLCCc07p14g09687, AaLCCc19p08g25479	AaLCDc04p06g04896, AaLCDc10p09g13104, AaLCDc12p11g15685, AaLCDc25p03g33282, AaLCDc25p04g33308, AaLCDc25p05g33327, AaLCDc26p01g34429
OG0000324	AaLCAc25p13g36172, AaLCAc25p18g36623, AaLCAc26p09g37310	AaLCBc25p07g35084, AaLCBc25p13g35462, AaLCBc25p19g35901, AaLCBc26p04g36295	AaLCCc25p07g34081, AaLCCc25p13g34456, AaLCCc25p18g34860, AaLCCc26p05g35344, AaLCCc26p05g35345	AaLCDc25p13g33764, AaLCDc25p18g34182, AaLCDc26p03g34585
OG0000325		AaLCBc09p10g12671, AaLCBc25p05g35030, AaLCBc25p05g35031, AaLCBc25p06g35033, AaLCBc25p06g35038, AaLCBc25p06g35041	AaLCCc25p05g34009, AaLCCc25p05g34011, AaLCCc25p05g34013, AaLCCc25p05g34014, AaLCCc25p05g34015, AaLCCc25p05g34016, AaLCCc25p05g34017, AaLCCc25p05g34018	AaLCDc25p05g33337
OG0000326			AaLCCc02p17g02672, AaLCCc05p07g06325, AaLCCc10p01g12940, AaLCCc10p17g13820, AaLCCc14p01g18448, AaLCCc14p04g18648, AaLCCc14p05g18719, AaLCCc14p15g19294, AaLCCc15p04g20022, AaLCCc16p23g22168, AaLCCc17p01g22662, AaLCCc18p08g24556, AaLCCc19p12g25690, AaLCCc24p17g33779, AaLCCc29p04g39007
OG0000327	AaLCAc01p02g00131, AaLCAc05p20g07293, AaLCAc21p03g29616	AaLCBc01p02g00140, AaLCBc05p18g07118, AaLCBc21p04g29096	AaLCCc01p01g00122, AaLCCc05p17g06882, AaLCCc09p10g12356, AaLCCc21p04g28371	AaLCDc01p02g00140, AaLCDc05p18g06775, AaLCDc09p10g12049, AaLCDc21p04g28157
OG0000328	AaLCAc01p03g00237, AaLCAc05p00g05992, AaLCAc09p09g12730, AaLCAc27p15g38953	AaLCBc01p03g00233, AaLCBc05p00g05977, AaLCBc27p14g38049	AaLCCc01p03g00267, AaLCCc05p00g05800, AaLCCc09p10g12335, AaLCCc27p06g36676	AaLCDc05p00g05656, AaLCDc09p10g12025, AaLCDc27p10g36161
OG0000329	AaLCAc01p07g00516, AaLCAc19p25g27964, AaLCAc23p02g32175	AaLCBc01p07g00535, AaLCBc13p13g18085, AaLCBc19p17g27268, AaLCBc23p02g31755	AaLCCc01p07g00560, AaLCCc19p23g26652, AaLCCc23p02g30736	AaLCDc01p07g00534, AaLCDc13p12g17441, AaLCDc19p23g26474, AaLCDc23p02g30315
OG0000330	AaLCAc01p14g00946, AaLCAc04p09g05269, AaLCAc21p02g29505, AaLCAc21p02g29506	AaLCBc01p17g01123, AaLCBc04p06g05266, AaLCBc04p06g05267, AaLCBc08p18g11521, AaLCBc08p18g11522	AaLCCc08p17g11214, AaLCCc09p07g12199	AaLCDc21p10g28544, AaLCDc21p10g28545, AaLCDc22p10g29847
OG0000331	AaLCAc01p18g01229, AaLCAc06p16g08297, AaLCAc06p18g08455, AaLCAc09p15g13166, AaLCAc14p17g20154	AaLCBc01p19g01272, AaLCBc06p15g08289, AaLCBc14p12g19398, AaLCBc18p03g24658, AaLCBc25p11g35339	AaLCCc01p19g01236, AaLCCc06p17g08139, AaLCCc22p07g29722	AaLCDc01p18g01218
OG0000332	AaLCAc01p19g01249, AaLCAc18p15g25825, AaLCAc25p04g35687	AaLCBc18p22g25882, AaLCBc18p22g25887, AaLCBc21p06g29223, AaLCBc29p10g40748	AaLCCc16p02g21017, AaLCCc17p12g23281, AaLCCc20p11g27521, AaLCCc20p13g27611	AaLCDc17p13g22869, AaLCDc21p06g28294, AaLCDc23p22g31899
OG0000333	AaLCAc01p19g01281, AaLCAc01p19g01284, AaLCAc01p19g01286, AaLCAc01p19g01288, AaLCAc01p19g01294	AaLCBc01p19g01311, AaLCBc01p19g01313, AaLCBc01p19g01316	AaLCCc01p19g01292, AaLCCc01p19g01293, AaLCCc01p19g01295	AaLCDc01p19g01262, AaLCDc01p19g01266, AaLCDc01p19g01271
OG0000334	AaLCAc02p02g01652, AaLCAc03p02g03063, AaLCAc24p16g35159	AaLCBc02p02g01696, AaLCBc03p02g03074, AaLCBc03p11g03929, AaLCBc24p13g34425	AaLCCc02p02g01652, AaLCCc03p02g03040, AaLCCc24p13g33412	AaLCDc02p02g01605, AaLCDc03p02g02986, AaLCDc03p12g03882, AaLCDc24p13g32761
OG0000335	AaLCAc02p03g01712, AaLCAc02p05g01862, AaLCAc03p03g03133, AaLCAc24p15g35072	AaLCBc02p03g01758, AaLCBc03p03g03139, AaLCBc24p12g34337	AaLCCc02p03g01728, AaLCCc03p03g03113	AaLCDc02p03g01659, AaLCDc02p05g01805, AaLCDc02p05g01807, AaLCDc03p03g03060, AaLCDc24p12g32673
OG0000336	AaLCAc02p04g01805, AaLCAc03p04g03203, AaLCAc03p15g04153, AaLCAc22p09g31391, AaLCAc24p13g34910	AaLCBc02p04g01857, AaLCBc03p03g03195, AaLCBc03p14g04167, AaLCBc22p09g30938	AaLCCc02p04g01825, AaLCCc03p03g03181, AaLCCc22p11g29968	AaLCDc03p03g03129, AaLCDc22p09g29784
OG0000337	AaLCAc02p09g02222, AaLCAc03p23g04652	AaLCBc02p09g02255, AaLCBc03p22g04645, AaLCBc22p07g30776, AaLCBc22p07g30785	AaLCCc02p09g02226, AaLCCc03p21g04530, AaLCCc22p08g29819, AaLCCc24p06g32932	AaLCDc02p08g02120, AaLCDc03p20g04498, AaLCDc22p07g29635, AaLCDc24p04g32156
OG0000338	AaLCAc02p18g02787, AaLCAc03p18g04345, AaLCAc27p21g39519	AaLCBc02p18g02797, AaLCBc03p17g04327, AaLCBc05p08g06571, AaLCBc27p21g38647	AaLCCc02p18g02763, AaLCCc03p17g04245, AaLCCc27p13g37299	AaLCDc02p18g02700, AaLCDc03p15g04180, AaLCDc05p08g06263, AaLCDc27p17g36756
OG0000339	AaLCAc03p04g03205, AaLCAc03p04g03206, AaLCAc03p04g03208, AaLCAc03p04g03210	AaLCBc03p03g03197, AaLCBc03p03g03198	AaLCCc03p03g03183, AaLCCc03p03g03185	AaLCDc02p04g01749, AaLCDc03p04g03133, AaLCDc03p04g03135, AaLCDc03p04g03136, AaLCDc03p04g03138, AaLCDc03p04g03139
OG0000340	AaLCAc03p17g04257, AaLCAc05p13g06879, AaLCAc07p10g09769, AaLCAc19p06g26609, AaLCAc21p19g30605	AaLCBc05p13g06834, AaLCBc07p10g09704, AaLCBc09p15g12945, AaLCBc21p08g29302, AaLCBc21p20g30124	AaLCCc19p02g25205	AaLCDc05p13g06518, AaLCDc07p10g09092, AaLCDc21p15g28991
OG0000341	AaLCAc03p17g04260, AaLCAc09p16g13233, AaLCAc13p11g18146, AaLCAc13p15g18464, AaLCAc25p16g36450, AaLCAc26p19g38158, AaLCAc27p22g39561	AaLCBc26p14g37157	AaLCCc07p12g09561, AaLCCc09p01g11724, AaLCCc11p16g15266, AaLCCc21p04g28397, AaLCCc25p16g34722	AaLCDc26p13g35433
OG0000342	AaLCAc03p17g04264, AaLCAc28p09g40168	AaLCBc01p15g01000, AaLCBc17p01g23117, AaLCBc19p04g26159, AaLCBc19p05g26258, AaLCBc28p08g39234, AaLCBc28p08g39235	AaLCCc01p14g00965	AaLCDc01p14g00947, AaLCDc17p01g22204, AaLCDc19p09g25319, AaLCDc28p08g37370, AaLCDc28p08g37371
OG0000343	AaLCAc03p19g04364, AaLCAc05p12g06838, AaLCAc10p08g13858, AaLCAc26p04g36974, AaLCAc29p07g41497	AaLCBc04p04g05126, AaLCBc16p01g21586, AaLCBc16p13g22022	AaLCCc10p06g13294, AaLCCc16p05g21158	AaLCDc16p01g20690, AaLCDc21p05g28265, AaLCDc26p01g34427, AaLCDc27p06g35909
OG0000344	AaLCAc03p23g04636, AaLCAc15p11g21131	AaLCBc05p07g06483, AaLCBc06p10g07982, AaLCBc10p14g13986, AaLCBc14p08g19228, AaLCBc16p03g21662	AaLCCc04p07g05045, AaLCCc07p02g08721, AaLCCc11p12g14954, AaLCCc19p24g26722, AaLCCc20p11g27493, AaLCCc22p11g29986	AaLCDc25p04g33296
OG0000345	AaLCAc04p06g05107, AaLCAc08p10g11213, AaLCAc12p06g16300, AaLCAc18p15g25821, AaLCAc21p05g29733, AaLCAc26p04g36969, AaLCAc26p05g37043		AaLCCc06p21g08526, AaLCCc12p06g15802, AaLCCc13p01g16779, AaLCCc22p18g30287, AaLCCc22p18g30304	AaLCDc13p01g16490, AaLCDc23p17g31397
OG0000346	AaLCAc04p09g05267, AaLCAc04p09g05268, AaLCAc04p09g05270	AaLCBc04p06g05264, AaLCBc04p06g05265, AaLCBc04p06g05268	AaLCCc04p07g05051, AaLCCc04p07g05062, AaLCCc04p07g05063, AaLCCc04p07g05065, AaLCCc04p08g05100	AaLCDc04p08g04991, AaLCDc04p08g04993, AaLCDc04p08g04995
OG0000347	AaLCAc04p13g05566, AaLCAc21p09g29900, AaLCAc28p12g40403, AaLCAc29p16g41967	AaLCBc04p05g05198, AaLCBc18p21g25869, AaLCBc29p17g41074	AaLCCc16p18g21797, AaLCCc18p02g23991, AaLCCc21p11g28815, AaLCCc28p09g37921	AaLCDc05p02g05771, AaLCDc19p14g25679, AaLCDc28p08g37363
OG0000348	AaLCAc04p17g05885, AaLCAc07p07g09498, AaLCAc15p08g20906, AaLCAc23p25g34007, AaLCAc23p25g34008, AaLCAc27p12g38764, AaLCAc29p08g41524	AaLCBc15p09g20638, AaLCBc27p10g37838	AaLCCc01p18g01180, AaLCCc15p08g20347, AaLCCc16p24g22318, AaLCCc23p22g32428	AaLCDc06p01g07097
OG0000349	AaLCAc04p17g05924, AaLCAc10p21g14628, AaLCAc11p00g14666	AaLCBc04p15g05906, AaLCBc10p21g14509, AaLCBc11p00g14543	AaLCCc04p16g05729, AaLCCc10p21g14147, AaLCCc11p01g14240	AaLCDc04p15g05588, AaLCDc10p20g13797, AaLCDc11p00g13836, AaLCDc11p01g13934, AaLCDc21p16g29044
OG0000350	AaLCAc05p01g06059, AaLCAc05p01g06060, AaLCAc27p16g39008, AaLCAc27p16g39009	AaLCBc05p01g06027, AaLCBc05p01g06028, AaLCBc27p15g38105, AaLCBc27p15g38106	AaLCCc05p01g05866, AaLCCc27p07g36734, AaLCCc27p07g36735	AaLCDc05p01g05717, AaLCDc27p11g36223, AaLCDc27p11g36224
OG0000351	AaLCAc06p01g07395, AaLCAc13p18g18683, AaLCAc16p21g22968, AaLCAc23p03g32231, AaLCAc29p03g41227	AaLCBc06p01g07425, AaLCBc16p22g22576, AaLCBc19p16g27205, AaLCBc23p03g31839	AaLCCc16p21g22062, AaLCCc23p03g30817, AaLCCc29p03g38954	AaLCDc16p20g21656, AaLCDc23p03g30374
OG0000352	AaLCAc06p04g07596, AaLCAc13p19g18794, AaLCAc27p05g38389, AaLCAc29p09g41621	AaLCBc06p04g07621, AaLCBc13p17g18465, AaLCBc27p05g37521, AaLCBc27p05g37552, AaLCBc29p09g40701	AaLCCc06p03g07349, AaLCCc13p18g18091	AaLCDc13p16g17795, AaLCDc27p01g35611, AaLCDc29p08g38753
OG0000353	AaLCAc06p09g07915, AaLCAc18p15g25794, AaLCAc19p06g26626, AaLCAc26p01g36874	AaLCBc05p11g06758, AaLCBc22p14g31220, AaLCBc22p14g31221, AaLCBc22p14g31222	AaLCCc05p06g06309, AaLCCc06p08g07613, AaLCCc17p11g23248, AaLCCc19p02g25191	AaLCDc01p06g00475, AaLCDc06p06g07387
OG0000354	AaLCAc06p11g08003, AaLCAc15p02g20453, AaLCAc18p08g25414, AaLCAc20p11g28799, AaLCAc26p03g36945, AaLCAc26p04g36977, AaLCAc29p09g41610	AaLCBc06p11g07996, AaLCBc29p16g41046	AaLCCc06p11g07698, AaLCCc20p11g27505, AaLCCc20p11g27506	AaLCDc20p11g27300, AaLCDc20p11g27301
OG0000355	AaLCAc06p16g08332, AaLCAc10p02g13463, AaLCAc21p03g29585	AaLCBc06p16g08326, AaLCBc10p01g13262, AaLCBc19p06g26304, AaLCBc21p03g29061	AaLCCc06p15g08018, AaLCCc10p01g12888, AaLCCc21p03g28332	AaLCDc06p14g07800, AaLCDc10p01g12634, AaLCDc19p11g25462, AaLCDc21p03g28123
OG0000356	AaLCAc06p17g08360, AaLCAc07p10g09741, AaLCAc10p02g13481, AaLCAc19p13g27035	AaLCBc07p10g09675, AaLCBc10p01g13280, AaLCBc19p05g26284	AaLCCc06p16g08046, AaLCCc07p09g09394, AaLCCc10p01g12908, AaLCCc10p01g12909	AaLCDc07p09g09065, AaLCDc10p02g12655, AaLCDc19p11g25437
OG0000357	AaLCAc06p20g08598, AaLCAc06p20g08601, AaLCAc06p20g08602, AaLCAc19p09g26752	AaLCBc06p19g08569, AaLCBc06p19g08570, AaLCBc19p02g26057	AaLCCc06p19g08283, AaLCCc06p19g08285, AaLCCc19p11g25632	AaLCDc06p17g08027, AaLCDc06p17g08028, AaLCDc06p17g08029, AaLCDc19p07g25212
OG0000358	AaLCAc06p20g08619, AaLCAc06p20g08620, AaLCAc08p19g11764, AaLCAc16p16g22545, AaLCAc16p16g22549	AaLCBc06p19g08586, AaLCBc06p19g08587, AaLCBc20p12g28344	AaLCCc08p18g11292	AaLCDc05p07g06175, AaLCDc06p17g08046, AaLCDc12p19g16132, AaLCDc17p12g22824, AaLCDc17p12g22825
OG0000359	AaLCAc06p21g08737, AaLCAc07p02g09052, AaLCAc10p05g13684, AaLCAc22p05g31153	AaLCBc06p20g08692, AaLCBc07p02g08990, AaLCBc10p04g13490, AaLCBc22p05g30670	AaLCCc06p20g08402, AaLCCc07p02g08716, AaLCCc10p03g13109, AaLCCc22p07g29699	AaLCDc06p18g08160, AaLCDc10p04g12875
OG0000360	AaLCAc07p03g09115, AaLCAc07p03g09116, AaLCAc10p06g13730, AaLCAc10p06g13732	AaLCBc07p02g09056, AaLCBc07p02g09057, AaLCBc10p05g13535	AaLCCc07p02g08780, AaLCCc07p02g08781, AaLCCc10p04g13161, AaLCCc10p04g13162	AaLCDc07p02g08461, AaLCDc07p02g08462, AaLCDc10p05g12920
OG0000361	AaLCAc07p09g09686, AaLCAc08p04g10799, AaLCAc10p03g13550	AaLCBc07p09g09628, AaLCBc08p04g10668, AaLCBc10p02g13344, AaLCBc15p15g21092	AaLCCc07p09g09353, AaLCCc08p04g10452, AaLCCc10p02g12972	AaLCDc07p09g09020, AaLCDc08p04g10111, AaLCDc10p02g12730, AaLCDc15p12g20269
OG0000362	AaLCAc07p12g09845, AaLCAc09p13g12976, AaLCAc10p18g14383	AaLCBc05p15g06982, AaLCBc07p11g09777, AaLCBc09p13g12830, AaLCBc10p18g14241	AaLCCc07p11g09501, AaLCCc09p11g12424, AaLCCc10p18g13847	AaLCDc05p16g06660, AaLCDc07p11g09173, AaLCDc09p11g12113, AaLCDc10p17g13542
OG0000363	AaLCAc07p16g10086, AaLCAc14p16g20044, AaLCAc15p01g20440, AaLCAc19p04g26541	AaLCBc14p01g18744, AaLCBc23p21g33314, AaLCBc26p10g36852	AaLCCc03p03g03184, AaLCCc10p07g13314, AaLCCc23p21g32326, AaLCCc27p08g36811	AaLCDc07p16g09436, AaLCDc16p04g20785, AaLCDc16p12g21101
OG0000364	AaLCAc07p22g10404, AaLCAc13p10g18021, AaLCAc24p07g34589	AaLCBc07p21g10288	AaLCCc02p08g02208, AaLCCc04p03g04877, AaLCCc10p05g13196, AaLCCc13p09g17371, AaLCCc18p14g24935, AaLCCc28p01g37425	AaLCDc04p04g04812, AaLCDc07p20g09687, AaLCDc23p06g30625, AaLCDc28p01g36888
OG0000365	AaLCAc08p01g10506, AaLCAc18p22g26202, AaLCAc18p22g26204, AaLCAc18p22g26206, AaLCAc18p22g26210	AaLCBc08p01g10388, AaLCBc18p20g25726	AaLCCc08p01g10141, AaLCCc18p15g24971	AaLCDc08p01g09798, AaLCDc18p15g24730, AaLCDc18p15g24733, AaLCDc18p15g24735, AaLCDc18p15g24737
OG0000366	AaLCAc08p07g11027, AaLCAc20p17g29199, AaLCAc26p16g37934, AaLCAc26p16g37936	AaLCBc08p07g10870, AaLCBc26p12g36958, AaLCBc26p12g36959	AaLCCc20p18g27907, AaLCCc26p12g35976, AaLCCc26p12g35977	AaLCDc20p17g27701, AaLCDc26p10g35224, AaLCDc26p10g35225, AaLCDc26p10g35227
OG0000367	AaLCAc10p09g13910, AaLCAc12p21g17166, AaLCAc14p01g19039, AaLCAc23p18g33455	AaLCBc09p08g12531, AaLCBc14p13g19500, AaLCBc15p17g21326, AaLCBc20p14g28422, AaLCBc24p16g34680, AaLCBc28p16g39833, AaLCBc29p04g40400	AaLCCc04p10g05224	AaLCDc17p01g22178, AaLCDc23p18g31467
OG0000368	AaLCAc11p16g15716, AaLCAc23p01g32037	AaLCBc16p25g22936, AaLCBc19p18g27396, AaLCBc23p01g31624	AaLCCc11p15g15233, AaLCCc11p16g15247, AaLCCc19p24g26779, AaLCCc23p01g30606	AaLCDc11p15g14844, AaLCDc16p24g22008, AaLCDc19p24g26606, AaLCDc23p01g30182, AaLCDc23p01g30183
OG0000369	AaLCAc12p01g15980, AaLCAc12p01g15981, AaLCAc12p01g15982	AaLCBc12p01g15790, AaLCBc12p01g15791, AaLCBc12p01g15792	AaLCCc12p01g15467, AaLCCc12p01g15469, AaLCCc12p01g15471, AaLCCc12p01g15473	AaLCDc12p01g15060, AaLCDc12p01g15062, AaLCDc12p01g15064, AaLCDc16p17g21358
OG0000370	AaLCAc12p02g16018, AaLCAc12p21g17229, AaLCAc13p02g17453, AaLCAc13p20g18907, AaLCAc19p13g27009, AaLCAc24p18g35320	AaLCBc11p16g15663, AaLCBc23p04g31928	AaLCCc01p14g00901, AaLCCc18p01g23959, AaLCCc25p17g34796, AaLCCc26p07g35535	AaLCDc13p14g17569, AaLCDc17p16g23085
OG0000371	AaLCAc12p03g16155, AaLCAc12p13g16620, AaLCAc17p05g23873, AaLCAc17p16g24491	AaLCBc12p03g15960, AaLCBc17p05g23436, AaLCBc17p17g24108	AaLCCc12p03g15664, AaLCCc12p12g16083, AaLCCc17p05g22971, AaLCCc17p18g23610	AaLCDc12p04g15281, AaLCDc17p05g22533, AaLCDc17p18g23214
OG0000372	AaLCAc12p17g16905, AaLCAc12p17g16907, AaLCAc12p17g16910	AaLCBc12p17g16736, AaLCBc12p17g16738, AaLCBc20p14g28455	AaLCCc12p16g16350, AaLCCc12p16g16351, AaLCCc12p16g16352, AaLCCc20p14g27687	AaLCDc12p17g16005, AaLCDc12p17g16006, AaLCDc12p17g16008, AaLCDc20p14g27492
OG0000373	AaLCAc13p08g17945, AaLCAc14p13g19809, AaLCAc29p05g41350	AaLCBc04p02g05049, AaLCBc14p14g19512, AaLCBc29p04g40392	AaLCCc12p02g15567, AaLCCc13p08g17297, AaLCCc16p03g21072, AaLCCc21p08g28618	AaLCDc01p08g00628, AaLCDc04p03g04771, AaLCDc16p03g20774, AaLCDc24p11g32538
OG0000374	AaLCAc13p11g18125, AaLCAc15p05g20690, AaLCAc23p21g33672, AaLCAc28p10g40265	AaLCBc13p09g17792, AaLCBc15p05g20356, AaLCBc23p19g33069, AaLCBc28p10g39348	AaLCCc15p02g19916, AaLCCc23p19g32124, AaLCCc28p11g38034	AaLCDc15p02g19483, AaLCDc23p19g31613, AaLCDc28p10g37458
OG0000375	AaLCAc13p11g18157, AaLCAc15p06g20732, AaLCAc15p06g20747, AaLCAc23p21g33699	AaLCBc13p10g17831, AaLCBc15p06g20394, AaLCBc23p19g33098, AaLCBc28p11g39397	AaLCCc13p11g17504, AaLCCc15p03g19955, AaLCCc23p19g32144, AaLCCc28p11g38092	AaLCDc13p09g17199, AaLCDc23p19g31638
OG0000376	AaLCAc13p12g18205, AaLCAc15p06g20797, AaLCAc28p11g40351	AaLCBc13p10g17875, AaLCBc15p06g20444, AaLCBc23p20g33131, AaLCBc28p11g39445	AaLCCc13p11g17548, AaLCCc15p04g20001, AaLCCc23p20g32181, AaLCCc28p12g38142	AaLCDc13p10g17256, AaLCDc15p03g19549, AaLCDc23p20g31673
OG0000377	AaLCAc14p01g19098, AaLCAc14p01g19100, AaLCAc14p02g19102	AaLCBc07p01g08941, AaLCBc14p01g18803, AaLCBc14p01g18804, AaLCBc14p01g18806, AaLCBc14p01g18809, AaLCBc14p01g18811	AaLCCc14p02g18460, AaLCCc14p02g18462	AaLCDc14p01g18116, AaLCDc14p01g18119, AaLCDc14p01g18121
OG0000378	AaLCAc14p12g19727	AaLCBc02p12g02430, AaLCBc10p19g14321, AaLCBc19p04g26189, AaLCBc21p10g29422, AaLCBc22p12g31108	AaLCCc01p10g00743, AaLCCc02p12g02410, AaLCCc10p08g13389, AaLCCc10p19g13925, AaLCCc10p19g13926, AaLCCc29p05g39080	AaLCDc02p12g02317, AaLCDc02p12g02318
OG0000379	AaLCAc14p12g19730, AaLCAc15p07g20863, AaLCAc24p18g35352, AaLCAc25p16g36459, AaLCAc25p17g36486	AaLCBc14p12g19423, AaLCBc15p07g20514, AaLCBc24p15g34631, AaLCBc25p17g35768	AaLCCc15p04g20070, AaLCCc24p15g33616, AaLCCc25p17g34731	AaLCDc15p04g19629, AaLCDc24p15g32968
OG0000380	AaLCAc15p07g20814, AaLCAc15p07g20815, AaLCAc15p07g20816	AaLCBc15p06g20459, AaLCBc15p06g20461, AaLCBc15p07g20463, AaLCBc15p07g20464, AaLCBc15p07g20466, AaLCBc15p07g20467	AaLCCc15p04g20018	AaLCDc15p03g19569, AaLCDc15p03g19570, AaLCDc15p03g19573, AaLCDc15p03g19574
OG0000381	AaLCAc16p00g21862	AaLCBc16p00g21505, AaLCBc16p00g21521, AaLCBc16p08g21800, AaLCBc16p08g21801, AaLCBc16p08g21810	AaLCCc16p07g21216, AaLCCc16p07g21228, AaLCCc16p07g21248, AaLCCc16p07g21253	AaLCDc16p01g20668, AaLCDc16p07g20898, AaLCDc16p07g20923, AaLCDc16p07g20925
OG0000382	AaLCAc16p08g22153, AaLCAc16p08g22174	AaLCBc16p08g21809, AaLCBc16p08g21811, AaLCBc16p08g21813	AaLCCc12p20g16617, AaLCCc16p06g21176, AaLCCc16p07g21232, AaLCCc16p07g21234, AaLCCc16p07g21240	AaLCDc16p01g20667, AaLCDc16p07g20906, AaLCDc16p07g20910, AaLCDc21p15g28952
OG0000383	AaLCAc16p15g22498, AaLCAc16p15g22514, AaLCAc16p15g22519, AaLCAc16p15g22523	AaLCBc16p15g22110, AaLCBc16p16g22159	AaLCCc16p15g21580, AaLCCc16p15g21594, AaLCCc16p15g21596, AaLCCc16p15g21612	AaLCDc16p14g21231, AaLCDc16p14g21232, AaLCDc16p15g21246, AaLCDc16p15g21251
OG0000384	AaLCAc16p18g22673, AaLCAc19p22g27735, AaLCAc23p05g32398, AaLCAc26p07g37141	AaLCBc16p18g22292, AaLCBc19p14g27031, AaLCBc23p05g32005, AaLCBc26p03g36229	AaLCCc16p18g21776, AaLCCc19p21g26399, AaLCCc23p05g30970	AaLCDc16p17g21390, AaLCDc19p20g26221, AaLCDc23p04g30538
OG0000385	AaLCAc17p04g23834, AaLCAc17p04g23839, AaLCAc17p04g23846, AaLCAc17p04g23847, AaLCAc17p04g23849, AaLCAc17p04g23854	AaLCBc17p04g23412	AaLCCc17p04g22896, AaLCCc17p04g22905, AaLCCc17p04g22909, AaLCCc17p04g22912, AaLCCc17p04g22917	AaLCDc17p04g22477, AaLCDc17p05g22486
OG0000386	AaLCAc17p04g23835, AaLCAc22p17g31756	AaLCBc02p07g02148, AaLCBc06p01g07418	AaLCCc03p11g03850, AaLCCc04p06g04997, AaLCCc06p01g07151, AaLCCc18p13g24879, AaLCCc21p04g28368, AaLCCc22p04g29420	AaLCDc04p06g04928, AaLCDc04p08g04990, AaLCDc29p09g38785, AaLCDc29p09g38786
OG0000387	AaLCAc18p01g24849, AaLCAc18p01g24850, AaLCAc18p01g24851	AaLCBc18p01g24473, AaLCBc18p01g24474, AaLCBc18p01g24475, AaLCBc18p01g24476	AaLCCc18p01g23915, AaLCCc18p01g23917, AaLCCc18p01g23918, AaLCCc18p01g23919	AaLCDc18p01g23577, AaLCDc18p01g23579, AaLCDc18p01g23580
OG0000388	AaLCAc18p03g25035, AaLCAc19p15g27164, AaLCAc22p03g30967	AaLCBc18p04g24674, AaLCBc19p07g26418, AaLCBc22p03g30473	AaLCCc06p12g07769, AaLCCc18p03g24121, AaLCCc19p14g25846, AaLCCc22p05g29509	AaLCDc06p10g07531, AaLCDc18p03g23796, AaLCDc19p13g25616, AaLCDc22p03g29335
OG0000389	AaLCAc18p12g25675, AaLCAc22p16g31712, AaLCAc23p18g33444, AaLCAc28p03g39841		AaLCCc07p19g09898, AaLCCc13p07g17236, AaLCCc22p15g30191, AaLCCc24p00g32504, AaLCCc24p00g32516, AaLCCc25p04g33973, AaLCCc25p07g34072	AaLCDc19p13g25584, AaLCDc24p07g32327, AaLCDc25p08g33479
OG0000390	AaLCAc18p22g26201, AaLCAc18p22g26203, AaLCAc18p22g26205, AaLCAc18p22g26209	AaLCBc18p20g25720, AaLCBc18p20g25722, AaLCBc18p20g25725	AaLCCc18p15g24968, AaLCCc18p15g24969, AaLCCc18p15g24972	AaLCDc18p15g24728, AaLCDc18p15g24729, AaLCDc18p15g24734, AaLCDc18p15g24736
OG0000391	AaLCAc19p17g27304, AaLCAc26p15g37813, AaLCAc28p13g40501	AaLCBc19p09g26550, AaLCBc23p10g32450, AaLCBc26p10g36827, AaLCBc28p13g39560	AaLCCc19p15g25962, AaLCCc23p10g31398, AaLCCc26p11g35852, AaLCCc28p14g38290	AaLCDc19p14g25717, AaLCDc26p09g35098, AaLCDc28p12g37656
OG0000392	AaLCAc20p08g28646, AaLCAc22p18g31864, AaLCAc24p01g34161, AaLCAc29p14g41830	AaLCBc22p18g31452, AaLCBc24p02g33585, AaLCBc24p02g33653, AaLCBc29p15g40936	AaLCCc22p21g30439, AaLCCc24p02g32612, AaLCCc29p10g39409	AaLCDc20p08g27141, AaLCDc22p13g30030, AaLCDc29p09g38814
OG0000393	AaLCAc24p19g35431	AaLCBc17p14g23919, AaLCBc17p14g23920, AaLCBc19p07g26414	AaLCCc14p04g18632, AaLCCc17p14g23392, AaLCCc17p15g23416, AaLCCc17p15g23417, AaLCCc22p03g29322, AaLCCc22p03g29323, AaLCCc23p03g30867	AaLCDc17p16g23034, AaLCDc17p16g23035, AaLCDc25p02g33239
OG0000394	AaLCAc26p14g37767, AaLCAc28p12g40441	AaLCBc23p20g33170, AaLCBc26p09g36756, AaLCBc28p12g39525	AaLCCc13p12g17598, AaLCCc13p12g17600, AaLCCc23p20g32226, AaLCCc26p10g35789, AaLCCc28p13g38228	AaLCDc13p10g17307, AaLCDc23p20g31716, AaLCDc26p08g35029, AaLCDc28p12g37626
OG0000395	AaLCAc28p00g39607	AaLCBc03p25g04944	AaLCCc03p04g03206, AaLCCc11p06g14629, AaLCCc25p08g34117, AaLCCc28p00g37379, AaLCCc28p01g37412, AaLCCc29p11g39545	AaLCDc07p11g09170, AaLCDc17p03g22390, AaLCDc24p04g32152, AaLCDc24p04g32153, AaLCDc28p00g36837, AaLCDc29p11g38942
OG0000396	AaLCAc29p01g41062, AaLCAc29p01g41064, AaLCAc29p01g41065, AaLCAc29p02g41144	AaLCBc29p01g40133, AaLCBc29p01g40135, AaLCBc29p01g40136, AaLCBc29p01g40137, AaLCBc29p02g40223	AaLCCc29p01g38792, AaLCCc29p02g38877	AaLCDc29p01g38254, AaLCDc29p01g38256, AaLCDc29p02g38350
OG0000397	AaLCAc29p05g41372, AaLCAc29p05g41373, AaLCAc29p05g41374, AaLCAc29p05g41375	AaLCBc29p05g40417, AaLCBc29p05g40418	AaLCCc29p05g39114, AaLCCc29p05g39116, AaLCCc29p05g39118, AaLCCc29p05g39121, AaLCCc29p05g39124	AaLCDc29p05g38555, AaLCDc29p05g38556, AaLCDc29p05g38559
OG0000398	AaLCAc29p06g41445, AaLCAc29p06g41446, AaLCAc29p06g41447, AaLCAc29p06g41449	AaLCBc29p06g40510, AaLCBc29p06g40511, AaLCBc29p06g40513, AaLCBc29p06g40515	AaLCCc29p07g39210, AaLCCc29p07g39211, AaLCCc29p07g39213, AaLCCc29p07g39214	AaLCDc29p06g38642, AaLCDc29p06g38643
OG0000399		AaLCBc05p18g07167, AaLCBc08p17g11495, AaLCBc11p05g14932, AaLCBc11p14g15413, AaLCBc17p04g23430	AaLCCc04p14g05616, AaLCCc08p15g11139, AaLCCc10p17g13780, AaLCCc17p05g22966, AaLCCc27p02g36442	AaLCDc05p17g06730, AaLCDc10p16g13493, AaLCDc16p15g21255, AaLCDc17p05g22529
OG0000400			AaLCCc01p00g00009, AaLCCc01p00g00011, AaLCCc01p02g00157, AaLCCc06p19g08288, AaLCCc07p02g08741, AaLCCc09p07g12222, AaLCCc16p02g21028, AaLCCc16p24g22352, AaLCCc17p01g22678, AaLCCc17p04g22914, AaLCCc18p06g24345, AaLCCc20p03g26993, AaLCCc24p10g33151, AaLCCc28p00g37377
OG0000401			AaLCCc01p19g01258, AaLCCc01p19g01259, AaLCCc01p19g01261, AaLCCc01p19g01262, AaLCCc01p19g01263, AaLCCc01p19g01264, AaLCCc01p19g01265, AaLCCc18p01g23972, AaLCCc18p01g23974, AaLCCc18p01g23975, AaLCCc22p02g29321	AaLCDc18p02g23647, AaLCDc18p02g23648, AaLCDc18p02g23651
OG0000402				AaLCDc08p12g10642, AaLCDc08p14g10745, AaLCDc11p09g14425, AaLCDc13p17g17852, AaLCDc16p11g21060, AaLCDc16p13g21172, AaLCDc16p13g21173, AaLCDc19p06g25104, AaLCDc19p17g25942, AaLCDc23p04g30472, AaLCDc24p14g32856, AaLCDc25p03g33283, AaLCDc28p06g37232, AaLCDc28p15g37887
OG0000403	AaLCAc01p05g00382, AaLCAc02p19g02819, AaLCAc03p12g03949, AaLCAc10p03g13519, AaLCAc13p12g18186, AaLCAc14p13g19796, AaLCAc16p22g22983, AaLCAc16p24g23275, AaLCAc24p16g35121, AaLCAc27p16g39030, AaLCAc28p12g40419, AaLCAc28p18g40880, AaLCAc29p02g41168
OG0000404	AaLCAc01p05g00390, AaLCAc12p19g17036, AaLCAc20p16g29098	AaLCBc01p05g00393, AaLCBc09p04g12304, AaLCBc12p19g16852, AaLCBc20p16g28552	AaLCCc01p05g00413, AaLCCc12p18g16466, AaLCCc20p16g27800	AaLCDc09p05g11720, AaLCDc12p19g16139, AaLCDc20p15g27611
OG0000405	AaLCAc01p05g00409, AaLCAc13p16g18565, AaLCAc29p01g41093	AaLCBc01p05g00420, AaLCBc13p15g18230, AaLCBc29p01g40168	AaLCCc01p05g00439, AaLCCc13p16g17880, AaLCCc29p02g38827	AaLCDc01p05g00426, AaLCDc09p05g11697, AaLCDc13p14g17598, AaLCDc29p02g38298
OG0000406	AaLCAc01p10g00702, AaLCAc02p16g02596, AaLCAc03p16g04206, AaLCAc04p17g05891, AaLCAc09p09g12751, AaLCAc10p20g14572	AaLCBc07p12g09793		AaLCDc09p07g11834, AaLCDc11p03g14049, AaLCDc12p18g16074, AaLCDc13p12g17451, AaLCDc23p14g31242, AaLCDc28p03g37061
OG0000407	AaLCAc01p10g00715, AaLCAc01p13g00871, AaLCAc05p10g06733, AaLCAc18p14g25758, AaLCAc19p00g26401, AaLCAc19p01g26428, AaLCAc19p08g26668, AaLCAc24p09g34686	AaLCBc05p10g06694, AaLCBc26p00g36097	AaLCCc05p09g06498, AaLCCc19p08g25468	AaLCDc19p07g25211
OG0000408	AaLCAc01p11g00742, AaLCAc10p12g14028, AaLCAc23p13g33071, AaLCAc28p10g40269	AaLCBc10p11g13851, AaLCBc28p10g39352, AaLCBc28p10g39353	AaLCCc10p11g13467, AaLCCc17p14g23395, AaLCCc25p03g33948	AaLCDc05p03g05790, AaLCDc24p12g32647, AaLCDc25p03g33274
OG0000409	AaLCAc01p11g00756, AaLCAc07p14g09993, AaLCAc15p09g20997, AaLCAc16p03g21993	AaLCBc12p09g16269, AaLCBc13p06g17618, AaLCBc17p18g24184, AaLCBc25p21g35999, AaLCBc26p01g36136	AaLCCc14p16g19426, AaLCCc27p04g36541	AaLCDc10p06g12987, AaLCDc26p00g34384
OG0000410	AaLCAc01p11g00778, AaLCAc01p11g00779, AaLCAc26p03g36936	AaLCBc01p12g00817, AaLCBc10p11g13829	AaLCCc01p12g00802, AaLCCc02p11g02350, AaLCCc09p09g12318, AaLCCc11p08g14758, AaLCCc14p08g18881	AaLCDc01p12g00792, AaLCDc16p01g20687, AaLCDc27p03g35734
OG0000411	AaLCAc01p16g01082, AaLCAc01p16g01083, AaLCAc01p16g01084, AaLCAc01p16g01085, AaLCAc01p16g01086, AaLCAc08p13g11430	AaLCBc01p17g01136, AaLCBc01p17g01137, AaLCBc01p17g01139	AaLCCc01p17g01107, AaLCCc01p17g01108, AaLCCc01p17g01109	AaLCDc28p03g37049
OG0000412	AaLCAc01p19g01239, AaLCAc08p09g11199, AaLCAc10p09g13911, AaLCAc14p00g18992	AaLCBc03p17g04315, AaLCBc08p12g11229, AaLCBc18p20g25724, AaLCBc27p17g38263, AaLCBc29p16g41024	AaLCCc09p15g12734, AaLCCc19p20g26374	AaLCDc08p18g10982, AaLCDc26p03g34550
OG0000413	AaLCAc01p20g01325, AaLCAc02p04g01823, AaLCAc03p04g03229	AaLCBc01p20g01343, AaLCBc02p04g01877, AaLCBc02p04g01878, AaLCBc03p03g03214	AaLCCc01p20g01328, AaLCCc03p04g03200, AaLCCc08p17g11228	AaLCDc01p20g01295, AaLCDc02p04g01769, AaLCDc03p04g03154
OG0000414	AaLCAc01p21g01392, AaLCAc02p06g01971, AaLCAc08p19g11787	AaLCBc01p21g01431, AaLCBc02p06g02014, AaLCBc08p19g11635	AaLCCc01p21g01413, AaLCCc02p06g01993, AaLCCc08p18g11318	AaLCDc01p20g01330, AaLCDc02p06g01910, AaLCDc03p05g03268, AaLCDc08p18g10985
OG0000415	AaLCAc02p00g01467, AaLCAc03p01g02917, AaLCAc18p07g25390	AaLCBc02p00g01487, AaLCBc03p01g02923, AaLCBc03p07g03592, AaLCBc18p09g25070	AaLCCc02p00g01471, AaLCCc03p00g02892, AaLCCc18p08g24493	AaLCDc02p00g01402, AaLCDc03p01g02843, AaLCDc18p08g24205
OG0000416	AaLCAc02p03g01738, AaLCAc03p03g03145, AaLCAc03p13g04046, AaLCAc24p15g35038	AaLCBc02p03g01785, AaLCBc03p03g03143, AaLCBc03p13g04065	AaLCCc02p03g01754, AaLCCc03p03g03130, AaLCCc03p13g04016	AaLCDc02p03g01682, AaLCDc03p03g03071, AaLCDc03p13g04012
OG0000417	AaLCAc02p03g01748, AaLCAc03p03g03152, AaLCAc03p14g04066, AaLCAc24p14g35022	AaLCBc03p03g03150, AaLCBc03p13g04088, AaLCBc24p11g34288	AaLCCc02p03g01764, AaLCCc03p13g04036, AaLCCc24p11g33278	AaLCDc02p03g01691, AaLCDc03p14g04031, AaLCDc24p12g32624
OG0000418	AaLCAc02p05g01896, AaLCAc15p08g20940	AaLCBc02p05g01950, AaLCBc03p04g03275, AaLCBc08p20g11680	AaLCCc02p05g01920, AaLCCc03p04g03260, AaLCCc08p19g11363	AaLCDc02p05g01836, AaLCDc03p05g03222, AaLCDc08p18g11030, AaLCDc08p19g11034, AaLCDc15p06g19785
OG0000419	AaLCAc02p08g02161, AaLCAc03p16g04184, AaLCAc03p16g04189, AaLCAc03p16g04192, AaLCAc28p06g40007, AaLCAc29p10g41661	AaLCBc16p10g21877, AaLCBc27p02g37436, AaLCBc27p05g37541	AaLCCc07p11g09527, AaLCCc16p09g21319, AaLCCc28p06g37764	AaLCDc27p04g35771
OG0000420	AaLCAc02p08g02169, AaLCAc17p06g23924, AaLCAc19p08g26695, AaLCAc21p03g29604, AaLCAc25p09g35877		AaLCCc12p13g16144, AaLCCc18p02g24003, AaLCCc21p11g28810, AaLCCc25p00g33805, AaLCCc28p11g38045	AaLCDc01p12g00797, AaLCDc28p01g36940, AaLCDc28p10g37471
OG0000421	AaLCAc02p12g02434, AaLCAc02p12g02435, AaLCAc03p18g04349	AaLCBc02p12g02433, AaLCBc03p17g04332, AaLCBc03p17g04333	AaLCCc02p12g02414, AaLCCc02p12g02415, AaLCCc03p17g04250, AaLCCc03p17g04251	AaLCDc02p12g02321, AaLCDc02p12g02322, AaLCDc03p15g04187
OG0000422	AaLCAc02p15g02547, AaLCAc05p19g07215, AaLCAc07p07g09458, AaLCAc14p02g19119, AaLCAc24p08g34631	AaLCBc03p04g03276, AaLCBc03p19g04460, AaLCBc07p07g09411, AaLCBc10p01g13259, AaLCBc14p02g18872, AaLCBc29p02g40201	AaLCCc07p06g09128	AaLCDc10p15g13383
OG0000423	AaLCAc02p16g02604, AaLCAc08p22g11958, AaLCAc11p00g14668, AaLCAc16p19g22755	AaLCBc11p00g14544, AaLCBc18p00g24398, AaLCBc18p22g25879, AaLCBc28p16g39860	AaLCCc18p09g24579	AaLCDc11p00g13837, AaLCDc13p10g17230, AaLCDc13p10g17231, AaLCDc24p03g32124
OG0000424	AaLCAc02p19g02846, AaLCAc10p12g14034, AaLCAc16p12g22328, AaLCAc26p03g36914	AaLCBc20p11g28288, AaLCBc23p14g32743	AaLCCc03p13g04057, AaLCCc05p13g06691, AaLCCc17p12g23284	AaLCDc10p20g13818, AaLCDc16p01g20697, AaLCDc17p11g22814, AaLCDc23p15g31294
OG0000425	AaLCAc03p02g03037, AaLCAc23p03g32262, AaLCAc23p03g32264, AaLCAc23p03g32265, AaLCAc23p03g32266, AaLCAc23p03g32267	AaLCBc03p02g03046, AaLCBc23p03g31869, AaLCBc23p03g31871, AaLCBc23p03g31872		AaLCDc03p02g02957, AaLCDc23p03g30413, AaLCDc23p03g30415
OG0000426	AaLCAc03p14g04053, AaLCAc04p07g05182, AaLCAc06p13g08091, AaLCAc10p00g13355, AaLCAc12p04g16180, AaLCAc13p19g18867, AaLCAc19p10g26810, AaLCAc19p21g27692, AaLCAc20p01g28106, AaLCAc22p19g31919, AaLCAc24p18g35304, AaLCAc25p18g36626, AaLCAc27p22g39596
OG0000427	AaLCAc03p20g04428, AaLCAc03p20g04430, AaLCAc03p20g04432	AaLCBc03p19g04417, AaLCBc03p19g04418	AaLCCc03p19g04333, AaLCCc03p19g04335, AaLCCc03p19g04338	AaLCDc03p17g04272, AaLCDc03p17g04274, AaLCDc03p17g04278, AaLCDc03p17g04279, AaLCDc03p17g04280
OG0000428	AaLCAc03p24g04738, AaLCAc03p24g04740, AaLCAc24p05g34443	AaLCBc03p23g04733, AaLCBc03p23g04734, AaLCBc13p02g17303, AaLCBc24p05g33830	AaLCCc03p22g04602, AaLCCc03p22g04603, AaLCCc24p05g32854	AaLCDc03p21g04584, AaLCDc03p21g04586, AaLCDc24p02g32078
OG0000429	AaLCAc04p08g05203, AaLCAc10p16g14233, AaLCAc11p07g15115, AaLCAc21p09g29922	AaLCBc04p05g05217, AaLCBc10p16g14111, AaLCBc11p07g15005, AaLCBc21p10g29428	AaLCCc04p06g05005, AaLCCc10p15g13706, AaLCCc11p07g14652	AaLCDc04p07g04939, AaLCDc11p06g14279
OG0000430	AaLCAc04p09g05260, AaLCAc06p15g08223, AaLCAc16p01g21881, AaLCAc29p11g41683	AaLCBc04p06g05262, AaLCBc29p11g40760	AaLCCc04p07g05050, AaLCCc04p07g05052, AaLCCc04p07g05061, AaLCCc06p14g07917, AaLCCc20p07g27255, AaLCCc28p05g37751	AaLCDc06p12g07696
OG0000431	AaLCAc04p15g05719, AaLCAc04p15g05722, AaLCAc21p17g30405, AaLCAc21p17g30406	AaLCBc04p12g05679, AaLCBc04p12g05680	AaLCCc04p13g05504, AaLCCc04p13g05506, AaLCCc21p12g28947	AaLCDc04p13g05399, AaLCDc04p13g05400, AaLCDc04p13g05402, AaLCDc21p14g28813
OG0000432	AaLCAc04p17g05902, AaLCAc10p21g14620, AaLCAc11p00g14681, AaLCAc21p19g30628	AaLCBc04p14g05883, AaLCBc10p21g14501, AaLCBc21p20g30141	AaLCCc04p15g05706, AaLCCc10p21g14139, AaLCCc21p14g29165	AaLCDc04p15g05566, AaLCDc11p00g13848, AaLCDc21p16g29023
OG0000433	AaLCAc05p04g06271, AaLCAc22p12g31589, AaLCAc24p04g34399, AaLCAc24p04g34400	AaLCBc05p08g06595, AaLCBc22p12g31097, AaLCBc24p04g33786, AaLCBc24p04g33787, AaLCBc28p05g39036	AaLCCc05p08g06399	AaLCDc05p08g06286, AaLCDc24p02g32033, AaLCDc24p02g32034
OG0000434	AaLCAc05p11g06802, AaLCAc19p04g26521	AaLCBc01p10g00754, AaLCBc07p16g09993	AaLCCc01p10g00745, AaLCCc05p11g06548, AaLCCc06p10g07684, AaLCCc16p11g21417, AaLCCc19p03g25232	AaLCDc01p10g00753, AaLCDc05p12g06447, AaLCDc19p05g25073, AaLCDc19p05g25080
OG0000435	AaLCAc06p13g08085, AaLCAc18p03g25040, AaLCAc19p15g27169, AaLCAc22p03g30972	AaLCBc06p12g08070, AaLCBc18p04g24679, AaLCBc22p03g30478	AaLCCc06p12g07779, AaLCCc18p03g24124, AaLCCc22p05g29514	AaLCDc06p10g07543, AaLCDc18p03g23800, AaLCDc22p03g29340
OG0000436	AaLCAc06p14g08123, AaLCAc07p18g10154, AaLCAc09p05g12564, AaLCAc11p06g15049	AaLCBc09p11g12693, AaLCBc29p07g40571	AaLCCc02p14g02524, AaLCCc04p05g04946, AaLCCc09p06g12160, AaLCCc29p07g39262	AaLCDc24p03g32123, AaLCDc26p00g34406, AaLCDc29p07g38680
OG0000437	AaLCAc06p21g08781, AaLCAc07p01g09005, AaLCAc09p17g13273	AaLCBc06p21g08730, AaLCBc07p01g08935, AaLCBc09p17g13123	AaLCCc06p20g08453, AaLCCc07p01g08671, AaLCCc09p15g12713	AaLCDc06p19g08212, AaLCDc07p01g08362, AaLCDc09p15g12386, AaLCDc14p01g18128
OG0000438	AaLCAc07p01g08962, AaLCAc09p17g13317, AaLCAc14p01g19036	AaLCBc06p21g08773, AaLCBc07p00g08898, AaLCBc14p01g18741	AaLCCc06p21g08496, AaLCCc07p01g08626, AaLCCc09p16g12756, AaLCCc14p01g18380	AaLCDc07p00g08319, AaLCDc09p16g12434, AaLCDc14p00g18050
OG0000439	AaLCAc07p02g09096, AaLCAc07p02g09100, AaLCAc07p02g09103, AaLCAc07p02g09104	AaLCBc07p02g09037, AaLCBc07p02g09041, AaLCBc07p02g09043	AaLCCc07p02g08762, AaLCCc07p02g08765, AaLCCc07p02g08767	AaLCDc07p02g08443, AaLCDc07p02g08446, AaLCDc07p02g08449
OG0000440	AaLCAc07p04g09197, AaLCAc07p04g09199, AaLCAc10p08g13894	AaLCBc07p03g09142, AaLCBc07p03g09143, AaLCBc10p08g13715	AaLCCc07p03g08876, AaLCCc07p03g08878, AaLCCc10p07g13329	AaLCDc07p03g08545, AaLCDc07p03g08546, AaLCDc07p03g08548, AaLCDc10p07g13048
OG0000441	AaLCAc07p07g09513, AaLCAc07p07g09514, AaLCAc07p07g09515, AaLCAc07p07g09516	AaLCBc07p07g09462, AaLCBc07p07g09463, AaLCBc07p07g09464	AaLCCc07p07g09183, AaLCCc07p07g09184	AaLCDc07p07g08842, AaLCDc07p07g08843, AaLCDc07p07g08844, AaLCDc07p07g08845
OG0000442	AaLCAc07p10g09702, AaLCAc17p03g23771	AaLCBc07p09g09645, AaLCBc10p02g13327, AaLCBc17p03g23325, AaLCBc28p04g39013	AaLCCc07p09g09362, AaLCCc10p01g12953, AaLCCc17p03g22829, AaLCCc28p05g37700	AaLCDc07p09g09031, AaLCDc10p02g12712, AaLCDc17p04g22408
OG0000443	AaLCAc08p02g10667, AaLCAc08p02g10668	AaLCBc08p02g10520, AaLCBc08p02g10521, AaLCBc08p02g10522	AaLCCc08p02g10312, AaLCCc08p02g10313, AaLCCc08p02g10314, AaLCCc08p02g10315, AaLCCc08p02g10316, AaLCCc08p02g10317	AaLCDc08p03g09970, AaLCDc08p03g09971
OG0000444	AaLCAc08p22g12000, AaLCAc18p12g25697	AaLCBc02p05g01973, AaLCBc27p17g38262	AaLCCc01p00g00017, AaLCCc02p01g01523, AaLCCc03p10g03755, AaLCCc23p04g30936, AaLCCc24p16g33666	AaLCDc03p08g03558, AaLCDc08p01g09779, AaLCDc26p09g35113, AaLCDc27p10g36121
OG0000445	AaLCAc08p23g12068, AaLCAc15p03g20532, AaLCAc15p11g21153	AaLCBc08p23g11914, AaLCBc15p03g20193, AaLCBc15p12g20864	AaLCCc08p22g11597, AaLCCc15p00g19775, AaLCCc20p13g27595	AaLCDc12p15g15921, AaLCDc15p00g19323, AaLCDc15p09g20035, AaLCDc20p12g27392
OG0000446	AaLCAc09p00g12164, AaLCAc12p21g17204, AaLCAc20p15g29074, AaLCAc20p18g29310	AaLCBc09p00g12018, AaLCBc12p21g17019, AaLCBc20p19g28753	AaLCCc09p01g11730, AaLCCc12p20g16627, AaLCCc20p19g28017	AaLCDc09p01g11406, AaLCDc12p21g16329, AaLCDc20p18g27804
OG0000447	AaLCAc09p03g12365, AaLCAc13p14g18379, AaLCAc16p13g22417	AaLCBc09p03g12211, AaLCBc13p12g18058, AaLCBc16p14g22046	AaLCCc01p07g00539, AaLCCc09p03g11939, AaLCCc13p13g17692	AaLCDc01p07g00517, AaLCDc09p04g11614, AaLCDc13p12g17415, AaLCDc16p13g21136
OG0000448	AaLCAc09p04g12452, AaLCAc09p04g12453, AaLCAc09p04g12455, AaLCAc09p04g12456	AaLCBc09p04g12321	AaLCCc09p05g12042, AaLCCc09p05g12043, AaLCCc09p05g12045, AaLCCc09p05g12046, AaLCCc09p05g12047	AaLCDc09p05g11737, AaLCDc09p05g11738, AaLCDc09p05g11739
OG0000449	AaLCAc09p08g12718, AaLCAc11p06g15046, AaLCAc18p11g25640, AaLCAc18p19g26058, AaLCAc29p13g41731	AaLCBc14p06g19121, AaLCBc14p14g19528	AaLCCc04p03g04855, AaLCCc20p03g27039, AaLCCc26p01g35116, AaLCCc26p02g35120, AaLCCc29p09g39351	AaLCDc04p04g04795
OG0000450	AaLCAc09p10g12799, AaLCAc15p06g20760, AaLCAc18p10g25579	AaLCBc03p14g04120, AaLCBc09p10g12661, AaLCBc12p01g15838, AaLCBc18p11g25273, AaLCBc29p04g40382, AaLCBc29p07g40567	AaLCCc09p13g12524, AaLCCc29p07g39260	AaLCDc18p11g24423, AaLCDc29p07g38679
OG0000451	AaLCAc09p11g12855, AaLCAc19p10g26823	AaLCBc05p07g06488, AaLCBc10p14g14014, AaLCBc17p03g23318, AaLCBc25p19g35903	AaLCCc22p00g29213, AaLCCc28p03g37584	AaLCDc01p05g00419, AaLCDc08p18g10951, AaLCDc09p06g11807, AaLCDc21p16g29025, AaLCDc25p21g34377
OG0000452	AaLCAc09p15g13134, AaLCAc23p11g32939, AaLCAc26p19g38133, AaLCAc28p17g40837	AaLCBc09p15g12978, AaLCBc23p10g32492, AaLCBc26p13g37131, AaLCBc28p17g39894	AaLCCc09p13g12583, AaLCCc23p10g31434, AaLCCc26p14g36196	AaLCDc23p10g31004, AaLCDc26p12g35406
OG0000453	AaLCAc10p03g13524, AaLCAc10p03g13525, AaLCAc10p03g13553	AaLCBc10p02g13320, AaLCBc10p02g13347, AaLCBc10p02g13351, AaLCBc10p02g13352, AaLCBc10p02g13353	AaLCCc10p01g12944	AaLCDc10p02g12693, AaLCDc10p03g12733, AaLCDc10p03g12736, AaLCDc10p03g12737
OG0000454	AaLCAc10p06g13758, AaLCAc26p13g37675, AaLCAc26p13g37677	AaLCBc10p05g13566, AaLCBc10p05g13568, AaLCBc26p08g36690, AaLCBc26p08g36692	AaLCCc10p04g13187, AaLCCc26p09g35697, AaLCCc26p09g35699	AaLCDc10p05g12942, AaLCDc26p07g34955, AaLCDc26p07g34957
OG0000455	AaLCAc10p13g14078, AaLCAc10p13g14079, AaLCAc10p13g14080	AaLCBc06p14g08172, AaLCBc10p13g13924, AaLCBc10p13g13925	AaLCCc10p12g13530, AaLCCc10p12g13531, AaLCCc10p12g13532	AaLCDc10p12g13237, AaLCDc10p12g13238, AaLCDc10p12g13239, AaLCDc27p11g36237
OG0000456	AaLCAc10p15g14165, AaLCAc10p15g14170	AaLCBc10p15g14036, AaLCBc10p15g14039, AaLCBc10p15g14042, AaLCBc10p15g14044	AaLCCc10p14g13633, AaLCCc10p14g13636, AaLCCc10p14g13640, AaLCCc10p14g13642	AaLCDc10p14g13338, AaLCDc10p14g13341, AaLCDc10p14g13343
OG0000457	AaLCAc11p16g15698, AaLCAc16p25g23324, AaLCAc23p01g32054	AaLCBc16p25g22920, AaLCBc19p18g27376, AaLCBc23p01g31641	AaLCCc16p25g22414, AaLCCc19p24g26759, AaLCCc23p01g30622	AaLCDc11p15g14825, AaLCDc16p24g21992, AaLCDc19p24g26581, AaLCDc23p01g30201
OG0000458	AaLCAc11p17g15754, AaLCAc16p25g23373, AaLCAc19p25g28055, AaLCAc23p01g32012	AaLCBc11p16g15626, AaLCBc16p26g22967, AaLCBc19p19g27422, AaLCBc23p00g31603	AaLCCc11p16g15291, AaLCCc23p01g30583	AaLCDc11p15g14888, AaLCDc19p12g25553, AaLCDc23p01g30158
OG0000459	AaLCAc11p17g15767, AaLCAc16p25g23383, AaLCAc23p01g32010	AaLCBc11p16g15638, AaLCBc16p26g22977, AaLCBc19p19g27425, AaLCBc23p00g31600	AaLCCc11p16g15305, AaLCCc16p26g22478, AaLCCc23p00g30581	AaLCDc11p15g14901, AaLCDc16p24g22041, AaLCDc23p01g30156
OG0000460	AaLCAc12p02g16029, AaLCAc13p04g17609, AaLCAc23p13g33033	AaLCBc12p01g15834, AaLCBc13p04g17448, AaLCBc23p11g32579	AaLCCc12p01g15514, AaLCCc13p04g17012, AaLCCc17p20g23734, AaLCCc23p12g31524	AaLCDc12p02g15122, AaLCDc13p04g16742, AaLCDc23p11g31092
OG0000461	AaLCAc12p20g17076, AaLCAc12p20g17078, AaLCAc20p17g29144	AaLCBc12p19g16891, AaLCBc12p20g16894, AaLCBc12p20g16897, AaLCBc20p17g28592	AaLCCc12p18g16513, AaLCCc12p18g16514, AaLCCc20p17g27842	AaLCDc12p19g16182, AaLCDc12p19g16183, AaLCDc20p16g27653
OG0000462	AaLCAc13p02g17432, AaLCAc13p02g17433, AaLCAc13p02g17438, AaLCAc23p23g33893	AaLCBc13p02g17270, AaLCBc13p02g17273, AaLCBc23p22g33335, AaLCBc23p22g33336	AaLCCc13p02g16838, AaLCCc13p02g16842, AaLCCc23p21g32349	AaLCDc13p02g16589, AaLCDc13p02g16592
OG0000463	AaLCAc13p02g17499	AaLCBc13p02g17330, AaLCBc13p02g17331, AaLCBc13p02g17332, AaLCBc23p21g33266, AaLCBc23p21g33267, AaLCBc23p21g33270, AaLCBc23p21g33271, AaLCBc23p21g33272, AaLCBc23p21g33273, AaLCBc23p21g33275, AaLCBc23p21g33278, AaLCBc23p21g33279
OG0000464	AaLCAc13p03g17543, AaLCAc13p03g17546, AaLCAc13p03g17552, AaLCAc13p03g17554	AaLCBc08p09g11028, AaLCBc13p03g17380, AaLCBc13p03g17387, AaLCBc13p03g17392	AaLCCc13p03g16952, AaLCCc13p03g16958, AaLCCc13p03g16960	AaLCDc13p03g16687, AaLCDc26p14g35501
OG0000465	AaLCAc13p04g17648, AaLCAc17p16g24462, AaLCAc23p13g33073	AaLCBc13p04g17480, AaLCBc17p16g24078, AaLCBc23p12g32622	AaLCCc13p04g17045, AaLCCc17p18g23582, AaLCCc23p12g31566	AaLCDc12p03g15220, AaLCDc13p04g16776, AaLCDc17p18g23187, AaLCDc23p12g31132
OG0000466	AaLCAc13p11g18137, AaLCAc15p05g20713, AaLCAc28p11g40288	AaLCBc13p09g17813, AaLCBc15p05g20372, AaLCBc23p19g33077, AaLCBc28p10g39374	AaLCCc13p11g17484, AaLCCc15p03g19934, AaLCCc28p11g38062	AaLCDc13p09g17149, AaLCDc15p02g19502, AaLCDc28p10g37481
OG0000467	AaLCAc13p11g18142, AaLCAc15p05g20722, AaLCAc23p21g33688	AaLCBc13p09g17818, AaLCBc15p06g20382, AaLCBc23p19g33084	AaLCCc13p11g17489, AaLCCc15p03g19944, AaLCCc23p19g32137, AaLCCc28p11g38080	AaLCDc13p09g17186, AaLCDc15p03g19515, AaLCDc23p19g31628
OG0000468	AaLCAc13p11g18151, AaLCAc13p11g18152, AaLCAc23p21g33694	AaLCBc13p09g17824, AaLCBc13p09g17825, AaLCBc23p19g33091	AaLCCc13p11g17496, AaLCCc13p11g17499, AaLCCc13p11g17500, AaLCCc28p11g38088	AaLCDc13p09g17193, AaLCDc13p09g17194, AaLCDc23p19g31633
OG0000469	AaLCAc13p18g18706, AaLCAc13p18g18707, AaLCAc13p18g18708, AaLCAc13p18g18709	AaLCBc13p16g18370, AaLCBc13p16g18374, AaLCBc13p16g18375, AaLCBc13p16g18376	AaLCCc13p17g18006, AaLCCc13p17g18007	AaLCDc13p16g17717, AaLCDc13p16g17718, AaLCDc13p16g17719
OG0000470	AaLCAc13p20g18962, AaLCAc26p18g38096, AaLCAc28p17g40800, AaLCAc29p05g41383	AaLCBc13p19g18658, AaLCBc28p16g39848, AaLCBc29p05g40431	AaLCCc13p20g18259, AaLCCc28p17g38528, AaLCCc29p05g39138	AaLCDc13p18g17951, AaLCDc28p16g38001, AaLCDc29p05g38571
OG0000471	AaLCAc14p13g19800, AaLCAc15p08g20900, AaLCAc18p21g26155	AaLCBc14p13g19490, AaLCBc15p08g20553, AaLCBc18p19g25672	AaLCCc14p14g19202, AaLCCc15p05g20105, AaLCCc18p14g24919	AaLCDc07p06g08778, AaLCDc14p12g18780, AaLCDc15p04g19679, AaLCDc18p15g24678
OG0000472	AaLCAc14p16g20043, AaLCAc15p00g20355, AaLCAc18p15g25786, AaLCAc18p15g25793, AaLCAc25p14g36275	AaLCBc14p17g19766, AaLCBc15p00g20011, AaLCBc18p00g24405, AaLCBc25p15g35563	AaLCCc14p17g19471, AaLCCc25p15g34551	AaLCDc14p16g19036, AaLCDc25p14g33869
OG0000473	AaLCAc14p17g20131, AaLCAc14p17g20132, AaLCAc20p00g28096	AaLCBc14p18g19853, AaLCBc14p18g19854, AaLCBc20p00g27556, AaLCBc20p00g27563	AaLCCc14p18g19566, AaLCCc14p18g19567, AaLCCc14p18g19568, AaLCCc20p00g26816	AaLCDc14p17g19128, AaLCDc20p00g26643
OG0000474	AaLCAc14p19g20264, AaLCAc14p19g20265, AaLCAc14p19g20266	AaLCBc14p19g19951, AaLCBc14p19g19952, AaLCBc14p19g19954	AaLCCc14p20g19716, AaLCCc14p20g19717, AaLCCc14p20g19718, AaLCCc19p03g25255	AaLCDc14p18g19235, AaLCDc14p18g19236, AaLCDc14p18g19237
OG0000475	AaLCAc15p01g20445, AaLCAc24p11g34797, AaLCAc25p01g35549	AaLCBc02p13g02475, AaLCBc10p05g13590, AaLCBc17p02g23262, AaLCBc21p11g29441, AaLCBc21p11g29442, AaLCBc24p09g34061	AaLCCc05p12g06627, AaLCCc24p09g33071	AaLCDc05p13g06513, AaLCDc09p13g12181
OG0000476	AaLCAc15p11g21148, AaLCAc15p11g21149, AaLCAc15p11g21150, AaLCAc15p11g21151	AaLCBc15p12g20860, AaLCBc15p12g20861, AaLCBc15p12g20862	AaLCCc15p09g20418, AaLCCc15p09g20419, AaLCCc15p09g20420	AaLCDc15p09g20031, AaLCDc15p09g20032, AaLCDc15p09g20033
OG0000477	AaLCAc15p11g21167, AaLCAc15p11g21168, AaLCAc15p11g21169	AaLCBc15p12g20877, AaLCBc15p12g20878, AaLCBc15p12g20879, AaLCBc15p12g20880, AaLCBc15p12g20882, AaLCBc15p12g20883	AaLCCc15p09g20433, AaLCCc15p09g20434	AaLCDc15p09g20050, AaLCDc15p09g20051
OG0000478	AaLCAc15p12g21228, AaLCAc15p12g21229, AaLCAc15p12g21231	AaLCBc15p13g20941, AaLCBc15p13g20942, AaLCBc15p13g20943, AaLCBc15p13g20945, AaLCBc15p13g20946	AaLCCc15p10g20498, AaLCCc15p10g20499	AaLCDc15p10g20122, AaLCDc15p10g20123, AaLCDc15p10g20125
OG0000479	AaLCAc16p18g22708, AaLCAc19p22g27753, AaLCAc23p04g32377, AaLCAc26p14g37718	AaLCBc16p19g22324, AaLCBc19p15g27050, AaLCBc23p04g31982	AaLCCc16p18g21813, AaLCCc19p21g26425, AaLCCc23p04g30947	AaLCDc16p18g21424, AaLCDc19p20g26248, AaLCDc23p04g30518
OG0000480	AaLCAc16p21g22924, AaLCAc23p03g32250, AaLCAc26p12g37531	AaLCBc16p21g22534, AaLCBc23p03g31856, AaLCBc26p07g36541	AaLCCc16p21g22012, AaLCCc23p03g30837, AaLCCc26p07g35561	AaLCDc16p20g21612, AaLCDc19p22g26369, AaLCDc23p03g30394, AaLCDc26p06g34816
OG0000481	AaLCAc16p21g22963, AaLCAc19p24g27905, AaLCAc23p03g32233, AaLCAc26p12g37564	AaLCBc16p22g22572, AaLCBc23p03g31840, AaLCBc26p07g36571	AaLCCc16p21g22058, AaLCCc23p03g30818	AaLCDc16p20g21651, AaLCDc19p22g26393, AaLCDc23p03g30376, AaLCDc26p06g34843
OG0000482	AaLCAc16p23g23163, AaLCAc19p25g27986, AaLCAc23p02g32153	AaLCBc11p14g15428, AaLCBc16p24g22765, AaLCBc19p17g27291, AaLCBc23p02g31732	AaLCCc11p13g15056, AaLCCc16p23g22247, AaLCCc19p23g26672, AaLCCc23p02g30714	AaLCDc16p22g21847, AaLCDc23p02g30292
OG0000483	AaLCAc17p15g24391, AaLCAc19p20g27560, AaLCAc23p07g32628	AaLCBc17p15g24002, AaLCBc19p12g26821, AaLCBc23p07g32202	AaLCCc17p16g23502, AaLCCc19p19g26230, AaLCCc23p07g31134	AaLCDc12p11g15679, AaLCDc17p17g23118, AaLCDc19p18g25991, AaLCDc23p06g30688
OG0000484	AaLCAc19p12g26957, AaLCAc20p10g28741, AaLCAc21p04g29700	AaLCBc01p09g00706, AaLCBc08p10g11138, AaLCBc10p05g13554, AaLCBc22p12g31121, AaLCBc27p15g38130	AaLCCc01p09g00703, AaLCCc02p13g02440, AaLCCc20p09g27418	AaLCDc01p09g00700, AaLCDc20p09g27241
OG0000485	AaLCAc19p14g27120, AaLCAc22p18g31807	AaLCBc19p06g26369, AaLCBc20p10g28230	AaLCCc20p20g28100, AaLCCc27p07g36696	AaLCDc18p03g23732, AaLCDc18p03g23733, AaLCDc18p03g23734, AaLCDc18p03g23735, AaLCDc20p09g27254, AaLCDc20p19g27883, AaLCDc22p12g29942
OG0000486	AaLCAc20p02g28233, AaLCAc20p02g28234, AaLCAc20p02g28235	AaLCBc20p02g27662, AaLCBc20p02g27663, AaLCBc20p02g27664	AaLCCc20p02g26928, AaLCCc20p02g26929, AaLCCc20p02g26930	AaLCDc20p02g26773, AaLCDc20p02g26774, AaLCDc20p02g26775, AaLCDc20p02g26776
OG0000487	AaLCAc20p03g28330, AaLCAc25p19g36643, AaLCAc26p09g37335	AaLCBc20p03g27761, AaLCBc25p19g35923, AaLCBc26p04g36324	AaLCCc20p03g27031, AaLCCc25p13g34426, AaLCCc25p19g34887, AaLCCc26p05g35373	AaLCDc20p03g26868, AaLCDc25p18g34209, AaLCDc26p04g34611
OG0000488	AaLCAc20p17g29155	AaLCBc20p17g28604, AaLCBc20p17g28606, AaLCBc20p17g28607, AaLCBc20p17g28608, AaLCBc20p17g28609, AaLCBc20p17g28610, AaLCBc20p17g28611	AaLCCc20p17g27853, AaLCCc20p17g27854, AaLCCc20p17g27855, AaLCCc20p17g27856	AaLCDc20p16g27662
OG0000489	AaLCAc22p01g30800, AaLCAc22p15g31673, AaLCAc24p09g34680	AaLCBc18p02g24517, AaLCBc22p01g30319, AaLCBc22p15g31237	AaLCCc08p12g10976, AaLCCc22p02g29285, AaLCCc22p03g29340, AaLCCc22p16g30203	AaLCDc18p01g23623, AaLCDc22p02g29193, AaLCDc24p06g32310
OG0000490	AaLCAc23p18g33451, AaLCAc26p16g37886, AaLCAc28p14g40593	AaLCBc23p16g32834, AaLCBc26p11g36911, AaLCBc28p13g39614	AaLCCc23p16g31904, AaLCCc26p11g35929, AaLCCc28p14g38320	AaLCDc13p07g16989, AaLCDc23p16g31347, AaLCDc26p10g35177, AaLCDc28p13g37772
OG0000491	AaLCAc24p19g35446, AaLCAc24p20g35449, AaLCAc24p20g35450	AaLCBc24p16g34721, AaLCBc24p16g34722, AaLCBc24p16g34724, AaLCBc24p16g34725	AaLCCc24p16g33712, AaLCCc24p16g33713, AaLCCc24p16g33714	AaLCDc24p17g33060, AaLCDc24p17g33063, AaLCDc24p17g33064
OG0000492	AaLCAc28p11g40319	AaLCBc02p07g02123, AaLCBc07p02g09015, AaLCBc11p04g14816, AaLCBc11p05g14894, AaLCBc12p19g16843, AaLCBc16p05g21735, AaLCBc19p14g27023, AaLCBc25p12g35393	AaLCCc13p15g17814, AaLCCc19p12g25687, AaLCCc27p07g36699	AaLCDc28p09g37444
OG0000493			AaLCCc17p08g23179	AaLCDc03p12g03927, AaLCDc04p08g05006, AaLCDc05p21g06970, AaLCDc06p05g07341, AaLCDc06p19g08245, AaLCDc07p13g09305, AaLCDc13p07g17035, AaLCDc17p08g22747, AaLCDc24p12g32611, AaLCDc28p03g37025, AaLCDc28p05g37195, AaLCDc28p06g37239
OG0000494				AaLCDc01p06g00444, AaLCDc02p16g02566, AaLCDc03p19g04457, AaLCDc05p03g05864, AaLCDc07p03g08528, AaLCDc09p04g11677, AaLCDc11p03g14085, AaLCDc19p08g25265, AaLCDc23p11g31076, AaLCDc26p14g35536, AaLCDc27p13g36351, AaLCDc27p15g36603, AaLCDc28p18g38174
OG0000495				AaLCDc28p06g37214, AaLCDc28p06g37215, AaLCDc28p06g37216, AaLCDc28p06g37219, AaLCDc28p06g37220, AaLCDc28p06g37221, AaLCDc28p06g37222, AaLCDc28p06g37223, AaLCDc28p06g37224, AaLCDc28p06g37225, AaLCDc28p06g37226, AaLCDc28p06g37227, AaLCDc28p06g37228
OG0000496	AaLCAc01p02g00156, AaLCAc05p18g07158, AaLCAc21p04g29639	AaLCBc01p02g00162, AaLCBc05p18g07142, AaLCBc21p04g29117	AaLCCc01p02g00148, AaLCCc05p17g06906, AaLCCc21p04g28392	AaLCDc01p02g00160, AaLCDc05p18g06800, AaLCDc21p04g28181
OG0000497	AaLCAc01p04g00356, AaLCAc20p09g28726, AaLCAc29p13g41772	AaLCBc01p04g00355, AaLCBc20p10g28204, AaLCBc29p14g40864	AaLCCc01p05g00389, AaLCCc09p00g11676, AaLCCc20p10g27436	AaLCDc01p05g00392, AaLCDc09p00g11348, AaLCDc20p09g27228
OG0000498	AaLCAc01p05g00370, AaLCAc12p19g16996, AaLCAc20p15g29056	AaLCBc01p05g00371, AaLCBc12p18g16813, AaLCBc20p16g28535	AaLCCc01p05g00402, AaLCCc12p17g16430, AaLCCc20p16g27762	AaLCDc01p05g00406, AaLCDc12p18g16102, AaLCDc20p15g27587
OG0000499	AaLCAc01p05g00423, AaLCAc13p16g18583, AaLCAc29p02g41113	AaLCBc01p05g00435, AaLCBc09p03g12268, AaLCBc29p02g40187	AaLCCc01p06g00453, AaLCCc09p04g12006, AaLCCc29p02g38846	AaLCDc01p06g00440, AaLCDc09p05g11682, AaLCDc29p02g38321
OG0000500	AaLCAc01p06g00473, AaLCAc09p03g12390, AaLCAc16p10g22269	AaLCBc01p06g00483, AaLCBc09p03g12238, AaLCBc16p11g21902	AaLCCc01p06g00500, AaLCCc09p04g11965, AaLCCc16p09g21344	AaLCDc01p06g00483, AaLCDc09p04g11643, AaLCDc16p09g21011
OG0000501	AaLCAc01p09g00677, AaLCAc01p09g00678	AaLCBc01p09g00717, AaLCBc08p12g11210, AaLCBc12p11g16368, AaLCBc28p06g39104	AaLCCc12p11g16006, AaLCCc28p08g37836	AaLCDc01p09g00709, AaLCDc01p09g00710, AaLCDc02p10g02236, AaLCDc08p12g10638
OG0000502	AaLCAc01p12g00804, AaLCAc27p08g38530	AaLCBc02p12g02443, AaLCBc10p08g13757, AaLCBc22p14g31217	AaLCCc01p13g00845, AaLCCc16p14g21536, AaLCCc20p11g27477	AaLCDc05p08g06290, AaLCDc11p08g14398, AaLCDc14p07g18472, AaLCDc23p16g31332
OG0000503	AaLCAc01p13g00882, AaLCAc04p13g05531, AaLCAc10p19g14434, AaLCAc21p15g30241	AaLCBc01p14g00929, AaLCBc10p18g14293, AaLCBc21p16g29735	AaLCCc05p03g06030, AaLCCc10p18g13895, AaLCCc21p10g28755	AaLCDc05p04g05887, AaLCDc21p11g28604
OG0000504	AaLCAc01p17g01132, AaLCAc02p08g02166, AaLCAc22p06g31216	AaLCBc01p18g01184, AaLCBc02p08g02206, AaLCBc22p06g30724	AaLCCc01p17g01151, AaLCCc02p08g02169, AaLCCc22p08g29761	AaLCDc01p17g01123, AaLCDc02p08g02065, AaLCDc22p06g29574
OG0000505	AaLCAc02p03g01696, AaLCAc03p03g03111, AaLCAc03p12g03989	AaLCBc02p03g01734, AaLCBc03p02g03119, AaLCBc03p12g04001	AaLCCc02p03g01700, AaLCCc03p02g03087, AaLCCc03p02g03090	AaLCDc02p03g01644, AaLCDc03p03g03032, AaLCDc03p03g03034
OG0000506	AaLCAc02p03g01747, AaLCAc03p03g03151, AaLCAc24p14g35026	AaLCBc02p03g01796, AaLCBc03p03g03149, AaLCBc24p11g34292	AaLCCc02p03g01763, AaLCCc03p03g03136, AaLCCc24p11g33284	AaLCDc02p03g01690, AaLCDc03p03g03078, AaLCDc24p12g32627
OG0000507	AaLCAc02p03g01768, AaLCAc03p03g03173, AaLCAc24p14g34987	AaLCBc02p03g01816, AaLCBc03p03g03167, AaLCBc24p11g34253	AaLCCc02p03g01785, AaLCCc03p03g03154, AaLCCc24p11g33246	AaLCDc02p03g01710, AaLCDc03p03g03099, AaLCDc24p11g32593
OG0000508	AaLCAc02p04g01832, AaLCAc03p04g03236, AaLCAc08p20g11846	AaLCBc02p04g01888, AaLCBc03p03g03223, AaLCBc08p20g11709	AaLCCc02p04g01851, AaLCCc03p04g03207, AaLCCc08p19g11386	AaLCDc02p04g01778, AaLCDc03p04g03160, AaLCDc08p19g11066
OG0000509	AaLCAc02p05g01898, AaLCAc02p05g01903	AaLCBc02p05g01953	AaLCCc02p05g01921, AaLCCc02p05g01922, AaLCCc02p05g01924, AaLCCc02p05g01927, AaLCCc02p05g01930	AaLCDc02p05g01838, AaLCDc02p05g01842, AaLCDc02p05g01845, AaLCDc02p05g01849
OG0000510	AaLCAc02p05g01906, AaLCAc06p12g08045, AaLCAc18p17g25932, AaLCAc27p03g38325	AaLCBc10p15g14037	AaLCCc06p11g07741, AaLCCc10p14g13634, AaLCCc18p08g24546, AaLCCc18p12g24797	AaLCDc04p02g04710, AaLCDc10p14g13339, AaLCDc24p08g32353
OG0000511	AaLCAc02p09g02223, AaLCAc10p12g14027, AaLCAc11p06g15045, AaLCAc17p02g23669	AaLCBc02p09g02257, AaLCBc16p19g22371, AaLCBc20p09g28142	AaLCCc02p09g02229, AaLCCc15p04g20003, AaLCCc16p19g21844, AaLCCc20p08g27371	AaLCDc03p10g03734
OG0000512	AaLCAc02p09g02226, AaLCAc02p09g02227, AaLCAc22p07g31260	AaLCBc02p09g02260, AaLCBc02p09g02261, AaLCBc22p07g30793	AaLCCc02p09g02232, AaLCCc02p09g02233, AaLCCc22p09g29828	AaLCDc02p08g02124, AaLCDc02p09g02125, AaLCDc22p07g29643
OG0000513	AaLCAc02p09g02240, AaLCAc03p10g03829, AaLCAc22p07g31275	AaLCBc02p09g02271, AaLCBc03p10g03835, AaLCBc22p07g30810	AaLCCc02p09g02245, AaLCCc03p10g03803, AaLCCc22p09g29847	AaLCDc02p09g02139, AaLCDc03p10g03791, AaLCDc22p07g29661
OG0000514	AaLCAc03p05g03307, AaLCAc08p20g11813, AaLCAc15p08g20935	AaLCBc03p04g03294, AaLCBc08p20g11659, AaLCBc15p08g20606	AaLCCc03p04g03277, AaLCCc08p19g11349, AaLCCc15p06g20206	AaLCDc03p05g03240, AaLCDc08p18g11014, AaLCDc15p06g19779
OG0000515	AaLCAc03p08g03615, AaLCAc09p05g12523, AaLCAc16p03g22000, AaLCAc16p23g23125, AaLCAc16p23g23166, AaLCAc20p15g29033, AaLCAc23p10g32837, AaLCAc27p17g39073	AaLCBc06p19g08558, AaLCBc24p11g34213		AaLCDc03p08g03600, AaLCDc25p13g33757
OG0000516	AaLCAc03p09g03662, AaLCAc18p09g25474	AaLCBc03p08g03665, AaLCBc03p08g03666, AaLCBc18p10g25148	AaLCCc03p09g03672, AaLCCc03p09g03673, AaLCCc18p09g24569, AaLCCc18p09g24570	AaLCDc03p09g03655, AaLCDc03p09g03656, AaLCDc18p09g24296
OG0000517	AaLCAc03p09g03664, AaLCAc03p09g03666, AaLCAc03p09g03668, AaLCAc03p09g03670	AaLCBc03p08g03669, AaLCBc03p08g03671	AaLCCc03p09g03677, AaLCCc03p09g03679	AaLCDc03p09g03658, AaLCDc03p09g03660, AaLCDc03p09g03662, AaLCDc03p09g03663
OG0000518	AaLCAc03p09g03710, AaLCAc03p09g03713, AaLCAc14p15g19930, AaLCAc18p18g25996	AaLCBc03p09g03716, AaLCBc03p09g03719, AaLCBc14p15g19629, AaLCBc18p10g25207	AaLCCc14p15g19339, AaLCCc18p12g24757	AaLCDc14p14g18923, AaLCDc18p12g24502
OG0000519	AaLCAc03p23g04683, AaLCAc03p23g04684, AaLCAc03p23g04685	AaLCBc03p22g04679, AaLCBc03p22g04680, AaLCBc03p22g04681	AaLCCc03p22g04562, AaLCCc03p22g04563, AaLCCc03p22g04564	AaLCDc03p20g04532, AaLCDc03p20g04533, AaLCDc03p20g04534
OG0000520	AaLCAc03p24g04734, AaLCAc03p24g04737, AaLCAc24p05g34442	AaLCBc03p23g04729, AaLCBc03p23g04730, AaLCBc03p23g04732, AaLCBc24p04g33828	AaLCCc03p22g04601, AaLCCc24p05g32851	AaLCDc03p21g04582, AaLCDc03p21g04583, AaLCDc24p02g32075
OG0000521	AaLCAc04p06g05080, AaLCAc11p09g15224, AaLCAc21p06g29799	AaLCBc04p03g05111, AaLCBc10p14g14025, AaLCBc11p08g15110, AaLCBc21p07g29293	AaLCCc04p04g04899, AaLCCc10p14g13622, AaLCCc11p08g14752	AaLCDc04p05g04836, AaLCDc11p08g14389
OG0000522	AaLCAc04p06g05120, AaLCAc10p01g13382, AaLCAc27p20g39321	AaLCBc06p12g08089, AaLCBc11p12g15306, AaLCBc14p04g19013, AaLCBc17p05g23460, AaLCBc17p17g24090	AaLCCc09p01g11752, AaLCCc20p06g27171, AaLCCc25p15g34575	AaLCDc19p11g25464
OG0000523	AaLCAc04p07g05169, AaLCAc10p07g13819, AaLCAc23p14g33103	AaLCBc04p05g05188, AaLCBc06p08g07883	AaLCCc04p05g04972, AaLCCc10p05g13240, AaLCCc10p10g13434, AaLCCc23p13g31604	AaLCDc10p06g12999, AaLCDc17p01g22195, AaLCDc23p13g31169
OG0000524	AaLCAc04p09g05265, AaLCAc16p13g22385, AaLCAc21p08g29860, AaLCAc22p11g31546	AaLCBc01p13g00912, AaLCBc05p14g06903, AaLCBc16p14g22029, AaLCBc22p11g31051	AaLCCc16p12g21469, AaLCCc22p14g30158, AaLCCc22p15g30167	AaLCDc05p14g06580
OG0000525	AaLCAc04p11g05412, AaLCAc04p11g05413, AaLCAc21p13g30106, AaLCAc21p13g30107	AaLCBc04p09g05404, AaLCBc04p09g05405	AaLCCc04p09g05192, AaLCCc04p09g05193	AaLCDc04p10g05128, AaLCDc04p10g05129, AaLCDc21p09g28466, AaLCDc21p09g28467
OG0000526	AaLCAc05p02g06107, AaLCAc05p02g06109, AaLCAc05p02g06111	AaLCBc05p02g06079, AaLCBc05p02g06083	AaLCCc05p02g05930, AaLCCc05p02g05933, AaLCCc05p02g05934	AaLCDc05p03g05783, AaLCDc05p03g05786, AaLCDc05p03g05791, AaLCDc05p03g05793
OG0000527	AaLCAc05p08g06595, AaLCAc05p08g06597, AaLCAc27p21g39499	AaLCBc05p07g06548, AaLCBc05p07g06550, AaLCBc27p20g38629	AaLCCc05p07g06352, AaLCCc05p07g06354, AaLCCc27p13g37278	AaLCDc05p08g06239, AaLCDc05p08g06241, AaLCDc27p17g36739
OG0000528	AaLCAc05p09g06684, AaLCAc17p11g24211, AaLCAc18p16g25866, AaLCAc20p09g28723, AaLCAc21p09g29927, AaLCAc23p11g32876	AaLCBc06p12g08040	AaLCCc05p08g06452, AaLCCc14p11g19051, AaLCCc14p11g19052, AaLCCc16p09g21335	AaLCDc16p03g20742
OG0000529	AaLCAc06p02g07486, AaLCAc16p21g22877, AaLCAc26p12g37578	AaLCBc06p02g07521, AaLCBc16p21g22497, AaLCBc26p07g36583	AaLCCc06p02g07255, AaLCCc16p21g21971, AaLCCc26p08g35600	AaLCDc06p02g07158, AaLCDc16p20g21576, AaLCDc26p06g34854
OG0000530	AaLCAc06p12g08013, AaLCAc19p14g27105, AaLCAc22p03g30923	AaLCBc06p11g08008, AaLCBc19p06g26352, AaLCBc22p03g30430	AaLCCc06p11g07711, AaLCCc19p13g25779, AaLCCc22p04g29467	AaLCDc06p09g07478, AaLCDc19p12g25510, AaLCDc22p03g29293
OG0000531	AaLCAc06p13g08086, AaLCAc18p03g25042, AaLCAc22p03g30974	AaLCBc06p12g08071, AaLCBc18p04g24680, AaLCBc22p03g30480	AaLCCc06p12g07780, AaLCCc18p03g24125, AaLCCc22p05g29516	AaLCDc06p10g07544, AaLCDc18p03g23801, AaLCDc22p03g29342
OG0000532	AaLCAc06p16g08327, AaLCAc10p02g13458, AaLCAc19p14g27064, AaLCAc21p03g29580	AaLCBc06p16g08321, AaLCBc19p06g26312, AaLCBc21p03g29056	AaLCCc10p00g12883, AaLCCc19p13g25741, AaLCCc21p03g28326	AaLCDc19p11g25471, AaLCDc21p03g28118
OG0000533	AaLCAc07p01g08987, AaLCAc14p01g19088, AaLCAc14p01g19090, AaLCAc14p01g19091	AaLCBc07p01g08917, AaLCBc14p01g18777, AaLCBc14p01g18796	AaLCCc07p01g08649, AaLCCc14p01g18421, AaLCCc14p01g18450, AaLCCc14p01g18451	AaLCDc14p01g18079
OG0000534	AaLCAc07p03g09134, AaLCAc07p03g09135, AaLCAc07p03g09137	AaLCBc07p03g09077, AaLCBc07p03g09078, AaLCBc07p03g09079	AaLCCc07p02g08799, AaLCCc07p02g08800, AaLCCc07p03g08804	AaLCDc07p02g08479, AaLCDc07p02g08480, AaLCDc07p02g08482
OG0000535	AaLCAc07p05g09310	AaLCBc07p05g09256, AaLCBc08p08g10954, AaLCBc14p07g19159, AaLCBc18p21g25819	AaLCCc07p05g08995, AaLCCc08p08g10726, AaLCCc14p07g18830, AaLCCc18p16g25060	AaLCDc07p04g08652, AaLCDc08p08g10385, AaLCDc18p17g24828
OG0000536	AaLCAc07p06g09437, AaLCAc09p14g13094, AaLCAc14p05g19331	AaLCBc07p06g09385, AaLCBc09p15g12940, AaLCBc14p04g19017	AaLCCc07p06g09106, AaLCCc09p13g12546, AaLCCc14p05g18683	AaLCDc07p06g08772, AaLCDc09p13g12211, AaLCDc14p04g18297
OG0000537	AaLCAc07p07g09503, AaLCAc08p04g10838, AaLCAc14p03g19236	AaLCBc07p07g09454, AaLCBc08p04g10706, AaLCBc14p03g18932	AaLCCc07p07g09173, AaLCCc08p04g10481, AaLCCc14p03g18603	AaLCDc07p06g08832, AaLCDc08p05g10151, AaLCDc14p03g18238
OG0000538	AaLCAc07p09g09627, AaLCAc17p02g23629, AaLCAc28p02g39740	AaLCBc06p13g08130, AaLCBc07p09g09574, AaLCBc19p08g26470, AaLCBc24p02g33651	AaLCCc17p01g22690, AaLCCc24p03g32677, AaLCCc28p02g37500	AaLCDc06p11g07599, AaLCDc19p14g25664
OG0000539	AaLCAc07p09g09635, AaLCAc10p04g13598, AaLCAc10p04g13602	AaLCBc07p09g09583, AaLCBc10p03g13400, AaLCBc10p03g13405	AaLCCc07p08g09301, AaLCCc10p02g13015, AaLCCc10p02g13019	AaLCDc07p08g08970, AaLCDc10p03g12784, AaLCDc10p03g12788
OG0000540	AaLCAc07p11g09780, AaLCAc16p13g22394	AaLCBc02p09g02266, AaLCBc03p17g04280, AaLCBc19p14g27022	AaLCCc05p18g06967, AaLCCc14p03g18569, AaLCCc19p23g26604, AaLCCc22p04g29466	AaLCDc21p11g28572, AaLCDc22p03g29292, AaLCDc27p17g36764
OG0000541	AaLCAc07p22g10431, AaLCAc09p08g12707, AaLCAc21p11g29976, AaLCAc23p14g33113, AaLCAc29p07g41478	AaLCBc07p22g10312, AaLCBc23p13g32666	AaLCCc10p06g13275, AaLCCc21p01g28135	AaLCDc05p08g06268, AaLCDc21p07g28342, AaLCDc21p08g28368
OG0000542	AaLCAc08p01g10576, AaLCAc15p16g21603, AaLCAc22p05g31114	AaLCBc08p01g10455, AaLCBc15p17g21313, AaLCBc18p06g24826, AaLCBc22p05g30631	AaLCCc08p01g10208, AaLCCc22p07g29659	AaLCDc08p01g09855, AaLCDc18p05g23953, AaLCDc22p05g29482
OG0000543	AaLCAc08p02g10687, AaLCAc12p02g16074, AaLCAc15p15g21477	AaLCBc08p02g10540, AaLCBc12p02g15879, AaLCBc15p16g21211	AaLCCc08p03g10334, AaLCCc12p02g15565, AaLCCc15p14g20774	AaLCDc08p03g09991, AaLCDc12p02g15177, AaLCDc15p13g20393
OG0000544	AaLCAc08p06g10982, AaLCAc08p06g10983, AaLCAc15p13g21259	AaLCBc08p06g10819, AaLCBc08p06g10820, AaLCBc15p13g20970	AaLCCc08p06g10614, AaLCCc08p06g10615, AaLCCc15p11g20526	AaLCDc08p23g11330, AaLCDc08p23g11331, AaLCDc15p10g20155
OG0000545	AaLCAc08p10g11236, AaLCAc08p24g12100, AaLCAc16p04g22011, AaLCAc21p18g30484	AaLCBc08p23g11953, AaLCBc19p15g27102, AaLCBc25p10g35225	AaLCCc08p22g11640, AaLCCc10p03g13092, AaLCCc29p04g39008	AaLCDc02p07g02022, AaLCDc21p14g28878
OG0000546	AaLCAc08p17g11627, AaLCAc08p17g11628	AaLCBc08p16g11456, AaLCBc08p17g11457, AaLCBc08p17g11459	AaLCCc08p15g11134, AaLCCc08p15g11135	AaLCDc08p15g10806, AaLCDc08p21g11211, AaLCDc08p21g11213, AaLCDc08p21g11215, AaLCDc08p21g11217
OG0000547	AaLCAc09p02g12272, AaLCAc09p02g12274, AaLCAc09p02g12281	AaLCBc09p02g12125, AaLCBc09p02g12127, AaLCBc09p02g12129	AaLCCc09p02g11840, AaLCCc09p02g11841, AaLCCc09p02g11842, AaLCCc09p02g11844	AaLCDc09p02g11517, AaLCDc09p02g11524
OG0000548	AaLCAc09p11g12854, AaLCAc09p11g12856, AaLCAc15p15g21511	AaLCBc04p00g04985, AaLCBc06p18g08502, AaLCBc18p04g24701	AaLCCc28p11g38074, AaLCCc29p10g39413	AaLCDc03p09g03651, AaLCDc08p08g10394, AaLCDc18p04g23873, AaLCDc28p02g36943
OG0000549	AaLCAc10p02g13439, AaLCAc14p02g19138	AaLCBc01p05g00378	AaLCCc06p21g08503, AaLCCc22p01g29225, AaLCCc22p11g30001	AaLCDc02p07g01963, AaLCDc09p07g11837, AaLCDc11p16g14946, AaLCDc12p02g15185, AaLCDc12p02g15186, AaLCDc20p06g27004
OG0000550	AaLCAc10p06g13746, AaLCAc14p01g19089, AaLCAc19p20g27608, AaLCAc25p02g35588	AaLCBc02p03g01795, AaLCBc15p10g20771, AaLCBc23p10g32497	AaLCCc15p11g20591, AaLCCc24p03g32679	AaLCDc08p12g10622, AaLCDc18p15g24700, AaLCDc20p06g27055
OG0000551	AaLCAc10p11g14002, AaLCAc14p08g19517, AaLCAc16p01g21878, AaLCAc27p05g38413, AaLCAc29p11g41680	AaLCBc05p09g06673, AaLCBc06p08g07884	AaLCCc10p10g13436, AaLCCc11p08g14732, AaLCCc14p08g18878, AaLCCc23p13g31593	AaLCDc10p10g13146
OG0000552	AaLCAc10p13g14059, AaLCAc20p06g28474, AaLCAc25p18g36567	AaLCBc10p12g13885, AaLCBc20p05g27902, AaLCBc25p18g35850	AaLCCc10p12g13503, AaLCCc25p18g34811	AaLCDc10p11g13205, AaLCDc20p06g27002, AaLCDc25p17g34116, AaLCDc26p03g34566
OG0000553	AaLCAc10p18g14415, AaLCAc11p03g14930, AaLCAc21p15g30225	AaLCBc10p18g14276, AaLCBc11p03g14792, AaLCBc21p15g29716	AaLCCc10p18g13879, AaLCCc11p04g14499, AaLCCc21p10g28741	AaLCDc10p17g13573, AaLCDc11p04g14125, AaLCDc21p11g28580
OG0000554	AaLCAc11p01g14700, AaLCAc13p11g18143, AaLCAc21p08g29866	AaLCBc04p00g04992, AaLCBc14p15g19575, AaLCBc22p17g31329, AaLCBc23p06g32156	AaLCCc28p06g37782	AaLCDc03p02g03011, AaLCDc03p11g03832, AaLCDc12p20g16219, AaLCDc22p09g29770
OG0000555	AaLCAc11p04g14965, AaLCAc11p04g14967, AaLCAc11p04g14968	AaLCBc11p04g14837, AaLCBc11p04g14839, AaLCBc11p04g14840	AaLCCc11p05g14540, AaLCCc11p05g14542, AaLCCc11p05g14544	AaLCDc11p04g14163, AaLCDc11p04g14166, AaLCDc11p04g14167
OG0000556	AaLCAc11p12g15390, AaLCAc11p12g15391, AaLCAc25p20g36769	AaLCBc11p11g15277, AaLCBc11p11g15278, AaLCBc25p21g36040	AaLCCc11p11g14908, AaLCCc11p11g14909, AaLCCc25p20g34998	AaLCDc11p11g14532, AaLCDc11p11g14533, AaLCDc25p20g34328
OG0000557	AaLCAc11p13g15439, AaLCAc14p18g20243, AaLCAc25p20g36743	AaLCBc11p12g15329, AaLCBc14p19g19929, AaLCBc25p21g36007	AaLCCc11p12g14968, AaLCCc14p20g19692, AaLCCc25p20g34959	AaLCDc11p11g14583, AaLCDc14p18g19211, AaLCDc25p19g34290
OG0000558	AaLCAc11p13g15454, AaLCAc20p02g28227, AaLCAc25p20g36723	AaLCBc11p13g15343, AaLCBc20p01g27654, AaLCBc25p21g35992	AaLCCc11p12g14980, AaLCCc20p02g26920, AaLCCc25p20g34949	AaLCDc11p12g14596, AaLCDc20p02g26765, AaLCDc25p19g34275
OG0000559	AaLCAc11p14g15513, AaLCAc19p25g27978, AaLCAc23p02g32158	AaLCBc11p13g15402, AaLCBc19p17g27283, AaLCBc23p02g31740	AaLCCc11p13g15035, AaLCCc19p23g26665, AaLCCc23p02g30722	AaLCDc11p13g14651, AaLCDc19p23g26487, AaLCDc23p02g30300
OG0000560	AaLCAc11p17g15762, AaLCAc11p17g15763	AaLCBc11p16g15633, AaLCBc11p16g15634, AaLCBc11p16g15635, AaLCBc11p16g15636	AaLCCc11p16g15299, AaLCCc11p16g15300, AaLCCc11p16g15301	AaLCDc11p15g14896, AaLCDc11p15g14898, AaLCDc11p15g14899
OG0000561	AaLCAc11p17g15797, AaLCAc16p26g23423, AaLCAc23p00g31991	AaLCBc11p16g15666, AaLCBc16p26g23013, AaLCBc23p00g31582	AaLCCc11p17g15332, AaLCCc16p26g22507, AaLCCc23p00g30565	AaLCDc11p16g14931, AaLCDc16p25g22071, AaLCDc23p00g30139
OG0000562	AaLCAc11p17g15803, AaLCAc16p26g23428, AaLCAc16p26g23429	AaLCBc11p16g15672, AaLCBc16p26g23016, AaLCBc16p26g23017	AaLCCc11p17g15338, AaLCCc16p26g22512, AaLCCc16p26g22513	AaLCDc11p16g14936, AaLCDc16p25g22076, AaLCDc16p25g22077
OG0000563	AaLCAc12p01g15968, AaLCAc15p17g21674	AaLCBc12p01g15780, AaLCBc15p18g21383	AaLCCc12p01g15447, AaLCCc12p01g15451, AaLCCc12p01g15453, AaLCCc12p01g15456, AaLCCc15p15g20918, AaLCCc15p15g20933, AaLCCc15p15g20934	AaLCDc12p01g15049
OG0000564	AaLCAc12p01g15985, AaLCAc17p18g24674, AaLCAc22p03g30970	AaLCBc12p01g15795, AaLCBc17p19g24264, AaLCBc22p03g30476	AaLCCc12p01g15476, AaLCCc17p20g23779, AaLCCc22p05g29512	AaLCDc12p01g15067, AaLCDc17p21g23398, AaLCDc22p03g29338
OG0000565	AaLCAc12p07g16344, AaLCAc13p06g17770, AaLCAc17p11g24206	AaLCBc12p07g16183, AaLCBc13p06g17599, AaLCBc17p12g23784	AaLCCc12p06g15825, AaLCCc13p05g17118	AaLCDc12p07g15502, AaLCDc13p06g16906, AaLCDc17p13g22905, AaLCDc17p14g22914
OG0000566	AaLCAc12p08g16415, AaLCAc17p12g24271, AaLCAc23p07g32604	AaLCBc12p08g16235, AaLCBc17p13g23873, AaLCBc23p07g32180	AaLCCc12p07g15887, AaLCCc17p14g23366, AaLCCc23p06g31111	AaLCDc12p09g15575, AaLCDc17p14g22955, AaLCDc23p06g30664
OG0000567	AaLCAc12p12g16545, AaLCAc12p12g16575, AaLCAc20p10g28748, AaLCAc20p11g28819, AaLCAc23p20g33602, AaLCAc26p04g37000	AaLCBc20p12g28297, AaLCBc23p18g32987	AaLCCc20p12g27526, AaLCCc23p19g32048	AaLCDc20p11g27324, AaLCDc23p13g31182
OG0000568	AaLCAc12p17g16890, AaLCAc12p17g16891, AaLCAc20p14g28960	AaLCBc12p17g16720, AaLCBc12p17g16721, AaLCBc20p14g28439	AaLCCc12p16g16333, AaLCCc12p16g16334, AaLCCc20p14g27671	AaLCDc12p17g15991, AaLCDc12p17g15992, AaLCDc20p14g27475
OG0000569	AaLCAc12p22g17242, AaLCAc19p25g28053, AaLCAc20p19g29359	AaLCBc12p21g17057, AaLCBc19p19g27420, AaLCBc20p19g28797, AaLCBc23p01g31605	AaLCCc12p20g16664, AaLCCc20p19g28061	AaLCDc12p21g16367, AaLCDc19p12g25551, AaLCDc20p19g27849
OG0000570	AaLCAc13p03g17590, AaLCAc23p12g33022, AaLCAc28p19g40970	AaLCBc13p04g17430, AaLCBc23p11g32565, AaLCBc28p18g40038	AaLCCc13p04g16993, AaLCCc23p11g31513, AaLCCc28p19g38697	AaLCDc13p03g16723, AaLCDc23p11g31078, AaLCDc28p18g38175
OG0000571	AaLCAc13p07g17832, AaLCAc23p18g33440, AaLCAc29p18g42166	AaLCBc13p07g17682, AaLCBc23p16g32822, AaLCBc29p19g41284	AaLCCc13p06g17188, AaLCCc23p16g31894, AaLCCc29p14g39748	AaLCDc13p07g16998, AaLCDc23p16g31336, AaLCDc29p13g39138
OG0000572	AaLCAc13p09g17957, AaLCAc22p09g31381, AaLCAc23p20g33560	AaLCBc22p09g30927, AaLCBc23p18g32958	AaLCCc04p13g05483, AaLCCc13p09g17311, AaLCCc22p10g29958, AaLCCc23p18g32018	AaLCDc13p09g17143, AaLCDc22p09g29774, AaLCDc23p18g31476
OG0000573	AaLCAc13p10g18068, AaLCAc15p02g20513	AaLCBc04p09g05456, AaLCBc12p18g16806, AaLCBc15p05g20375	AaLCCc08p22g11632, AaLCCc10p10g13420, AaLCCc13p19g18161	AaLCDc14p14g18858, AaLCDc17p15g22984, AaLCDc22p12g29945, AaLCDc29p03g38408
OG0000574	AaLCAc13p11g18124, AaLCAc15p05g20687, AaLCAc23p21g33671, AaLCAc28p10g40264	AaLCBc13p09g17791, AaLCBc23p19g33068	AaLCCc15p02g19915, AaLCCc23p19g32123, AaLCCc28p11g38033	AaLCDc15p02g19478, AaLCDc23p19g31612, AaLCDc28p10g37457
OG0000575	AaLCAc13p20g18924, AaLCAc25p09g35919, AaLCAc29p07g41467, AaLCAc29p07g41470	AaLCBc13p18g18587, AaLCBc29p06g40534, AaLCBc29p06g40538	AaLCCc13p19g18222, AaLCCc29p07g39232	AaLCDc25p09g33521, AaLCDc29p07g38655, AaLCDc29p07g38659
OG0000576	AaLCAc14p02g19101, AaLCAc14p02g19103	AaLCBc14p01g18805, AaLCBc14p01g18810, AaLCBc14p01g18812	AaLCCc14p02g18461	AaLCDc12p20g16263, AaLCDc14p01g18115, AaLCDc14p01g18117, AaLCDc14p01g18118, AaLCDc14p01g18120, AaLCDc14p01g18122
OG0000577	AaLCAc14p14g19863, AaLCAc18p20g26082, AaLCAc25p16g36387	AaLCBc14p14g19560, AaLCBc18p18g25596, AaLCBc25p16g35676	AaLCCc14p15g19270, AaLCCc18p13g24843, AaLCCc25p16g34660	AaLCDc14p13g18847, AaLCDc18p13g24583, AaLCDc25p15g33972
OG0000578	AaLCAc14p17g20118, AaLCAc16p26g23453, AaLCAc20p00g28079	AaLCBc14p18g19837, AaLCBc16p26g23038, AaLCBc20p00g27546	AaLCCc14p18g19549, AaLCCc16p26g22535, AaLCCc20p00g26799	AaLCDc14p16g19114, AaLCDc16p25g22100, AaLCDc20p00g26628
OG0000579	AaLCAc14p20g20321, AaLCAc18p02g24931, AaLCAc22p02g30846	AaLCBc14p19g19975, AaLCBc18p02g24565, AaLCBc22p02g30366	AaLCCc14p20g19738, AaLCCc18p02g24005, AaLCCc22p03g29385	AaLCDc14p19g19295, AaLCDc18p02g23676, AaLCDc22p02g29238
OG0000580	AaLCAc15p07g20829, AaLCAc15p07g20830, AaLCAc28p12g40391	AaLCBc15p07g20481, AaLCBc15p07g20482, AaLCBc28p12g39482	AaLCCc15p04g20034, AaLCCc15p04g20035, AaLCCc28p13g38183	AaLCDc15p03g19595, AaLCDc15p03g19596, AaLCDc28p11g37576
OG0000581	AaLCAc15p17g21673, AaLCAc18p05g25198, AaLCAc22p05g31142	AaLCBc15p18g21382, AaLCBc18p06g24881, AaLCBc22p05g30657	AaLCCc15p15g20917, AaLCCc15p15g20935, AaLCCc18p05g24299, AaLCCc22p07g29687	AaLCDc18p06g24009, AaLCDc22p05g29513
OG0000582	AaLCAc16p19g22775, AaLCAc26p13g37661	AaLCBc02p16g02681, AaLCBc16p20g22392, AaLCBc26p08g36674, AaLCBc26p08g36676	AaLCCc03p21g04468, AaLCCc16p19g21863, AaLCCc26p09g35682	AaLCDc02p16g02584, AaLCDc16p18g21473, AaLCDc26p07g34944
OG0000583	AaLCAc16p20g22816, AaLCAc19p23g27811, AaLCAc23p04g32317	AaLCBc16p20g22434, AaLCBc19p15g27109, AaLCBc23p04g31922	AaLCCc16p20g21907, AaLCCc19p21g26482, AaLCCc23p04g30884	AaLCDc16p19g21515, AaLCDc19p21g26308, AaLCDc23p03g30460
OG0000584	AaLCAc16p20g22841, AaLCAc16p20g22842, AaLCAc16p20g22843	AaLCBc16p21g22458, AaLCBc16p21g22459, AaLCBc16p21g22460	AaLCCc16p20g21929, AaLCCc16p20g21930, AaLCCc16p20g21931, AaLCCc16p20g21933	AaLCDc16p19g21536, AaLCDc16p19g21537
OG0000585	AaLCAc16p23g23131, AaLCAc26p10g37345, AaLCAc26p10g37346	AaLCBc16p24g22736, AaLCBc26p05g36336, AaLCBc26p05g36337	AaLCCc16p23g22217, AaLCCc26p06g35384, AaLCCc26p06g35385	AaLCDc16p22g21812, AaLCDc26p04g34621, AaLCDc26p04g34622
OG0000586	AaLCAc16p24g23207, AaLCAc19p25g28008, AaLCAc23p02g32131	AaLCBc16p24g22804, AaLCBc19p17g27313, AaLCBc23p01g31710	AaLCCc16p24g22290, AaLCCc19p24g26692, AaLCCc23p02g30694	AaLCDc16p23g21887, AaLCDc19p23g26518, AaLCDc23p02g30268
OG0000587	AaLCAc17p00g23504, AaLCAc23p25g34074, AaLCAc28p00g39614	AaLCBc17p00g23070, AaLCBc23p23g33494, AaLCBc28p00g38736	AaLCCc17p00g22569, AaLCCc23p23g32495, AaLCCc28p00g37385	AaLCDc17p00g22154, AaLCDc23p22g31892, AaLCDc28p00g36843
OG0000588	AaLCAc17p04g23825, AaLCAc23p23g33867, AaLCAc28p06g40000	AaLCBc17p04g23376, AaLCBc23p21g33305, AaLCBc28p05g39069	AaLCCc17p04g22885, AaLCCc23p21g32318, AaLCCc28p06g37758	AaLCDc13p02g16624, AaLCDc17p04g22467, AaLCDc28p05g37185
OG0000589	AaLCAc17p08g24102	AaLCBc06p08g07893, AaLCBc08p12g11208, AaLCBc10p10g13822, AaLCBc18p22g25872, AaLCBc25p06g35042, AaLCBc29p11g40764, AaLCBc29p11g40766, AaLCBc29p11g40767	AaLCCc18p17g25134	AaLCDc07p15g09383, AaLCDc08p12g10639
OG0000590	AaLCAc17p15g24416, AaLCAc17p15g24417, AaLCAc17p15g24419, AaLCAc17p15g24420, AaLCAc17p15g24421, AaLCAc17p15g24422	AaLCBc17p16g24028, AaLCBc17p16g24029	AaLCCc17p17g23527, AaLCCc17p17g23528	AaLCDc17p17g23147, AaLCDc17p17g23148
OG0000591	AaLCAc17p18g24652	AaLCBc17p19g24244	AaLCCc12p01g15488, AaLCCc12p01g15489, AaLCCc12p01g15494, AaLCCc17p20g23758, AaLCCc17p20g23759, AaLCCc17p20g23760, AaLCCc17p20g23761, AaLCCc17p20g23762, AaLCCc17p20g23763	AaLCDc17p20g23378
OG0000592	AaLCAc18p05g25154, AaLCAc22p05g31105, AaLCAc23p09g32734	AaLCBc15p10g20737, AaLCBc18p06g24814, AaLCBc23p08g32309	AaLCCc15p07g20292, AaLCCc18p05g24255, AaLCCc23p08g31240	AaLCDc13p04g16759, AaLCDc18p05g23942, AaLCDc22p05g29473
OG0000593	AaLCAc18p08g25446, AaLCAc22p12g31587, AaLCAc29p07g41499	AaLCBc14p04g18990, AaLCBc14p04g18994, AaLCBc20p09g28163, AaLCBc21p03g29016	AaLCCc07p20g09970, AaLCCc12p00g15422, AaLCCc21p04g28407	AaLCDc12p00g15021, AaLCDc20p08g27192
OG0000594	AaLCAc19p16g27218, AaLCAc19p16g27220, AaLCAc19p16g27222	AaLCBc19p08g26475, AaLCBc19p08g26477, AaLCBc19p08g26479	AaLCCc19p15g25893, AaLCCc19p15g25895, AaLCCc19p15g25897	AaLCDc19p14g25669, AaLCDc19p14g25671, AaLCDc19p14g25674
OG0000595	AaLCAc19p17g27333, AaLCAc23p11g32877, AaLCAc28p14g40568	AaLCBc19p09g26580, AaLCBc23p10g32416, AaLCBc26p11g36882	AaLCCc19p16g25992, AaLCCc23p09g31365	AaLCDc19p15g25746, AaLCDc23p09g30940, AaLCDc26p09g35150, AaLCDc28p13g37738
OG0000596	AaLCAc19p18g27433, AaLCAc23p09g32766, AaLCAc29p16g42012	AaLCBc19p10g26664, AaLCBc23p08g32343, AaLCBc29p17g41116	AaLCCc19p17g26084, AaLCCc23p08g31263, AaLCCc29p12g39582	AaLCDc19p16g25841, AaLCDc23p08g30830, AaLCDc29p11g38982
OG0000597	AaLCAc20p04g28391, AaLCAc25p14g36234, AaLCAc25p18g36591, AaLCAc26p11g37510	AaLCBc20p04g27823, AaLCBc25p14g35521	AaLCCc20p04g27095, AaLCCc25p14g34517, AaLCCc25p18g34837	AaLCDc20p04g26935, AaLCDc25p14g33835, AaLCDc25p17g34145
OG0000598	AaLCAc20p14g28963, AaLCAc20p14g28965, AaLCAc20p14g28966	AaLCBc20p14g28441, AaLCBc20p14g28443, AaLCBc20p14g28444	AaLCCc20p14g27673, AaLCCc20p14g27675, AaLCCc20p14g27676	AaLCDc20p14g27477, AaLCDc20p14g27479, AaLCDc20p14g27480
OG0000599	AaLCAc20p15g29028, AaLCAc23p11g32933, AaLCAc26p18g38078, AaLCAc28p16g40780	AaLCBc20p15g28508, AaLCBc23p10g32486, AaLCBc28p16g39827	AaLCCc23p10g31427, AaLCCc26p14g36155, AaLCCc28p16g38507	AaLCDc23p10g30998, AaLCDc28p16g37981
OG0000600	AaLCAc23p04g32372, AaLCAc23p04g32374, AaLCAc23p04g32375, AaLCAc23p04g32376	AaLCBc23p04g31978, AaLCBc23p04g31980, AaLCBc23p04g31981	AaLCCc23p04g30945, AaLCCc23p04g30946	AaLCDc23p04g30514, AaLCDc23p04g30516, AaLCDc23p04g30517
OG0000601	AaLCAc23p08g32711, AaLCAc23p08g32712, AaLCAc23p08g32713	AaLCBc23p08g32283, AaLCBc23p08g32284, AaLCBc23p08g32285	AaLCCc23p07g31214, AaLCCc23p07g31215, AaLCCc23p07g31216	AaLCDc23p07g30767, AaLCDc23p07g30768, AaLCDc23p07g30769
OG0000602	AaLCAc23p19g33499, AaLCAc26p17g37957, AaLCAc28p15g40663	AaLCBc23p17g32882, AaLCBc26p12g36980, AaLCBc28p14g39685	AaLCCc23p17g31948, AaLCCc26p12g35998, AaLCCc28p15g38395	AaLCDc23p17g31391, AaLCDc26p11g35247, AaLCDc28p14g37839
OG0000603	AaLCAc24p18g35321, AaLCAc24p18g35322, AaLCAc24p18g35323	AaLCBc24p15g34599, AaLCBc24p15g34600, AaLCBc24p15g34601	AaLCCc24p15g33588, AaLCCc24p15g33589, AaLCCc24p15g33590	AaLCDc24p15g32938, AaLCDc24p15g32939, AaLCDc24p15g32940
OG0000604	AaLCAc25p10g36007, AaLCAc26p04g36963, AaLCAc27p12g38742, AaLCAc29p09g41630	AaLCBc25p11g35295, AaLCBc26p01g36119, AaLCBc29p09g40710	AaLCCc25p11g34291, AaLCCc27p03g36512	AaLCDc25p10g33590, AaLCDc26p01g34415, AaLCDc27p07g35974
OG0000605	AaLCAc26p17g38011, AaLCAc28p16g40711, AaLCAc28p16g40717	AaLCBc26p12g37037, AaLCBc28p15g39758, AaLCBc28p15g39759	AaLCCc26p13g36062, AaLCCc28p16g38440, AaLCCc28p16g38441	AaLCDc26p11g35291, AaLCDc28p15g37907, AaLCDc28p15g37913
OG0000606	AaLCAc28p18g40926, AaLCAc28p18g40927	AaLCBc26p14g37210, AaLCBc26p14g37211, AaLCBc28p18g39978, AaLCBc28p18g39979	AaLCCc28p18g38628	AaLCDc26p14g35490, AaLCDc26p14g35492, AaLCDc26p14g35493, AaLCDc28p17g38102, AaLCDc28p17g38103
OG0000607	AaLCAc29p16g41930, AaLCAc29p16g41931, AaLCAc29p16g41932	AaLCBc29p16g41038, AaLCBc29p16g41039, AaLCBc29p16g41041	AaLCCc29p11g39511, AaLCCc29p11g39512, AaLCCc29p11g39513	AaLCDc29p10g38908, AaLCDc29p10g38909, AaLCDc29p10g38911
OG0000608		AaLCBc23p20g33149, AaLCBc23p20g33150, AaLCBc23p20g33153	AaLCCc23p20g32204, AaLCCc23p20g32205, AaLCCc23p20g32207, AaLCCc23p20g32208	AaLCDc23p20g31694, AaLCDc23p20g31695, AaLCDc23p20g31696, AaLCDc23p20g31697, AaLCDc23p20g31698
OG0000609			AaLCCc05p05g06220, AaLCCc07p12g09550, AaLCCc11p05g14568, AaLCCc15p03g19936, AaLCCc15p14g20797, AaLCCc18p13g24876, AaLCCc18p15g24995, AaLCCc19p20g26360, AaLCCc21p05g28455, AaLCCc28p04g37658, AaLCCc29p00g38736, AaLCCc29p02g38879
OG0000610	AaLCAc01p03g00260, AaLCAc05p01g06016	AaLCBc01p03g00252, AaLCBc05p00g05956, AaLCBc27p14g38076	AaLCCc01p03g00289, AaLCCc05p01g05828, AaLCCc27p07g36705	AaLCDc01p04g00295, AaLCDc05p01g05679, AaLCDc27p11g36192
OG0000611	AaLCAc01p04g00334, AaLCAc09p00g12160, AaLCAc19p18g27439	AaLCBc01p04g00321, AaLCBc09p00g12014	AaLCCc01p04g00356, AaLCCc09p01g11726, AaLCCc19p17g26094	AaLCDc01p04g00358, AaLCDc09p01g11400, AaLCDc19p16g25850
OG0000612	AaLCAc01p04g00335, AaLCAc12p21g17215, AaLCAc20p19g29327	AaLCBc01p04g00322, AaLCBc12p21g17031, AaLCBc20p19g28769	AaLCCc01p04g00357, AaLCCc12p20g16639, AaLCCc20p19g28030	AaLCDc01p04g00360, AaLCDc20p18g27817
OG0000613	AaLCAc01p10g00718, AaLCAc08p11g11289, AaLCAc12p14g16714	AaLCBc01p09g00675, AaLCBc04p00g04975, AaLCBc27p07g37641	AaLCCc25p09g34191, AaLCCc27p01g36368	AaLCDc05p08g06259, AaLCDc14p11g18696, AaLCDc27p04g35787
OG0000614	AaLCAc01p10g00721, AaLCAc06p07g07839, AaLCAc15p01g20412, AaLCAc20p16g29128, AaLCAc22p13g31630, AaLCAc22p16g31714	AaLCBc14p06g19096, AaLCBc14p16g19671, AaLCBc15p01g20075, AaLCBc16p11g21920	AaLCCc01p01g00086
OG0000615	AaLCAc01p12g00815, AaLCAc06p08g07895, AaLCAc11p09g15214, AaLCAc25p09g35884, AaLCAc27p10g38652	AaLCBc23p08g32306	AaLCCc06p04g07376, AaLCCc06p08g07598, AaLCCc14p06g18764, AaLCCc25p13g34429	AaLCDc06p06g07371
OG0000616	AaLCAc01p16g01049, AaLCAc02p07g02116, AaLCAc03p06g03430	AaLCBc02p07g02161, AaLCBc03p05g03420	AaLCCc01p16g01060, AaLCCc02p07g02128, AaLCCc03p06g03412	AaLCDc01p16g01040, AaLCDc02p07g02021, AaLCDc03p06g03379
OG0000617	AaLCAc01p17g01127, AaLCAc08p14g11477, AaLCAc22p07g31298	AaLCBc01p17g01179, AaLCBc02p09g02294, AaLCBc08p14g11309, AaLCBc22p07g30834	AaLCCc01p17g01147, AaLCCc22p09g29870	AaLCDc01p17g01118, AaLCDc22p07g29681
OG0000618	AaLCAc01p21g01415, AaLCAc03p08g03626	AaLCBc02p01g01555, AaLCBc02p01g01559, AaLCBc02p01g01568	AaLCCc02p01g01534, AaLCCc02p01g01538, AaLCCc02p01g01542	AaLCDc01p20g01350, AaLCDc01p20g01352, AaLCDc02p01g01464
OG0000619	AaLCAc01p21g01447	AaLCBc16p00g21451, AaLCBc16p00g21501, AaLCBc16p00g21534, AaLCBc16p00g21537, AaLCBc16p00g21547, AaLCBc16p01g21568		AaLCDc16p00g20580, AaLCDc16p00g20622, AaLCDc16p00g20650, AaLCDc16p00g20655
OG0000620	AaLCAc02p00g01489, AaLCAc20p14g28961	AaLCBc13p04g17483, AaLCBc15p02g20170, AaLCBc25p14g35484, AaLCBc28p10g39373	AaLCCc11p11g14932, AaLCCc19p19g26232	AaLCDc03p14g04062, AaLCDc04p15g05561, AaLCDc25p09g33492
OG0000621	AaLCAc02p05g01873, AaLCAc03p04g03274	AaLCBc02p05g01926, AaLCBc03p04g03258	AaLCCc02p05g01897, AaLCCc02p05g01898, AaLCCc03p03g03137, AaLCCc03p04g03242	AaLCDc02p05g01818, AaLCDc03p03g03079, AaLCDc03p04g03203
OG0000622	AaLCAc02p05g01948, AaLCAc03p05g03319, AaLCAc08p20g11799	AaLCBc02p05g01994, AaLCBc03p04g03303	AaLCCc02p05g01969, AaLCCc03p05g03291, AaLCCc08p18g11330	AaLCDc02p06g01886, AaLCDc03p05g03253, AaLCDc08p18g10997
OG0000623	AaLCAc02p08g02176, AaLCAc05p12g06837, AaLCAc18p11g25624, AaLCAc23p21g33650, AaLCAc24p08g34632	AaLCBc03p19g04461, AaLCBc05p12g06792	AaLCCc06p18g08258, AaLCCc23p19g32103	AaLCDc05p12g06482, AaLCDc26p09g35090
OG0000624	AaLCAc02p12g02409, AaLCAc06p10g07936, AaLCAc09p09g12775, AaLCAc27p04g38369	AaLCBc06p09g07926, AaLCBc10p09g13782, AaLCBc27p02g37418, AaLCBc27p05g37532	AaLCCc21p03g28300	AaLCDc01p01g00046, AaLCDc21p13g28732
OG0000625	AaLCAc02p15g02565, AaLCAc03p21g04517, AaLCAc27p18g39205	AaLCBc02p15g02555, AaLCBc03p20g04493, AaLCBc27p17g38317	AaLCCc02p15g02550, AaLCCc03p20g04394	AaLCDc02p15g02454, AaLCDc03p18g04342, AaLCDc27p14g36439
OG0000626	AaLCAc02p17g02681, AaLCAc08p04g10807, AaLCAc16p00g21866	AaLCBc28p09g39278	AaLCCc08p04g10460, AaLCCc16p06g21171	AaLCDc04p12g05302, AaLCDc08p04g10120, AaLCDc16p01g20674, AaLCDc20p02g26780, AaLCDc23p08g30817
OG0000627	AaLCAc02p18g02785, AaLCAc27p21g39515	AaLCBc02p18g02795, AaLCBc05p08g06567, AaLCBc27p21g38642	AaLCCc02p18g02761, AaLCCc05p07g06371, AaLCCc27p13g37295	AaLCDc02p18g02698, AaLCDc05p08g06257, AaLCDc27p17g36752
OG0000628	AaLCAc03p01g02967, AaLCAc03p01g02968, AaLCAc03p01g02969	AaLCBc03p01g02976, AaLCBc03p01g02977, AaLCBc03p01g02978	AaLCCc03p01g02941, AaLCCc03p01g02942	AaLCDc03p01g02891, AaLCDc03p01g02892, AaLCDc03p01g02893
OG0000629	AaLCAc03p02g03069, AaLCAc03p11g03922	AaLCBc02p02g01699, AaLCBc03p11g03935, AaLCBc24p13g34419	AaLCCc02p02g01655, AaLCCc03p02g03046, AaLCCc03p11g03894	AaLCDc02p02g01608, AaLCDc03p02g02992, AaLCDc03p12g03888
OG0000630	AaLCAc03p11g03875, AaLCAc05p11g06795, AaLCAc21p02g29559, AaLCAc25p08g35837	AaLCBc03p10g03881, AaLCBc04p04g05143, AaLCBc05p11g06755, AaLCBc25p08g35141	AaLCCc03p11g03842, AaLCCc06p12g07793, AaLCCc21p03g28310
OG0000631	AaLCAc03p14g04080, AaLCAc11p03g14883, AaLCAc17p06g23969	AaLCBc05p09g06642, AaLCBc11p03g14746	AaLCCc05p08g06447, AaLCCc23p13g31602	AaLCDc05p09g06330, AaLCDc11p03g14075, AaLCDc23p13g31167, AaLCDc28p03g37055
OG0000632	AaLCAc03p23g04633, AaLCAc03p23g04635	AaLCBc03p21g04623, AaLCBc03p21g04625, AaLCBc03p21g04627	AaLCCc03p21g04511, AaLCCc03p21g04514, AaLCCc03p21g04516	AaLCDc03p19g04478, AaLCDc03p19g04481, AaLCDc03p19g04482
OG0000633	AaLCAc03p23g04659	AaLCBc03p22g04652, AaLCBc22p07g30779, AaLCBc22p07g30782, AaLCBc24p06g33910	AaLCCc03p22g04536, AaLCCc22p09g29822, AaLCCc24p06g32927	AaLCDc03p20g04505, AaLCDc22p07g29638, AaLCDc24p03g32145
OG0000634	AaLCAc03p25g04771, AaLCAc24p04g34398, AaLCAc24p04g34402	AaLCBc03p23g04770, AaLCBc24p04g33785	AaLCCc03p23g04639, AaLCCc24p04g32807, AaLCCc24p04g32808	AaLCDc03p21g04619, AaLCDc24p02g32032, AaLCDc24p02g32035
OG0000635	AaLCAc04p10g05317, AaLCAc04p10g05318, AaLCAc11p06g15061	AaLCBc04p07g05305, AaLCBc11p06g14945	AaLCCc04p08g05112, AaLCCc04p08g05113, AaLCCc11p06g14588	AaLCDc04p09g05042, AaLCDc04p09g05043, AaLCDc11p05g14220
OG0000636	AaLCAc04p10g05333, AaLCAc10p07g13852, AaLCAc15p08g20920, AaLCAc16p01g21892, AaLCAc18p10g25603, AaLCAc18p11g25627	AaLCBc18p11g25296	AaLCCc05p15g06790, AaLCCc05p15g06791	AaLCDc05p16g06681, AaLCDc05p16g06682
OG0000637	AaLCAc04p12g05504, AaLCAc21p15g30220, AaLCAc21p15g30221	AaLCBc21p15g29711, AaLCBc21p15g29712	AaLCCc04p11g05279, AaLCCc21p10g28735, AaLCCc21p10g28736, AaLCCc21p10g28737	AaLCDc21p11g28575, AaLCDc21p11g28576
OG0000638	AaLCAc04p14g05583, AaLCAc06p04g07665, AaLCAc08p10g11248	AaLCBc08p10g11114, AaLCBc13p12g18019, AaLCBc13p12g18020, AaLCBc13p12g18021	AaLCCc08p10g10878	AaLCDc08p10g10530, AaLCDc13p11g17376, AaLCDc13p11g17377
OG0000639	AaLCAc04p14g05617, AaLCAc04p14g05618	AaLCBc04p11g05573, AaLCBc04p11g05574	AaLCCc04p12g05390, AaLCCc04p12g05391, AaLCCc04p12g05392, AaLCCc21p11g28853, AaLCCc21p11g28856	AaLCDc04p12g05283, AaLCDc04p12g05284
OG0000640	AaLCAc04p15g05703, AaLCAc04p15g05704	AaLCBc04p12g05664, AaLCBc04p12g05665, AaLCBc04p12g05666	AaLCCc04p13g05487, AaLCCc04p13g05488	AaLCDc04p13g05384, AaLCDc04p13g05385, AaLCDc04p13g05386, AaLCDc04p13g05387
OG0000641	AaLCAc04p15g05759, AaLCAc21p18g30515, AaLCAc21p18g30516	AaLCBc04p13g05771, AaLCBc21p19g30032	AaLCCc04p14g05589, AaLCCc21p13g29050, AaLCCc21p13g29051	AaLCDc04p14g05491, AaLCDc21p15g28906, AaLCDc21p15g28907
OG0000642	AaLCAc04p17g05889, AaLCAc08p01g10513, AaLCAc16p16g22579, AaLCAc21p09g29898, AaLCAc24p15g35102	AaLCBc05p05g06341, AaLCBc07p20g10187, AaLCBc18p10g25190, AaLCBc23p17g32883	AaLCCc27p02g36473	AaLCDc09p08g11915
OG0000643	AaLCAc05p01g06001, AaLCAc05p01g06004	AaLCBc05p01g05984, AaLCBc05p01g05987	AaLCCc05p01g05808, AaLCCc05p01g05810, AaLCCc05p01g05812, AaLCCc05p01g05815	AaLCDc05p01g05663, AaLCDc05p01g05664, AaLCDc05p01g05669
OG0000644	AaLCAc05p04g06268, AaLCAc07p07g09460, AaLCAc14p02g19120, AaLCAc24p08g34633	AaLCBc07p07g09413, AaLCBc12p11g16356, AaLCBc24p11g34241	AaLCCc12p11g15993	AaLCDc12p12g15702, AaLCDc20p14g27536, AaLCDc24p11g32580
OG0000645	AaLCAc05p04g06288, AaLCAc27p18g39214, AaLCAc27p18g39217	AaLCBc05p04g06233, AaLCBc27p17g38328	AaLCCc05p04g06106, AaLCCc27p10g36958, AaLCCc27p10g36961	AaLCDc05p05g05967, AaLCDc27p14g36447, AaLCDc27p14g36450
OG0000646	AaLCAc05p05g06351, AaLCAc05p05g06355	AaLCBc05p04g06290, AaLCBc05p04g06293, AaLCBc05p04g06297	AaLCCc05p05g06167, AaLCCc05p05g06170, AaLCCc05p05g06175	AaLCDc05p05g06024, AaLCDc05p05g06030, AaLCDc05p05g06033
OG0000647	AaLCAc05p05g06357, AaLCAc05p05g06359, AaLCAc20p17g29225	AaLCBc05p04g06298, AaLCBc05p04g06299, AaLCBc20p17g28674	AaLCCc05p05g06172, AaLCCc20p18g27929, AaLCCc20p18g27934	AaLCDc05p05g06035, AaLCDc20p17g27719
OG0000648	AaLCAc05p10g06720, AaLCAc05p10g06721, AaLCAc13p08g17938, AaLCAc27p03g38329	AaLCBc01p07g00557, AaLCBc05p09g06677, AaLCBc05p09g06678, AaLCBc26p03g36197	AaLCCc05p09g06480	AaLCDc05p10g06365, AaLCDc26p03g34575
OG0000649	AaLCAc05p11g06796, AaLCAc21p02g29560, AaLCAc29p09g41607	AaLCBc05p07g06495, AaLCBc09p07g12512, AaLCBc18p08g25052	AaLCCc05p11g06542, AaLCCc06p12g07792, AaLCCc10p06g13282	AaLCDc05p11g06442, AaLCDc18p15g24690
OG0000650	AaLCAc05p11g06810, AaLCAc07p15g10010, AaLCAc09p14g13058	AaLCBc05p11g06766, AaLCBc07p14g09918, AaLCBc09p14g12907	AaLCCc05p11g06556, AaLCCc07p14g09684, AaLCCc09p12g12507	AaLCDc05p12g06453, AaLCDc07p14g09345
OG0000651	AaLCAc06p08g07878, AaLCAc07p18g10157, AaLCAc07p18g10161	AaLCBc06p07g07866, AaLCBc13p05g17538	AaLCCc06p07g07578, AaLCCc07p18g09831	AaLCDc06p05g07354, AaLCDc07p17g09500, AaLCDc13p05g16847, AaLCDc17p20g23335
OG0000652	AaLCAc06p20g08604, AaLCAc06p20g08605, AaLCAc06p20g08606, AaLCAc19p09g26758	AaLCBc06p19g08573, AaLCBc19p02g26060	AaLCCc06p19g08287, AaLCCc19p11g25636	AaLCDc06p17g08032, AaLCDc06p17g08033, AaLCDc19p07g25216
OG0000653	AaLCAc06p21g08782, AaLCAc14p02g19109	AaLCBc06p21g08731, AaLCBc07p01g08934, AaLCBc14p01g18817	AaLCCc06p20g08454, AaLCCc07p01g08670, AaLCCc14p02g18467	AaLCDc06p19g08213, AaLCDc07p01g08361, AaLCDc14p01g18127
OG0000654	AaLCAc07p03g09144, AaLCAc10p06g13766, AaLCAc27p17g39052	AaLCBc07p03g09087, AaLCBc10p05g13578	AaLCCc07p03g08813, AaLCCc10p05g13197, AaLCCc27p08g36793	AaLCDc07p02g08488, AaLCDc10p06g12950, AaLCDc27p12g36272
OG0000655	AaLCAc07p07g09539, AaLCAc07p08g09541	AaLCBc07p07g09488, AaLCBc07p07g09490, AaLCBc07p07g09492	AaLCCc07p07g09202, AaLCCc07p07g09204	AaLCDc07p07g08870, AaLCDc07p07g08872, AaLCDc07p07g08874, AaLCDc07p07g08876
OG0000656	AaLCAc07p08g09542, AaLCAc14p03g19198, AaLCAc15p13g21294	AaLCBc07p07g09491, AaLCBc14p02g18886, AaLCBc15p13g21006	AaLCCc07p07g09205, AaLCCc14p03g18559, AaLCCc15p11g20567	AaLCDc07p07g08877, AaLCDc15p11g20203
OG0000657	AaLCAc07p09g09675, AaLCAc07p09g09677, AaLCAc10p03g13559	AaLCBc07p09g09619, AaLCBc10p02g13356	AaLCCc07p09g09344, AaLCCc07p09g09345, AaLCCc10p02g12976	AaLCDc07p09g09010, AaLCDc07p09g09012, AaLCDc10p03g12741
OG0000658	AaLCAc07p12g09872, AaLCAc23p12g32961	AaLCBc03p18g04360, AaLCBc06p08g07910, AaLCBc07p12g09807, AaLCBc11p14g15419, AaLCBc23p11g32506	AaLCCc07p11g09533, AaLCCc23p11g31457	AaLCDc06p06g07391, AaLCDc21p06g28320
OG0000659	AaLCAc07p21g10365, AaLCAc13p04g17598, AaLCAc17p16g24463	AaLCBc29p11g40772	AaLCCc13p04g17001, AaLCCc16p16g21654, AaLCCc17p18g23616, AaLCCc21p13g29040, AaLCCc24p07g32961	AaLCDc17p18g23189, AaLCDc24p04g32184
OG0000660	AaLCAc07p22g10388, AaLCAc11p09g15221, AaLCAc23p15g33155	AaLCBc01p01g00065, AaLCBc07p16g09992, AaLCBc11p08g15107, AaLCBc13p06g17612, AaLCBc18p16g25515, AaLCBc27p15g38129	AaLCCc11p08g14749	AaLCDc11p08g14386
OG0000661	AaLCAc07p22g10423, AaLCAc11p09g15235, AaLCAc22p13g31617, AaLCAc24p10g34705	AaLCBc07p15g09962, AaLCBc07p15g09963, AaLCBc21p08g29341	AaLCCc04p01g04780	AaLCDc04p02g04722, AaLCDc12p12g15718, AaLCDc24p07g32342
OG0000662	AaLCAc07p22g10439, AaLCAc15p17g21710, AaLCAc26p07g37170	AaLCBc01p18g01198, AaLCBc04p07g05325, AaLCBc15p18g21409, AaLCBc26p04g36249	AaLCCc18p16g25078, AaLCCc25p00g33802	AaLCDc04p09g05062, AaLCDc29p08g38750
OG0000663	AaLCAc08p03g10787, AaLCAc17p03g23729	AaLCBc08p03g10658, AaLCBc15p15g21108, AaLCBc17p03g23287	AaLCCc08p04g10441, AaLCCc15p12g20659, AaLCCc17p03g22778	AaLCDc08p04g10100, AaLCDc15p12g20284, AaLCDc17p03g22361
OG0000664	AaLCAc08p06g11002, AaLCAc08p07g11018	AaLCBc08p07g10911, AaLCBc08p07g10912, AaLCBc08p07g10922, AaLCBc17p01g23200	AaLCCc08p07g10634, AaLCCc08p07g10654, AaLCCc08p08g10698	AaLCDc08p06g10285, AaLCDc08p08g10347
OG0000665	AaLCAc08p08g11099, AaLCAc18p23g26290	AaLCBc08p08g10941, AaLCBc08p08g10962, AaLCBc08p08g10963, AaLCBc08p08g10964, AaLCBc18p21g25810	AaLCCc08p08g10734, AaLCCc18p16g25050	AaLCDc08p08g10393, AaLCDc18p17g24818
OG0000666	AaLCAc08p17g11655, AaLCAc08p17g11658, AaLCAc08p18g11659	AaLCBc08p17g11490, AaLCBc08p17g11492, AaLCBc08p17g11494, AaLCBc08p17g11496	AaLCCc08p16g11171, AaLCCc08p16g11174, AaLCCc08p16g11184	AaLCDc08p16g10843
OG0000667	AaLCAc09p01g12187, AaLCAc12p20g17139	AaLCBc09p01g12040, AaLCBc12p20g16962, AaLCBc20p18g28710	AaLCCc09p01g11757, AaLCCc12p19g16569, AaLCCc20p18g27969, AaLCCc25p19g34885	AaLCDc09p01g11427, AaLCDc12p20g16271
OG0000668	AaLCAc09p07g12650, AaLCAc18p05g25195	AaLCBc07p17g10031, AaLCBc18p06g24861, AaLCBc18p06g24864, AaLCBc18p06g24868	AaLCCc06p13g07795, AaLCCc18p06g24342	AaLCDc06p10g07557, AaLCDc09p09g11937, AaLCDc18p06g23997
OG0000669	AaLCAc09p10g12802, AaLCAc16p06g22094, AaLCAc22p10g31481	AaLCBc06p14g08223, AaLCBc16p06g21745	AaLCCc05p14g06760, AaLCCc07p20g09966, AaLCCc10p01g12961, AaLCCc16p09g21345, AaLCCc21p00g28130	AaLCDc16p06g20836
OG0000670	AaLCAc09p12g12921, AaLCAc26p11g37474, AaLCAc27p03g38320, AaLCAc28p08g40153	AaLCBc09p12g12775, AaLCBc11p10g15206, AaLCBc28p08g39220	AaLCCc28p09g37911	AaLCDc09p11g12066, AaLCDc18p09g24278, AaLCDc21p08g28357
OG0000671	AaLCAc09p16g13243, AaLCAc09p17g13245, AaLCAc09p17g13246	AaLCBc09p17g13096, AaLCBc09p17g13097	AaLCCc09p15g12680, AaLCCc09p15g12682, AaLCCc09p15g12683	AaLCDc09p15g12355, AaLCDc09p15g12357, AaLCDc09p15g12358
OG0000672	AaLCAc10p02g13462, AaLCAc21p03g29584	AaLCBc10p01g13261, AaLCBc19p06g26306, AaLCBc21p03g29060	AaLCCc10p00g12887, AaLCCc19p13g25735, AaLCCc21p03g28331	AaLCDc10p01g12633, AaLCDc19p11g25465, AaLCDc21p03g28122
OG0000673	AaLCAc10p04g13646, AaLCAc29p14g41804	AaLCBc01p12g00829, AaLCBc16p12g21946, AaLCBc21p11g29437	AaLCCc01p12g00830, AaLCCc01p15g00987, AaLCCc10p04g13141, AaLCCc13p10g17415	AaLCDc10p04g12833, AaLCDc15p04g19635
OG0000674	AaLCAc10p04g13654, AaLCAc19p00g26398, AaLCAc19p08g26664, AaLCAc22p12g31602	AaLCBc02p06g02048, AaLCBc12p03g15958	AaLCCc18p01g23962, AaLCCc23p03g30868, AaLCCc24p07g32966, AaLCCc28p06g37755	AaLCDc10p04g12842
OG0000675	AaLCAc10p06g13760, AaLCAc11p06g15089, AaLCAc16p03g21980, AaLCAc26p04g36975, AaLCAc26p10g37362	AaLCBc07p09g09633, AaLCBc16p03g21649	AaLCCc05p14g06739, AaLCCc16p06g21199, AaLCCc26p02g35124	AaLCDc26p01g34428
OG0000676	AaLCAc10p17g14334, AaLCAc21p13g30076	AaLCBc04p08g05378, AaLCBc10p17g14203, AaLCBc21p13g29588	AaLCCc04p09g05172, AaLCCc10p17g13807, AaLCCc21p08g28606	AaLCDc04p10g05107, AaLCDc10p17g13520, AaLCDc21p09g28440
OG0000677	AaLCAc10p18g14381, AaLCAc19p15g27151	AaLCBc09p18g13184, AaLCBc10p18g14239, AaLCBc19p07g26402	AaLCCc19p08g25493, AaLCCc19p14g25832, AaLCCc21p08g28635	AaLCDc06p09g07490, AaLCDc11p14g14786, AaLCDc21p09g28475
OG0000678	AaLCAc10p21g14645, AaLCAc11p10g15291, AaLCAc11p10g15292	AaLCBc10p12g13910, AaLCBc11p10g15196, AaLCBc11p10g15197	AaLCCc10p12g13520, AaLCCc11p10g14830, AaLCCc11p10g14831	AaLCDc11p10g14468, AaLCDc11p10g14469
OG0000679	AaLCAc11p09g15237	AaLCBc01p09g00726, AaLCBc24p00g33502	AaLCCc01p10g00716, AaLCCc10p10g13441, AaLCCc11p09g14769, AaLCCc14p08g18879	AaLCDc01p10g00720, AaLCDc11p08g14407, AaLCDc12p12g15719, AaLCDc27p03g35733
OG0000680	AaLCAc11p13g15464, AaLCAc16p20g22839, AaLCAc23p16g33245	AaLCBc11p13g15355, AaLCBc23p14g32747	AaLCCc09p16g12836	AaLCDc14p16g19030, AaLCDc19p19g26161, AaLCDc22p04g29390, AaLCDc23p07g30772, AaLCDc23p15g31299
OG0000681	AaLCAc11p14g15554, AaLCAc11p14g15555, AaLCAc11p14g15556	AaLCBc11p14g15454, AaLCBc11p14g15455, AaLCBc11p14g15458	AaLCCc11p14g15083, AaLCCc11p14g15084, AaLCCc11p14g15085	AaLCDc11p13g14673, AaLCDc11p13g14674
OG0000682	AaLCAc11p15g15661, AaLCAc11p15g15662, AaLCAc11p15g15663	AaLCBc11p15g15571, AaLCBc11p15g15572	AaLCCc11p15g15197, AaLCCc11p15g15198, AaLCCc11p15g15199, AaLCCc11p15g15200, AaLCCc11p15g15201	AaLCDc11p14g14788
OG0000683	AaLCAc12p01g15963, AaLCAc12p01g15965, AaLCAc12p01g15969	AaLCBc12p01g15778, AaLCBc12p01g15779	AaLCCc12p01g15445, AaLCCc12p01g15446, AaLCCc12p01g15449, AaLCCc12p01g15452, AaLCCc12p01g15455	AaLCDc12p01g15048
OG0000684	AaLCAc12p06g16278, AaLCAc13p05g17693, AaLCAc29p17g42034	AaLCBc12p05g16084, AaLCBc13p05g17522	AaLCCc12p05g15784, AaLCCc13p05g17079, AaLCCc29p12g39608	AaLCDc12p06g15414, AaLCDc13p05g16827, AaLCDc29p11g39003
OG0000685	AaLCAc12p06g16319, AaLCAc13p06g17754, AaLCAc17p11g24180	AaLCBc12p07g16142, AaLCBc12p07g16171, AaLCBc13p06g17578, AaLCBc17p11g23757	AaLCCc17p12g23285	AaLCDc12p07g15478, AaLCDc13p05g16888, AaLCDc17p13g22874
OG0000686	AaLCAc13p02g17444, AaLCAc17p03g23773, AaLCAc23p23g33888	AaLCBc13p02g17277, AaLCBc17p03g23326, AaLCBc23p22g33329	AaLCCc13p02g16848, AaLCCc17p03g22831, AaLCCc23p21g32342	AaLCDc13p02g16596, AaLCDc17p04g22410
OG0000687	AaLCAc13p10g18059, AaLCAc13p10g18060, AaLCAc23p20g33626, AaLCAc24p14g35025	AaLCBc23p18g33012, AaLCBc24p11g34291	AaLCCc13p10g17413, AaLCCc23p19g32076, AaLCCc24p11g33283	AaLCDc23p18g31549, AaLCDc24p12g32626
OG0000688	AaLCAc13p10g18091, AaLCAc15p04g20619, AaLCAc23p21g33643	AaLCBc15p04g20283, AaLCBc23p19g33029	AaLCCc13p10g17449, AaLCCc15p01g19848, AaLCCc23p19g32099	AaLCDc13p09g17179, AaLCDc15p01g19403, AaLCDc23p19g31573
OG0000689	AaLCAc13p11g18133, AaLCAc20p04g28372, AaLCAc25p14g36206, AaLCAc25p14g36207	AaLCBc13p09g17802, AaLCBc20p04g27805, AaLCBc25p14g35497	AaLCCc20p04g27075, AaLCCc25p14g34492	AaLCDc20p04g26916, AaLCDc25p13g33803
OG0000690	AaLCAc13p12g18264, AaLCAc29p10g41649	AaLCBc04p01g05008, AaLCBc04p07g05287, AaLCBc11p06g14946, AaLCBc19p04g26206, AaLCBc19p05g26231	AaLCCc13p12g17604, AaLCCc22p01g29233	AaLCDc19p10g25369, AaLCDc25p00g33130
OG0000691	AaLCAc13p13g18305, AaLCAc23p22g33780, AaLCAc23p22g33781, AaLCAc23p22g33782, AaLCAc23p22g33809, AaLCAc23p22g33810	AaLCBc13p11g17978, AaLCBc23p21g33235, AaLCBc23p21g33236	AaLCCc13p12g17620	AaLCDc13p11g17334
OG0000692	AaLCAc13p14g18377, AaLCAc16p13g22409	AaLCBc13p12g18056, AaLCBc16p14g22038	AaLCCc01p07g00537, AaLCCc09p03g11941, AaLCCc13p13g17690, AaLCCc16p13g21494	AaLCDc01p07g00515, AaLCDc13p12g17413, AaLCDc16p12g21129
OG0000693	AaLCAc14p07g19459, AaLCAc22p15g31669, AaLCAc29p11g41670	AaLCBc05p09g06664	AaLCCc05p09g06467, AaLCCc22p01g29281	AaLCDc01p09g00715, AaLCDc05p09g06348, AaLCDc06p05g07351, AaLCDc24p14g32859, AaLCDc27p06g35887
OG0000694	AaLCAc14p15g19929, AaLCAc18p18g25997, AaLCAc25p15g36352	AaLCBc14p15g19628, AaLCBc25p16g35638	AaLCCc14p15g19338, AaLCCc18p12g24758, AaLCCc25p15g34625	AaLCDc14p14g18922, AaLCDc18p12g24503, AaLCDc25p15g33941
OG0000695	AaLCAc14p17g20148, AaLCAc20p01g28128	AaLCBc14p18g19870, AaLCBc20p01g27593	AaLCCc14p18g19583, AaLCCc19p23g26639, AaLCCc20p01g26843	AaLCDc11p10g14498, AaLCDc14p17g19146, AaLCDc14p17g19147, AaLCDc20p01g26675
OG0000696	AaLCAc15p02g20460	AaLCBc01p07g00563, AaLCBc15p02g20123, AaLCBc25p22g36060	AaLCCc08p17g11224, AaLCCc13p11g17497, AaLCCc20p20g28099, AaLCCc26p12g35938	AaLCDc01p07g00509, AaLCDc20p19g27881, AaLCDc20p19g27882
OG0000697	AaLCAc15p11g21183	AaLCBc15p12g20899, AaLCBc15p12g20901, AaLCBc15p12g20902, AaLCBc15p12g20909	AaLCCc15p10g20451, AaLCCc15p10g20470	AaLCDc15p09g20064, AaLCDc15p09g20065, AaLCDc15p09g20077, AaLCDc15p10g20087
OG0000698	AaLCAc16p01g21902	AaLCBc18p10g25156, AaLCBc27p07g37640	AaLCCc03p13g04048, AaLCCc07p20g09977, AaLCCc20p08g27358, AaLCCc20p11g27516, AaLCCc27p01g36367	AaLCDc20p08g27157, AaLCDc25p07g33422, AaLCDc27p04g35786
OG0000699	AaLCAc16p02g21920, AaLCAc18p17g25895, AaLCAc19p10g26847	AaLCBc18p23g25909, AaLCBc21p14g29617	AaLCCc12p11g16004, AaLCCc13p20g18276, AaLCCc14p07g18826, AaLCCc16p03g21067, AaLCCc28p07g37792	AaLCDc28p06g37236
OG0000700	AaLCAc16p05g22047, AaLCAc16p13g22377, AaLCAc27p10g38632, AaLCAc29p00g40996	AaLCBc10p12g13898	AaLCCc06p14g07913, AaLCCc16p02g21036	AaLCDc06p12g07694, AaLCDc18p02g23697, AaLCDc26p07g34891, AaLCDc29p00g38187
OG0000701	AaLCAc16p12g22338, AaLCAc17p10g24155	AaLCBc16p12g21967, AaLCBc17p10g23731, AaLCBc22p17g31342	AaLCCc16p11g21410, AaLCCc16p11g21411	AaLCDc17p00g22133, AaLCDc17p21g23451, AaLCDc24p10g32496, AaLCDc27p09g36069
OG0000702	AaLCAc16p15g22515, AaLCAc16p15g22520, AaLCAc16p15g22524	AaLCBc16p15g22111, AaLCBc16p16g22158	AaLCCc16p15g21579, AaLCCc16p15g21593, AaLCCc16p15g21595, AaLCCc16p15g21613	AaLCDc16p14g21230, AaLCDc16p15g21247
OG0000703	AaLCAc16p16g22554, AaLCAc20p10g28767, AaLCAc27p10g38683	AaLCBc20p10g28243, AaLCBc27p09g37772	AaLCCc01p15g01010, AaLCCc07p21g10042, AaLCCc20p10g27476, AaLCCc24p11g33263	AaLCDc07p20g09670, AaLCDc17p14g22911
OG0000704	AaLCAc16p21g22960, AaLCAc26p12g37560, AaLCAc26p12g37561	AaLCBc16p22g22569, AaLCBc19p16g27201, AaLCBc26p07g36567, AaLCBc26p07g36568	AaLCCc16p21g22055, AaLCCc26p08g35592	AaLCDc16p20g21649, AaLCDc26p06g34841
OG0000705	AaLCAc16p22g22985, AaLCAc16p22g22986	AaLCBc16p22g22592, AaLCBc16p22g22593, AaLCBc27p08g37681, AaLCBc27p08g37682	AaLCCc16p22g22071	AaLCDc16p21g21665, AaLCDc16p21g21666, AaLCDc27p05g35822, AaLCDc27p05g35823
OG0000706	AaLCAc16p25g23371, AaLCAc22p15g31697	AaLCBc02p19g02864, AaLCBc17p06g23512	AaLCCc02p19g02833, AaLCCc05p18g07018, AaLCCc07p17g09796, AaLCCc16p25g22465, AaLCCc22p15g30169	AaLCDc17p04g22480, AaLCDc17p06g22607
OG0000707	AaLCAc17p00g23506, AaLCAc28p00g39615	AaLCBc17p00g23068, AaLCBc28p00g38737	AaLCCc17p00g22567, AaLCCc22p22g30519, AaLCCc22p22g30520, AaLCCc28p00g37386	AaLCDc02p19g02770, AaLCDc17p00g22156, AaLCDc28p00g36845
OG0000708	AaLCAc17p02g23647, AaLCAc17p02g23648, AaLCAc28p02g39761, AaLCAc28p02g39763	AaLCBc17p02g23208	AaLCCc17p02g22704, AaLCCc28p02g37519, AaLCCc28p02g37520	AaLCDc17p02g22286, AaLCDc17p02g22287, AaLCDc17p02g22288
OG0000709	AaLCAc17p02g23673, AaLCAc17p02g23674, AaLCAc28p04g39878	AaLCBc17p02g23233, AaLCBc28p03g38947, AaLCBc28p04g38949	AaLCCc17p02g22725, AaLCCc28p04g37628	AaLCDc17p02g22309, AaLCDc17p02g22313, AaLCDc28p03g37060
OG0000710	AaLCAc17p04g23797, AaLCAc17p04g23799, AaLCAc17p04g23800	AaLCBc17p03g23351	AaLCCc17p03g22857, AaLCCc17p04g22858, AaLCCc17p04g22859, AaLCCc17p04g22860, AaLCCc28p05g37727	AaLCDc17p04g22437, AaLCDc17p04g22438
OG0000711	AaLCAc17p13g24291	AaLCBc12p08g16255, AaLCBc17p12g23831, AaLCBc17p12g23833, AaLCBc17p12g23836	AaLCCc17p14g23389, AaLCCc17p14g23391, AaLCCc17p14g23393, AaLCCc17p14g23397	AaLCDc17p15g22981, AaLCDc17p15g22982
OG0000712	AaLCAc17p17g24536, AaLCAc17p17g24552, AaLCAc17p17g24554, AaLCAc17p17g24561	AaLCBc17p17g24143, AaLCBc17p17g24146	AaLCCc17p19g23654, AaLCCc17p19g23658	AaLCDc17p19g23260, AaLCDc17p19g23276, AaLCDc17p19g23280
OG0000713	AaLCAc17p19g24734, AaLCAc19p19g27524, AaLCAc23p08g32674	AaLCBc12p05g16045, AaLCBc17p19g24330, AaLCBc19p11g26785	AaLCCc19p18g26194	AaLCDc12p05g15370, AaLCDc17p22g23476, AaLCDc19p17g25955, AaLCDc23p07g30731
OG0000714	AaLCAc17p19g24765, AaLCAc19p18g27371, AaLCAc29p19g42221	AaLCBc17p20g24366, AaLCBc19p09g26615, AaLCBc29p20g41331	AaLCCc29p14g39791	AaLCDc17p22g23462, AaLCDc17p22g23508, AaLCDc19p15g25783, AaLCDc29p13g39176
OG0000715	AaLCAc18p01g24887, AaLCAc22p01g30805, AaLCAc27p17g39079	AaLCBc18p02g24524, AaLCBc22p01g30324, AaLCBc27p16g38176	AaLCCc18p01g23955, AaLCCc22p03g29345, AaLCCc27p08g36823	AaLCDc18p01g23631, AaLCDc27p12g36299
OG0000716	AaLCAc18p09g25510, AaLCAc24p03g34297	AaLCBc14p01g18800, AaLCBc18p10g25196, AaLCBc24p03g33696	AaLCCc14p02g18456, AaLCCc18p09g24614, AaLCCc24p03g32731	AaLCDc14p01g18112, AaLCDc18p10g24344, AaLCDc24p00g31931
OG0000717	AaLCAc19p02g26472, AaLCAc19p08g26690	AaLCBc04p07g05290, AaLCBc21p10g29403, AaLCBc29p05g40461	AaLCCc15p03g19941	AaLCDc07p12g09243, AaLCDc13p18g17921, AaLCDc15p02g19509, AaLCDc24p06g32302, AaLCDc27p04g35812
OG0000718	AaLCAc19p04g26522	AaLCBc01p10g00755	AaLCCc01p10g00746, AaLCCc01p19g01254, AaLCCc05p09g06490, AaLCCc16p11g21416, AaLCCc19p03g25231	AaLCDc01p10g00754, AaLCDc16p11g21081, AaLCDc19p05g25074, AaLCDc19p05g25079
OG0000719	AaLCAc19p07g26634, AaLCAc22p15g31692, AaLCAc29p10g41651	AaLCBc23p13g32677	AaLCCc02p13g02460, AaLCCc04p03g04852, AaLCCc05p14g06740, AaLCCc19p01g25183	AaLCDc12p06g15405, AaLCDc16p03g20754, AaLCDc16p08g20956
OG0000720	AaLCAc19p21g27659, AaLCAc23p06g32527, AaLCAc23p06g32529	AaLCBc19p13g26935, AaLCBc23p06g32105, AaLCBc23p06g32106	AaLCCc19p20g26325, AaLCCc23p05g31033, AaLCCc23p05g31034	AaLCDc19p19g26116, AaLCDc23p05g30583
OG0000721	AaLCAc19p24g27958, AaLCAc26p10g37417	AaLCBc19p17g27253, AaLCBc23p02g31795, AaLCBc26p05g36413	AaLCCc19p23g26615, AaLCCc23p02g30773, AaLCCc26p06g35439	AaLCDc16p21g21734, AaLCDc19p22g26443, AaLCDc26p04g34690
OG0000722	AaLCAc20p07g28550, AaLCAc24p03g34327, AaLCAc29p16g41942	AaLCBc20p07g28026, AaLCBc29p16g41049	AaLCCc20p07g27272, AaLCCc24p04g32755, AaLCCc29p11g39520	AaLCDc20p07g27086, AaLCDc24p01g31964, AaLCDc29p10g38918
OG0000723	AaLCAc20p07g28604, AaLCAc29p15g41868, AaLCAc29p15g41869	AaLCBc20p08g28072, AaLCBc29p15g40886, AaLCBc29p15g40887	AaLCCc20p08g27319, AaLCCc29p10g39448, AaLCCc29p10g39449	AaLCDc29p09g38849, AaLCDc29p10g38850
OG0000724	AaLCAc20p17g29205, AaLCAc20p17g29208, AaLCAc20p17g29211, AaLCAc20p17g29214	AaLCBc20p17g28662, AaLCBc20p17g28665	AaLCCc20p18g27911, AaLCCc20p18g27913, AaLCCc20p18g27916, AaLCCc20p18g27919, AaLCCc20p18g27922
OG0000725	AaLCAc21p20g30685	AaLCBc15p04g20287, AaLCBc21p21g30196, AaLCBc29p20g41368	AaLCCc17p18g23640, AaLCCc29p15g39824	AaLCDc15p01g19407, AaLCDc17p19g23242, AaLCDc29p06g38628, AaLCDc29p14g39216, AaLCDc29p14g39217
OG0000726	AaLCAc22p14g31651, AaLCAc24p09g34697	AaLCBc18p02g24519	AaLCCc22p14g30133, AaLCCc22p14g30136, AaLCCc24p00g32503, AaLCCc24p00g32515	AaLCDc18p01g23625, AaLCDc18p01g23626, AaLCDc22p02g29195, AaLCDc24p07g32328
OG0000727	AaLCAc23p15g33148, AaLCAc23p15g33149, AaLCAc23p15g33150	AaLCBc22p17g31393	AaLCCc02p12g02379, AaLCCc11p09g14766, AaLCCc21p06g28530, AaLCCc21p06g28532, AaLCCc28p07g37816	AaLCDc19p13g25575, AaLCDc28p07g37263
OG0000728	AaLCAc23p19g33485, AaLCAc23p19g33487, AaLCAc23p19g33490	AaLCBc23p16g32868, AaLCBc23p16g32870, AaLCBc23p16g32872	AaLCCc23p17g31935, AaLCCc23p17g31936, AaLCCc23p17g31938	AaLCDc23p16g31380, AaLCDc23p16g31382
OG0000729	AaLCAc23p20g33542, AaLCAc26p17g37999	AaLCBc23p18g32939, AaLCBc26p12g37023, AaLCBc28p15g39746	AaLCCc13p08g17289, AaLCCc23p18g31996, AaLCCc26p13g36050	AaLCDc23p18g31450, AaLCDc26p11g35278, AaLCDc28p15g37896
OG0000730	AaLCAc24p14g34998, AaLCAc24p14g35000	AaLCBc06p04g07664, AaLCBc24p11g34265, AaLCBc24p11g34268, AaLCBc24p11g34270, AaLCBc24p11g34272	AaLCCc24p11g33257, AaLCCc24p11g33258	AaLCDc24p11g32602, AaLCDc24p11g32603
OG0000731	AaLCAc25p06g35767, AaLCAc27p05g38402	AaLCBc10p10g13824, AaLCBc16p01g21584, AaLCBc25p06g35048, AaLCBc27p02g37444, AaLCBc27p03g37456	AaLCCc11p08g14760, AaLCCc12p11g16015, AaLCCc25p06g34047	AaLCDc16p01g20688
OG0000732	AaLCAc25p07g35810, AaLCAc27p14g38895	AaLCBc13p19g18684, AaLCBc25p08g35110, AaLCBc27p13g37984	AaLCCc25p08g34103, AaLCCc27p05g36617	AaLCDc13p18g17981, AaLCDc25p07g33421, AaLCDc27p09g36099, AaLCDc29p05g38525
OG0000733	AaLCAc25p11g36016, AaLCAc27p12g38741, AaLCAc29p06g41426	AaLCBc13p19g18629, AaLCBc27p10g37831	AaLCCc25p11g34300, AaLCCc27p03g36507, AaLCCc29p06g39187	AaLCDc25p10g33601, AaLCDc27p07g35970, AaLCDc29p06g38622
OG0000734	AaLCAc25p16g36439	AaLCBc03p26g04961, AaLCBc14p14g19506, AaLCBc15p08g20564, AaLCBc25p16g35725	AaLCCc14p14g19215, AaLCCc15p05g20116, AaLCCc18p14g24904, AaLCCc25p16g34713	AaLCDc18p14g24666, AaLCDc25p16g34017
OG0000735	AaLCAc26p09g37293, AaLCAc27p03g38336	AaLCBc21p02g28967, AaLCBc22p20g31559, AaLCBc27p01g37406, AaLCBc29p13g40818, AaLCBc29p15g40928, AaLCBc29p15g40931	AaLCCc22p22g30541	AaLCDc06p13g07719, AaLCDc23p05g30571
OG0000736	AaLCAc26p19g38177, AaLCAc26p19g38179, AaLCAc28p18g40885	AaLCBc26p14g37173, AaLCBc28p17g39936	AaLCCc26p04g35274, AaLCCc26p15g36241, AaLCCc28p17g38590	AaLCDc26p13g35453, AaLCDc26p13g35454, AaLCDc28p17g38064
OG0000737	AaLCAc26p19g38185, AaLCAc28p18g40890, AaLCAc28p18g40893	AaLCBc26p14g37179, AaLCBc28p17g39941, AaLCBc28p17g39944	AaLCCc26p15g36246, AaLCCc28p17g38595, AaLCCc28p17g38597	AaLCDc26p13g35460, AaLCDc28p17g38068
OG0000738	AaLCAc28p18g40954, AaLCAc28p18g40956, AaLCAc28p18g40957	AaLCBc28p18g40009, AaLCBc28p18g40011, AaLCBc28p18g40012	AaLCCc28p18g38662, AaLCCc28p18g38664, AaLCCc28p18g38665	AaLCDc28p18g38141, AaLCDc28p18g38143
OG0000739	AaLCAc29p15g41899, AaLCAc29p15g41901, AaLCAc29p15g41902	AaLCBc29p16g41007, AaLCBc29p16g41008, AaLCBc29p16g41009	AaLCCc29p10g39480, AaLCCc29p10g39484, AaLCCc29p10g39485, AaLCCc29p10g39486	AaLCDc29p10g38879
OG0000740	AaLCAc29p18g42129, AaLCAc29p18g42130	AaLCBc29p19g41242, AaLCBc29p19g41243, AaLCBc29p19g41244, AaLCBc29p19g41245	AaLCCc29p13g39715, AaLCCc29p13g39716	AaLCDc29p12g39105, AaLCDc29p12g39106, AaLCDc29p12g39107
OG0000741		AaLCBc03p10g03819, AaLCBc03p19g04447, AaLCBc08p05g10789, AaLCBc14p05g19040, AaLCBc18p05g24740, AaLCBc19p01g25974, AaLCBc21p13g29542, AaLCBc27p13g38023, AaLCBc28p01g38795	AaLCCc19p10g25545	AaLCDc14p04g18315
OG0000742		AaLCBc05p14g06888, AaLCBc13p06g17614, AaLCBc17p11g23747, AaLCBc17p11g23770, AaLCBc18p13g25361, AaLCBc18p15g25442	AaLCCc05p13g06692, AaLCCc11p09g14782, AaLCCc14p10g18934, AaLCCc20p05g27129, AaLCCc28p06g37769
OG0000743			AaLCCc01p06g00459, AaLCCc02p16g02650, AaLCCc03p21g04491, AaLCCc05p03g06006, AaLCCc07p03g08854, AaLCCc11p04g14464, AaLCCc23p11g31510, AaLCCc26p15g36287, AaLCCc27p09g36890, AaLCCc27p11g37116, AaLCCc28p19g38696
OG0000744	AaLCAc01p01g00061, AaLCAc09p13g13001	AaLCBc01p01g00067, AaLCBc09p13g12849	AaLCCc01p01g00047, AaLCCc01p01g00051, AaLCCc09p11g12447	AaLCDc01p01g00071, AaLCDc01p01g00079, AaLCDc09p12g12132
OG0000745	AaLCAc01p13g00883, AaLCAc25p10g35998	AaLCBc16p16g22137, AaLCBc18p07g24934, AaLCBc25p10g35287, AaLCBc27p13g37985	AaLCCc18p06g24359	AaLCDc09p04g11640, AaLCDc17p08g22739, AaLCDc27p09g36100
OG0000746	AaLCAc01p15g00961, AaLCAc01p15g00962	AaLCBc01p15g01007, AaLCBc01p15g01015	AaLCCc01p15g00971, AaLCCc01p15g00972, AaLCCc01p15g00981	AaLCDc01p15g00954, AaLCDc01p15g00955, AaLCDc01p15g00963
OG0000747	AaLCAc01p15g00973, AaLCAc07p21g10361	AaLCBc01p15g01023, AaLCBc16p12g21948, AaLCBc20p15g28506, AaLCBc29p15g40968	AaLCCc17p04g22903	AaLCDc01p15g00970, AaLCDc15p03g19551, AaLCDc15p04g19633
OG0000748	AaLCAc01p16g01079, AaLCAc02p17g02683, AaLCAc16p19g22761, AaLCAc26p13g37667, AaLCAc27p20g39372	AaLCBc16p19g22375	AaLCCc16p19g21849, AaLCCc26p09g35690	AaLCDc16p18g21459, AaLCDc26p07g34949
OG0000749	AaLCAc01p17g01166, AaLCAc08p15g11537, AaLCAc13p12g18272	AaLCBc01p18g01216, AaLCBc08p15g11354	AaLCCc01p18g01181, AaLCCc08p13g11025	AaLCDc01p18g01161, AaLCDc08p13g10699, AaLCDc21p02g28066
OG0000750	AaLCAc01p19g01248, AaLCAc05p12g06823	AaLCBc05p12g06778, AaLCBc12p11g16362, AaLCBc26p03g36247	AaLCCc05p11g06567, AaLCCc12p11g16000, AaLCCc19p10g25531	AaLCDc05p12g06466, AaLCDc16p05g20829
OG0000751	AaLCAc01p20g01326, AaLCAc01p20g01327, AaLCAc01p20g01329	AaLCBc01p20g01344, AaLCBc01p20g01345, AaLCBc01p20g01346	AaLCCc01p20g01329, AaLCCc01p20g01330	AaLCDc01p20g01296, AaLCDc01p20g01297
OG0000752	AaLCAc01p20g01350, AaLCAc08p19g11747	AaLCBc01p20g01387, AaLCBc01p20g01388, AaLCBc08p19g11584	AaLCCc01p21g01373, AaLCCc01p21g01374, AaLCCc08p18g11274, AaLCCc08p18g11275	AaLCDc08p17g10931
OG0000753	AaLCAc01p21g01397, AaLCAc08p19g11789, AaLCAc08p19g11790	AaLCBc01p21g01436, AaLCBc08p19g11637	AaLCCc01p21g01417, AaLCCc08p18g11320, AaLCCc08p18g11321	AaLCDc01p20g01334, AaLCDc08p18g10987
OG0000754	AaLCAc02p00g01468, AaLCAc02p00g01499, AaLCAc03p00g02916	AaLCBc02p00g01488, AaLCBc02p00g01524, AaLCBc03p01g02922	AaLCCc02p01g01508, AaLCCc03p00g02891	AaLCDc02p01g01437, AaLCDc03p01g02842
OG0000755	AaLCAc02p00g01500, AaLCAc03p01g02919, AaLCAc18p16g25876	AaLCBc02p01g01525, AaLCBc03p01g02925, AaLCBc25p15g35553	AaLCCc02p01g01509, AaLCCc03p01g02895	AaLCDc02p01g01438, AaLCDc03p01g02845
OG0000756	AaLCAc02p01g01526	AaLCBc02p01g01560, AaLCBc02p01g01563, AaLCBc02p01g01565, AaLCBc02p01g01571	AaLCCc02p01g01535, AaLCCc02p01g01543	AaLCDc02p01g01465, AaLCDc02p01g01467, AaLCDc02p01g01469
OG0000757	AaLCAc02p01g01568, AaLCAc03p01g02982	AaLCBc03p01g02993, AaLCBc03p01g02994, AaLCBc03p01g02995	AaLCCc02p01g01587, AaLCCc02p01g01589, AaLCCc03p01g02957	AaLCDc02p01g01513, AaLCDc03p01g02908
OG0000758	AaLCAc02p02g01645, AaLCAc03p11g03914, AaLCAc24p16g35165	AaLCBc03p11g03919, AaLCBc24p13g34433	AaLCCc03p11g03887, AaLCCc24p13g33420	AaLCDc03p02g02978, AaLCDc03p11g03872, AaLCDc24p13g32769
OG0000759	AaLCAc02p03g01697, AaLCAc03p03g03112	AaLCBc02p03g01735, AaLCBc03p02g03120	AaLCCc02p03g01701, AaLCCc03p02g03088, AaLCCc03p02g03091	AaLCDc02p03g01645, AaLCDc03p03g03033, AaLCDc03p03g03035
OG0000760	AaLCAc02p03g01703, AaLCAc03p03g03126	AaLCBc02p03g01750, AaLCBc03p02g03131	AaLCCc02p03g01719, AaLCCc03p03g03104, AaLCCc03p03g03105	AaLCDc02p03g01651, AaLCDc03p03g03051, AaLCDc03p03g03053
OG0000761	AaLCAc02p03g01735, AaLCAc03p03g03148	AaLCBc02p03g01789, AaLCBc02p03g01790, AaLCBc03p03g03146	AaLCCc02p03g01757, AaLCCc02p03g01758, AaLCCc03p03g03133	AaLCDc02p03g01685, AaLCDc03p03g03074
OG0000762	AaLCAc02p04g01808, AaLCAc02p04g01810, AaLCAc03p04g03215, AaLCAc24p13g34897	AaLCBc02p04g01860, AaLCBc03p03g03202	AaLCCc02p04g01828, AaLCCc03p03g03189	AaLCDc02p04g01752, AaLCDc03p04g03143
OG0000763	AaLCAc02p06g02032, AaLCAc14p08g19521, AaLCAc19p13g26994, AaLCAc26p05g37048	AaLCBc02p08g02223	AaLCCc14p09g18899, AaLCCc15p10g20454	AaLCDc14p08g18489, AaLCDc15p09g20070, AaLCDc17p16g23032
OG0000764	AaLCAc02p10g02280, AaLCAc22p07g31306, AaLCAc22p07g31307	AaLCBc02p09g02302, AaLCBc22p08g30847, AaLCBc22p08g30848	AaLCCc02p10g02283, AaLCCc22p09g29879	AaLCDc02p09g02171, AaLCDc22p08g29690
OG0000765	AaLCAc02p11g02373, AaLCAc05p12g06834, AaLCAc07p16g10070, AaLCAc24p09g34699	AaLCBc06p08g07895, AaLCBc07p15g09966	AaLCCc24p00g32514	AaLCDc12p12g15720, AaLCDc16p01g20680, AaLCDc24p07g32329
OG0000766	AaLCAc02p13g02448, AaLCAc04p12g05494, AaLCAc06p18g08477	AaLCBc12p08g16219, AaLCBc24p09g34067	AaLCCc02p13g02427, AaLCCc10p14g13627, AaLCCc12p12g16079	AaLCDc02p12g02333, AaLCDc10p14g13332
OG0000767	AaLCAc02p13g02470, AaLCAc16p02g21917, AaLCAc16p11g22319	AaLCBc02p13g02466, AaLCBc07p18g10084, AaLCBc21p12g29482	AaLCCc02p13g02449, AaLCCc06p06g07544, AaLCCc16p10g21394	AaLCDc02p13g02356
OG0000768	AaLCAc02p14g02513, AaLCAc03p21g04476, AaLCAc03p21g04477	AaLCBc03p19g04433, AaLCBc03p19g04435	AaLCCc03p19g04352, AaLCCc03p19g04354	AaLCDc02p14g02398, AaLCDc03p17g04294, AaLCDc03p17g04296
OG0000769	AaLCAc02p16g02651, AaLCAc09p12g12946	AaLCBc02p16g02645, AaLCBc12p16g16656, AaLCBc15p01g20104	AaLCCc22p20g30430, AaLCCc26p03g35176	AaLCDc02p16g02554, AaLCDc05p17g06731, AaLCDc26p02g34480
OG0000770	AaLCAc02p18g02804, AaLCAc03p23g04647, AaLCAc06p01g07393	AaLCBc02p18g02813, AaLCBc03p22g04639, AaLCBc06p01g07423	AaLCCc02p18g02779, AaLCCc03p21g04526	AaLCDc02p18g02716, AaLCDc03p19g04493
OG0000771	AaLCAc02p19g02821, AaLCAc03p27g04925, AaLCAc11p18g15854	AaLCBc02p18g02830	AaLCCc02p18g02796, AaLCCc02p18g02797, AaLCCc03p24g04721	AaLCDc02p18g02735, AaLCDc02p18g02737, AaLCDc03p22g04681
OG0000772	AaLCAc03p04g03293, AaLCAc21p09g29887	AaLCBc05p19g07198, AaLCBc16p24g22795, AaLCBc19p16g27187		AaLCDc02p00g01390, AaLCDc10p18g13595, AaLCDc13p10g17229, AaLCDc14p17g19135, AaLCDc29p12g39089
OG0000773	AaLCAc03p06g03473, AaLCAc18p06g25262, AaLCAc18p06g25263	AaLCBc03p06g03461, AaLCBc18p07g24938, AaLCBc18p07g24939	AaLCCc03p06g03472, AaLCCc18p06g24363	AaLCDc03p07g03435, AaLCDc18p07g24068
OG0000774	AaLCAc03p07g03480, AaLCAc15p09g21034, AaLCAc18p06g25269	AaLCBc08p21g11801, AaLCBc15p10g20742, AaLCBc18p07g24945	AaLCCc15p07g20304, AaLCCc18p06g24369	AaLCDc03p07g03443, AaLCDc18p07g24074
OG0000775	AaLCAc03p07g03503, AaLCAc18p06g25292	AaLCBc03p06g03491, AaLCBc03p06g03494, AaLCBc18p08g24974	AaLCCc03p07g03500, AaLCCc18p07g24398	AaLCDc03p07g03465, AaLCDc03p07g03467, AaLCDc18p07g24103
OG0000776	AaLCAc03p07g03536, AaLCAc25p16g36409, AaLCAc28p10g40285	AaLCBc29p11g40768	AaLCCc01p01g00061, AaLCCc22p07g29712	AaLCDc02p18g02709, AaLCDc07p04g08592, AaLCDc14p02g18211, AaLCDc20p08g27154
OG0000777	AaLCAc03p08g03576, AaLCAc18p07g25366	AaLCBc03p07g03570, AaLCBc18p08g25046	AaLCCc03p08g03581, AaLCCc03p08g03582, AaLCCc18p07g24468	AaLCDc03p08g03545, AaLCDc03p08g03547, AaLCDc18p08g24180
OG0000778	AaLCAc03p10g03767, AaLCAc03p16g04188, AaLCAc26p04g37004, AaLCAc29p05g41342	AaLCBc11p08g15118, AaLCBc18p15g25448, AaLCBc28p06g39102	AaLCCc25p05g34007	AaLCDc02p11g02251, AaLCDc02p11g02282
OG0000779	AaLCAc03p13g04036, AaLCAc24p15g35051, AaLCAc24p15g35054	AaLCBc03p13g04052, AaLCBc24p12g34313	AaLCCc03p13g03999, AaLCCc24p12g33310	AaLCDc03p13g03999, AaLCDc24p12g32652, AaLCDc24p12g32654
OG0000780	AaLCAc03p13g04039, AaLCAc13p10g18089, AaLCAc15p06g20734, AaLCAc18p17g25892, AaLCAc29p07g41502, AaLCAc29p10g41637	AaLCBc27p08g37714, AaLCBc29p09g40715	AaLCCc13p10g17448	AaLCDc13p09g17177
OG0000781	AaLCAc03p16g04187, AaLCAc03p16g04205, AaLCAc09p09g12768, AaLCAc15p00g20356, AaLCAc19p10g26841, AaLCAc20p10g28757, AaLCAc26p04g37005, AaLCAc26p04g37006, AaLCAc29p05g41343		AaLCCc25p05g34008
OG0000782	AaLCAc03p20g04458, AaLCAc03p21g04468, AaLCAc03p27g04911, AaLCAc20p07g28606, AaLCAc24p02g34248	AaLCBc03p25g04907, AaLCBc20p08g28081, AaLCBc29p15g40891	AaLCCc20p08g27308	AaLCDc29p09g38846
OG0000783	AaLCAc03p22g04541, AaLCAc21p18g30563	AaLCBc12p14g16538, AaLCBc21p20g30094	AaLCCc12p13g16169, AaLCCc13p09g17325, AaLCCc19p04g25288, AaLCCc21p14g29098	AaLCDc13p08g17128, AaLCDc13p18g17989
OG0000784	AaLCAc03p26g04885, AaLCAc23p01g32091	AaLCBc08p22g11851, AaLCBc19p18g27347	AaLCCc11p00g14173, AaLCCc11p01g14211, AaLCCc19p24g26729, AaLCCc23p01g30662	AaLCDc19p24g26555, AaLCDc23p01g30233
OG0000785	AaLCAc03p27g04928, AaLCAc05p13g06904, AaLCAc17p11g24194, AaLCAc23p11g32874, AaLCAc28p13g40478	AaLCBc05p03g06203, AaLCBc21p15g29672, AaLCBc21p16g29803, AaLCBc25p01g34864	AaLCCc17p13g23297
OG0000786	AaLCAc04p02g04958, AaLCAc18p20g26124, AaLCAc21p05g29747	AaLCBc04p00g04993, AaLCBc21p06g29210	AaLCCc04p01g04775, AaLCCc18p13g24877, AaLCCc21p06g28507	AaLCDc04p02g04716, AaLCDc21p06g28279
OG0000787	AaLCAc04p04g04988, AaLCAc06p01g07379, AaLCAc10p07g13835, AaLCAc17p05g23885, AaLCAc23p15g33147, AaLCAc24p01g34142, AaLCAc25p06g35774, AaLCAc26p06g37117, AaLCAc27p01g38265			AaLCDc28p05g37160
OG0000788	AaLCAc04p09g05251, AaLCAc11p01g14705, AaLCAc14p10g19605, AaLCAc15p01g20437, AaLCAc21p10g29940	AaLCBc04p06g05259, AaLCBc06p02g07524, AaLCBc29p10g40720		AaLCDc04p07g04981, AaLCDc10p01g12643
OG0000789	AaLCAc04p09g05253, AaLCAc05p09g06680	AaLCBc16p15g22076, AaLCBc29p15g40969	AaLCCc02p10g02341, AaLCCc05p08g06450, AaLCCc16p16g21655, AaLCCc19p04g25305, AaLCCc25p09g34192	AaLCDc12p11g15688
OG0000790	AaLCAc04p09g05256	AaLCBc18p16g25472, AaLCBc29p07g40570	AaLCCc04p07g05047, AaLCCc07p11g09515	AaLCDc04p09g05063, AaLCDc07p10g09100, AaLCDc07p11g09186, AaLCDc07p11g09188, AaLCDc27p05g35859
OG0000791	AaLCAc04p11g05417, AaLCAc10p18g14355, AaLCAc11p04g14986, AaLCAc21p13g30111	AaLCBc04p09g05408, AaLCBc11p04g14864	AaLCCc04p09g05196, AaLCCc10p17g13827	AaLCDc04p10g05132, AaLCDc21p09g28471
OG0000792	AaLCAc04p12g05438, AaLCAc21p13g30127	AaLCBc04p09g05423, AaLCBc21p14g29629	AaLCCc04p10g05212, AaLCCc21p08g28649, AaLCCc21p08g28650	AaLCDc04p10g05148, AaLCDc21p10g28490, AaLCDc21p10g28491
OG0000793	AaLCAc04p13g05545, AaLCAc21p15g30251, AaLCAc21p15g30252	AaLCBc04p10g05497, AaLCBc21p16g29743	AaLCCc04p11g05314, AaLCCc21p10g28769	AaLCDc04p11g05205, AaLCDc21p11g28617, AaLCDc21p11g28618
OG0000794	AaLCAc04p14g05656, AaLCAc16p09g22224	AaLCBc16p09g21853, AaLCBc20p09g28184	AaLCCc04p13g05437, AaLCCc08p15g11140, AaLCCc16p08g21297, AaLCCc17p15g23427, AaLCCc20p10g27453	AaLCDc16p08g20965
OG0000795	AaLCAc05p01g06053, AaLCAc27p16g39004	AaLCBc05p01g06021, AaLCBc07p17g10006, AaLCBc25p17g35745, AaLCBc27p15g38100	AaLCCc27p07g36730	AaLCDc03p00g02791, AaLCDc05p01g05711, AaLCDc27p11g36217
OG0000796	AaLCAc05p06g06463, AaLCAc15p04g20635	AaLCBc05p05g06305, AaLCBc05p06g06415, AaLCBc15p04g20300	AaLCCc04p16g05736, AaLCCc23p16g31863, AaLCCc23p16g31864, AaLCCc26p06g35466	AaLCDc21p12g28663
OG0000797	AaLCAc05p06g06471, AaLCAc27p20g39391	AaLCBc05p06g06426, AaLCBc27p19g38520	AaLCCc05p06g06279, AaLCCc27p12g37163, AaLCCc27p12g37172	AaLCDc05p07g06154, AaLCDc27p16g36640, AaLCDc27p16g36642
OG0000798	AaLCAc05p07g06542, AaLCAc05p08g06585, AaLCAc27p21g39486, AaLCAc27p21g39490	AaLCBc05p07g06540, AaLCBc27p20g38619	AaLCCc05p07g06341, AaLCCc27p13g37269	AaLCDc05p08g06230, AaLCDc27p17g36731
OG0000799	AaLCAc05p11g06809, AaLCAc07p15g10011	AaLCBc05p11g06765, AaLCBc07p14g09919, AaLCBc12p05g16087	AaLCCc05p11g06555, AaLCCc07p14g09685	AaLCDc05p12g06452, AaLCDc07p14g09346, AaLCDc17p11g22818
OG0000800	AaLCAc05p16g07041, AaLCAc07p11g09811, AaLCAc21p15g30230	AaLCBc01p01g00095, AaLCBc05p16g07023, AaLCBc07p11g09738	AaLCCc05p15g06808, AaLCCc07p10g09464	AaLCDc05p16g06699, AaLCDc07p10g09137
OG0000801	AaLCAc05p17g07088, AaLCAc07p10g09767	AaLCBc05p17g07071, AaLCBc05p17g07072, AaLCBc07p10g09702	AaLCCc05p16g06844, AaLCCc07p10g09425	AaLCDc05p17g06738, AaLCDc05p17g06740, AaLCDc07p10g09090
OG0000802	AaLCAc05p17g07090, AaLCAc08p13g11419, AaLCAc14p18g20229, AaLCAc16p26g23421, AaLCAc17p16g24497, AaLCAc26p17g38032	AaLCBc01p07g00548, AaLCBc12p14g16568	AaLCCc02p00g01482	AaLCDc01p07g00550
OG0000803	AaLCAc05p18g07154, AaLCAc21p03g29633, AaLCAc21p04g29634	AaLCBc05p18g07137, AaLCBc21p04g29113	AaLCCc05p17g06902, AaLCCc21p04g28389	AaLCDc05p18g06796, AaLCDc21p04g28175, AaLCDc21p04g28177
OG0000804	AaLCAc05p18g07173	AaLCBc05p18g07154, AaLCBc05p18g07162, AaLCBc05p18g07168	AaLCCc05p17g06921, AaLCCc05p17g06923, AaLCCc05p17g06926	AaLCDc05p19g06816, AaLCDc05p19g06822, AaLCDc05p19g06826
OG0000805	AaLCAc05p19g07269, AaLCAc21p01g29478	AaLCBc05p19g07257, AaLCBc21p01g28894	AaLCCc01p02g00176, AaLCCc05p18g07015, AaLCCc21p01g28182	AaLCDc05p20g06922, AaLCDc21p01g27970, AaLCDc22p09g29802
OG0000806	AaLCAc06p02g07436, AaLCAc07p20g10304	AaLCBc06p02g07466, AaLCBc07p20g10175, AaLCBc13p16g18394	AaLCCc06p02g07202, AaLCCc07p20g09975	AaLCDc06p02g07111, AaLCDc07p19g09598, AaLCDc13p16g17731
OG0000807	AaLCAc06p02g07488, AaLCAc07p20g10246	AaLCBc06p02g07523, AaLCBc07p19g10148, AaLCBc15p15g21106, AaLCBc28p09g39309	AaLCCc06p02g07257, AaLCCc07p19g09919	AaLCDc06p02g07160, AaLCDc07p19g09577
OG0000808	AaLCAc06p02g07507, AaLCAc07p19g10222	AaLCBc06p02g07540, AaLCBc06p02g07541, AaLCBc07p19g10122	AaLCCc06p02g07273, AaLCCc06p02g07274, AaLCCc07p19g09892	AaLCDc06p02g07177, AaLCDc07p18g09552
OG0000809	AaLCAc06p15g08200, AaLCAc19p17g27281, AaLCAc21p04g29668	AaLCBc06p14g08204, AaLCBc19p08g26529	AaLCCc06p14g07893, AaLCCc19p15g25952, AaLCCc21p05g28422	AaLCDc06p12g07676, AaLCDc21p05g28204
OG0000810	AaLCAc06p15g08216, AaLCAc19p17g27298, AaLCAc29p14g41798	AaLCBc06p14g08217, AaLCBc19p09g26545, AaLCBc29p16g40978	AaLCCc06p14g07910, AaLCCc29p09g39375	AaLCDc06p12g07691, AaLCDc29p09g38778
OG0000811	AaLCAc06p16g08273, AaLCAc06p19g08540, AaLCAc07p22g10409, AaLCAc16p03g21964	AaLCBc06p15g08270, AaLCBc07p02g09004	AaLCCc10p18g13856, AaLCCc16p17g21695	AaLCDc06p13g07742, AaLCDc10p00g12538
OG0000812	AaLCAc06p16g08280, AaLCAc09p16g13189	AaLCBc06p15g08278, AaLCBc09p16g13035	AaLCCc06p15g07972, AaLCCc09p14g12625, AaLCCc09p14g12626	AaLCDc06p13g07750, AaLCDc06p13g07752, AaLCDc09p14g12296
OG0000813	AaLCAc06p18g08443, AaLCAc06p18g08444	AaLCBc06p17g08427, AaLCBc06p17g08428	AaLCCc06p17g08131, AaLCCc06p17g08132, AaLCCc23p19g32131, AaLCCc23p19g32132	AaLCDc06p15g07901, AaLCDc06p15g07902
OG0000814	AaLCAc06p19g08565, AaLCAc19p08g26706	AaLCBc06p19g08533, AaLCBc19p01g26009	AaLCCc06p18g08244, AaLCCc19p10g25583	AaLCDc06p16g07988, AaLCDc06p16g07989, AaLCDc19p07g25157, AaLCDc21p12g28699
OG0000815	AaLCAc06p19g08566, AaLCAc19p08g26707, AaLCAc19p08g26708	AaLCBc06p19g08534, AaLCBc19p01g26010	AaLCCc06p18g08245, AaLCCc19p10g25584, AaLCCc19p10g25585	AaLCDc06p16g07990, AaLCDc19p07g25158
OG0000816	AaLCAc06p20g08608, AaLCAc19p09g26760	AaLCBc06p19g08575, AaLCBc06p19g08577, AaLCBc19p02g26062	AaLCCc06p19g08290, AaLCCc06p19g08293, AaLCCc19p11g25638	AaLCDc06p17g08035, AaLCDc19p08g25218
OG0000817	AaLCAc06p21g08768, AaLCAc09p17g13262	AaLCBc06p21g08718, AaLCBc09p17g13112	AaLCCc06p20g08439, AaLCCc09p15g12702, AaLCCc09p15g12709	AaLCDc06p18g08197, AaLCDc09p15g12374, AaLCDc09p15g12382
OG0000818	AaLCAc07p02g09044, AaLCAc10p05g13675	AaLCBc07p01g08981, AaLCBc10p04g13478	AaLCCc06p20g08414, AaLCCc07p01g08705, AaLCCc10p03g13096	AaLCDc06p18g08173, AaLCDc07p01g08402, AaLCDc10p04g12866
OG0000819	AaLCAc07p05g09325, AaLCAc07p05g09326, AaLCAc07p05g09327	AaLCBc07p05g09272, AaLCBc07p05g09274, AaLCBc07p05g09275	AaLCCc07p05g09010, AaLCCc07p05g09011	AaLCDc07p04g08666, AaLCDc07p04g08667
OG0000820	AaLCAc07p06g09444, AaLCAc07p06g09447, AaLCAc07p06g09448, AaLCAc07p06g09449, AaLCAc07p06g09450	AaLCBc07p06g09399, AaLCBc07p06g09400	AaLCCc07p06g09114, AaLCCc07p06g09115	AaLCDc07p06g08782
OG0000821	AaLCAc07p10g09735, AaLCAc12p18g16946	AaLCBc03p09g03735, AaLCBc12p18g16773, AaLCBc12p18g16774, AaLCBc21p16g29801	AaLCCc12p17g16390	AaLCDc07p09g09060, AaLCDc12p18g16043, AaLCDc21p12g28682
OG0000822	AaLCAc07p12g09876, AaLCAc11p13g15440, AaLCAc16p07g22124, AaLCAc18p15g25838	AaLCBc18p12g25309, AaLCBc24p10g34149	AaLCCc24p10g33153, AaLCCc26p04g35257	AaLCDc07p11g09205, AaLCDc24p10g32499
OG0000823	AaLCAc07p16g10065, AaLCAc09p06g12565, AaLCAc15p01g20446, AaLCAc18p08g25422		AaLCCc03p12g03945, AaLCCc07p15g09737, AaLCCc09p06g12161, AaLCCc20p11g27510	AaLCDc07p15g09418, AaLCDc09p07g11849
OG0000824	AaLCAc07p16g10074, AaLCAc09p10g12809, AaLCAc11p09g15238, AaLCAc22p13g31616	AaLCBc11p09g15130, AaLCBc14p09g19241	AaLCCc07p16g09743, AaLCCc11p09g14771	AaLCDc11p08g14409, AaLCDc14p06g18431
OG0000825	AaLCAc07p19g10199, AaLCAc27p03g38316, AaLCAc27p03g38318, AaLCAc29p01g41032	AaLCBc07p21g10274, AaLCBc15p04g20306, AaLCBc17p15g24016	AaLCCc07p18g09870	AaLCDc07p20g09668, AaLCDc17p17g23133
OG0000826	AaLCAc07p21g10371, AaLCAc20p14g28964	AaLCBc08p12g11213, AaLCBc11p08g15098, AaLCBc20p14g28442	AaLCCc20p14g27674	AaLCDc07p12g09265, AaLCDc18p11g24422, AaLCDc20p14g27478, AaLCDc26p03g34576
OG0000827	AaLCAc07p22g10419, AaLCAc17p14g24330, AaLCAc27p06g38444, AaLCAc27p07g38491	AaLCBc17p14g23929, AaLCBc17p16g24045, AaLCBc27p06g37571	AaLCCc17p16g23438, AaLCCc17p17g23546	AaLCDc27p01g35636
OG0000828	AaLCAc08p02g10617, AaLCAc15p16g21564	AaLCBc08p02g10487, AaLCBc15p17g21273	AaLCCc08p02g10244, AaLCCc08p02g10262, AaLCCc15p15g20861	AaLCDc08p02g09889, AaLCDc08p02g09911, AaLCDc15p14g20486
OG0000829	AaLCAc08p02g10646, AaLCAc15p16g21522, AaLCAc15p16g21524	AaLCBc18p05g24772, AaLCBc22p04g30582	AaLCCc15p14g20831, AaLCCc18p04g24215, AaLCCc22p06g29614	AaLCDc15p14g20443, AaLCDc22p05g29434
OG0000830	AaLCAc08p02g10692, AaLCAc15p15g21473	AaLCBc08p02g10545, AaLCBc08p02g10546, AaLCBc15p16g21205, AaLCBc15p16g21206	AaLCCc08p03g10339, AaLCCc15p14g20767	AaLCDc08p03g09996, AaLCDc15p13g20388
OG0000831	AaLCAc08p06g10940, AaLCAc25p13g36167	AaLCBc08p05g10785	AaLCCc08p06g10573, AaLCCc08p06g10574, AaLCCc25p13g34454	AaLCDc08p06g10231, AaLCDc08p06g10232, AaLCDc08p06g10242, AaLCDc15p11g20185
OG0000832	AaLCAc08p20g11832, AaLCAc15p08g20954	AaLCBc08p20g11697, AaLCBc15p09g20652, AaLCBc15p09g20654	AaLCCc08p19g11373, AaLCCc15p06g20220	AaLCDc08p19g11051, AaLCDc15p06g19799, AaLCDc15p06g19801
OG0000833	AaLCAc08p20g11848, AaLCAc15p09g20967	AaLCBc08p20g11711, AaLCBc08p20g11712, AaLCBc15p09g20670	AaLCCc08p19g11388, AaLCCc08p19g11389, AaLCCc15p06g20230	AaLCDc08p19g11068, AaLCDc15p06g19819
OG0000834	AaLCAc08p23g12016, AaLCAc15p10g21097	AaLCBc08p22g11859, AaLCBc15p11g20813, AaLCBc15p11g20814, AaLCBc15p11g20815	AaLCCc08p21g11545, AaLCCc15p08g20376	AaLCDc08p21g11207, AaLCDc15p08g19982
OG0000835	AaLCAc09p01g12190, AaLCAc12p20g17144	AaLCBc09p01g12042, AaLCBc12p20g16967, AaLCBc20p18g28713	AaLCCc09p01g11759, AaLCCc12p19g16573, AaLCCc20p18g27973	AaLCDc09p01g11429, AaLCDc12p20g16276
OG0000836	AaLCAc09p10g12793, AaLCAc16p27g23483, AaLCAc19p11g26893	AaLCBc02p10g02362, AaLCBc19p19g27493, AaLCBc19p19g27495, AaLCBc28p06g39095	AaLCCc07p15g09711, AaLCCc20p09g27406	AaLCDc20p09g27256
OG0000837	AaLCAc10p01g13401, AaLCAc21p02g29548, AaLCAc21p02g29549	AaLCBc10p01g13227, AaLCBc21p03g29030, AaLCBc21p03g29031	AaLCCc21p03g28298	AaLCDc21p03g28088, AaLCDc21p03g28089, AaLCDc21p03g28090
OG0000838	AaLCAc10p07g13822	AaLCBc10p06g13631, AaLCBc10p06g13633, AaLCBc10p06g13634, AaLCBc10p06g13636	AaLCCc10p05g13243	AaLCDc10p07g13025, AaLCDc10p07g13027, AaLCDc10p07g13028, AaLCDc10p07g13030
OG0000839	AaLCAc10p08g13876, AaLCAc21p04g29654, AaLCAc28p04g39929	AaLCBc03p14g04136, AaLCBc21p04g29130, AaLCBc28p04g38993	AaLCCc03p14g04098, AaLCCc22p10g29928	AaLCDc22p08g29737, AaLCDc23p08g30856
OG0000840	AaLCAc10p09g13895	AaLCBc06p18g08468, AaLCBc10p08g13716, AaLCBc19p03g26130	AaLCCc06p17g08173, AaLCCc07p03g08875, AaLCCc10p07g13330	AaLCDc06p16g07940, AaLCDc10p07g13049, AaLCDc19p09g25291
OG0000841	AaLCAc10p09g13919, AaLCAc13p14g18395, AaLCAc21p19g30663, AaLCAc23p25g34039		AaLCCc12p06g15838, AaLCCc20p14g27649	AaLCDc08p19g11035, AaLCDc21p13g28724, AaLCDc26p14g35489, AaLCDc29p04g38496
OG0000842	AaLCAc10p10g13967, AaLCAc19p01g26444, AaLCAc26p10g37396	AaLCBc10p10g13797	AaLCCc10p09g13413, AaLCCc19p08g25482, AaLCCc26p06g35419	AaLCDc10p09g13116, AaLCDc19p02g24971, AaLCDc19p02g24978
OG0000843	AaLCAc10p11g13970	AaLCBc10p10g13799, AaLCBc17p16g24081	AaLCCc03p13g03994, AaLCCc06p10g07676	AaLCDc01p19g01231, AaLCDc01p19g01232, AaLCDc10p09g13118, AaLCDc17p11g22806, AaLCDc25p04g33315
OG0000844	AaLCAc10p17g14306, AaLCAc10p17g14312, AaLCAc11p05g15036	AaLCBc10p17g14175, AaLCBc10p17g14179	AaLCCc10p17g13775, AaLCCc10p17g13778, AaLCCc10p17g13782	AaLCDc10p16g13487, AaLCDc10p16g13491
OG0000845	AaLCAc10p17g14345, AaLCAc11p05g14998	AaLCBc10p17g14212, AaLCBc11p04g14878, AaLCBc29p04g40397	AaLCCc10p17g13817, AaLCCc11p11g14868	AaLCDc10p17g13529, AaLCDc11p05g14188, AaLCDc11p05g14191
OG0000846	AaLCAc10p20g14529, AaLCAc11p02g14814	AaLCBc10p20g14385, AaLCBc11p02g14677, AaLCBc21p18g29886	AaLCCc10p19g14003, AaLCCc11p03g14374	AaLCDc10p19g13694, AaLCDc11p02g13988, AaLCDc21p13g28781
OG0000847	AaLCAc10p20g14559, AaLCAc11p02g14792	AaLCBc10p20g14413, AaLCBc11p01g14653	AaLCCc07p02g08745, AaLCCc10p20g14035, AaLCCc11p03g14352	AaLCDc10p19g13721, AaLCDc11p01g13962, AaLCDc11p01g13965
OG0000848	AaLCAc10p21g14611, AaLCAc11p01g14731	AaLCBc10p21g14457, AaLCBc11p01g14598, AaLCBc20p15g28505	AaLCCc10p20g14094, AaLCCc11p02g14301	AaLCDc10p20g13781, AaLCDc11p01g13902, AaLCDc21p16g29005
OG0000849	AaLCAc11p01g14704, AaLCAc21p18g30571	AaLCBc10p21g14478, AaLCBc11p01g14576, AaLCBc21p20g30102	AaLCCc10p21g14114, AaLCCc11p02g14277, AaLCCc21p14g29108	AaLCDc11p01g13877, AaLCDc21p15g28959
OG0000850	AaLCAc11p03g14884, AaLCAc16p12g22361, AaLCAc16p12g22362, AaLCAc21p08g29871	AaLCBc11p03g14747, AaLCBc15p02g20153, AaLCBc16p13g21996	AaLCCc11p04g14458	AaLCDc11p03g14076, AaLCDc16p12g21098
OG0000851	AaLCAc11p11g15358, AaLCAc19p06g26593, AaLCAc21p10g29946	AaLCBc13p08g17730, AaLCBc14p03g18904, AaLCBc21p11g29456, AaLCBc28p11g39461	AaLCCc13p07g17237	AaLCDc13p08g17053, AaLCDc26p03g34577
OG0000852	AaLCAc12p00g15917	AaLCBc16p13g22014, AaLCBc17p10g23723	AaLCCc17p10g23220, AaLCCc28p05g37721	AaLCDc07p00g08285, AaLCDc12p06g15404, AaLCDc16p07g20874, AaLCDc17p10g22793, AaLCDc17p10g22794
OG0000853	AaLCAc12p02g16047, AaLCAc17p17g24610, AaLCAc17p17g24611	AaLCBc12p02g15851, AaLCBc17p18g24199	AaLCCc12p02g15532, AaLCCc17p19g23714, AaLCCc17p19g23715	AaLCDc12p02g15138, AaLCDc17p20g23332
OG0000854	AaLCAc12p02g16050, AaLCAc13p04g17626, AaLCAc17p17g24604	AaLCBc12p02g15855, AaLCBc13p04g17459	AaLCCc12p02g15536, AaLCCc13p04g17027, AaLCCc17p19g23709	AaLCDc12p02g15143, AaLCDc13p04g16756
OG0000855	AaLCAc12p02g16052, AaLCAc17p17g24602	AaLCBc12p02g15857, AaLCBc17p18g24192, AaLCBc17p18g24193	AaLCCc12p02g15538, AaLCCc17p19g23707	AaLCDc12p02g15145, AaLCDc17p20g23325, AaLCDc17p20g23326
OG0000856	AaLCAc12p03g16143, AaLCAc12p03g16144, AaLCAc17p05g23880	AaLCBc12p03g15945, AaLCBc12p03g15946, AaLCBc17p05g23444	AaLCCc12p03g15649, AaLCCc17p05g22977	AaLCDc12p03g15268, AaLCDc17p05g22541
OG0000857	AaLCAc12p03g16157, AaLCAc12p03g16158	AaLCBc12p03g15962, AaLCBc12p03g15964, AaLCBc12p03g15966	AaLCCc12p03g15666	AaLCDc12p04g15283, AaLCDc12p04g15286, AaLCDc12p04g15288, AaLCDc12p04g15289
OG0000858	AaLCAc12p04g16181, AaLCAc21p06g29779, AaLCAc21p06g29781	AaLCBc12p04g15982, AaLCBc21p06g29220, AaLCBc21p07g29266	AaLCCc12p04g15684	AaLCDc12p04g15308, AaLCDc12p04g15309, AaLCDc21p06g28291
OG0000859	AaLCAc12p06g16295, AaLCAc13p05g17735	AaLCBc12p06g16121, AaLCBc13p05g17561, AaLCBc17p10g23711	AaLCCc12p05g15795, AaLCCc17p11g23245	AaLCDc12p07g15452, AaLCDc13p05g16868, AaLCDc17p12g22827
OG0000860	AaLCAc12p08g16427, AaLCAc19p06g26617	AaLCBc06p09g07948, AaLCBc12p08g16246, AaLCBc17p13g23894, AaLCBc17p14g23899	AaLCCc12p07g15899, AaLCCc17p14g23378	AaLCDc12p09g15587, AaLCDc17p15g22967
OG0000861	AaLCAc12p10g16482	AaLCBc05p18g07125, AaLCBc12p10g16305	AaLCCc02p07g02095, AaLCCc12p10g15950, AaLCCc13p10g17437, AaLCCc14p13g19138, AaLCCc22p20g30390	AaLCDc12p11g15644, AaLCDc17p19g23297
OG0000862	AaLCAc12p11g16508, AaLCAc17p15g24380	AaLCBc12p10g16328, AaLCBc17p15g23991	AaLCCc12p10g15964, AaLCCc17p16g23491, AaLCCc17p16g23493	AaLCDc12p11g15673, AaLCDc17p17g23107, AaLCDc17p17g23108
OG0000863	AaLCAc12p14g16702, AaLCAc24p04g34415	AaLCBc12p12g16424, AaLCBc12p12g16446, AaLCBc20p06g27969, AaLCBc24p04g33798	AaLCCc12p13g16099, AaLCCc24p05g32819	AaLCDc20p07g27074, AaLCDc24p02g32046
OG0000864	AaLCAc12p16g16814, AaLCAc20p12g28871, AaLCAc20p12g28873	AaLCBc12p15g16633, AaLCBc20p13g28356	AaLCCc12p15g16253, AaLCCc20p12g27582, AaLCCc20p13g27583	AaLCDc20p12g27378, AaLCDc20p12g27380
OG0000865	AaLCAc12p18g16939, AaLCAc13p18g18703, AaLCAc29p03g41245	AaLCBc13p16g18366, AaLCBc29p03g40291	AaLCCc06p01g07181, AaLCCc13p17g18003, AaLCCc29p03g38972	AaLCDc13p16g17715, AaLCDc29p03g38414
OG0000866	AaLCAc12p19g17012, AaLCAc21p04g29706	AaLCBc05p16g07013	AaLCCc16p12g21480	AaLCDc02p10g02235, AaLCDc02p10g02237, AaLCDc03p14g04064, AaLCDc06p17g08098, AaLCDc12p15g15893, AaLCDc17p04g22445
OG0000867	AaLCAc13p00g17290, AaLCAc23p18g33430, AaLCAc23p25g34055	AaLCBc13p00g17123, AaLCBc23p23g33470, AaLCBc24p02g33583	AaLCCc13p00g16683, AaLCCc23p23g32473	AaLCDc13p00g16438, AaLCDc23p22g31866
OG0000868	AaLCAc13p01g17346, AaLCAc23p25g34002, AaLCAc23p25g34003	AaLCBc13p01g17178, AaLCBc23p23g33425	AaLCCc13p01g16748, AaLCCc23p22g32424	AaLCDc13p01g16497, AaLCDc13p01g16499, AaLCDc23p21g31818
OG0000869	AaLCAc13p01g17356, AaLCAc23p24g33991, AaLCAc28p02g39741	AaLCBc13p01g17187, AaLCBc23p23g33415	AaLCCc13p01g16758, AaLCCc23p22g32414, AaLCCc28p02g37501	AaLCDc13p01g16510, AaLCDc23p21g31807
OG0000870	AaLCAc13p01g17357, AaLCAc17p02g23630, AaLCAc23p24g33990, AaLCAc28p02g39742	AaLCBc13p01g17188, AaLCBc23p23g33418	AaLCCc13p01g16759, AaLCCc17p01g22691, AaLCCc28p02g37502	AaLCDc13p01g16511
OG0000871	AaLCAc13p02g17446, AaLCAc21p12g30058	AaLCBc08p16g11407, AaLCBc21p13g29573, AaLCBc25p18g35848	AaLCCc02p01g01592	AaLCDc08p21g11199, AaLCDc17p02g22256, AaLCDc18p16g24792, AaLCDc21p09g28419
OG0000872	AaLCAc13p04g17611, AaLCAc23p13g33036	AaLCBc13p04g17450, AaLCBc15p16g21175, AaLCBc23p12g32582	AaLCCc13p04g17014, AaLCCc13p04g17016, AaLCCc13p04g17017, AaLCCc23p12g31527	AaLCDc13p04g16744
OG0000873	AaLCAc13p05g17726, AaLCAc18p09g25485, AaLCAc20p04g28364, AaLCAc26p14g37747	AaLCBc18p10g25173, AaLCBc26p09g36737	AaLCCc14p01g18389, AaLCCc19p20g26337	AaLCDc18p09g24318, AaLCDc20p07g27106
OG0000874	AaLCAc13p06g17820, AaLCAc23p18g33434	AaLCBc13p07g17670, AaLCBc23p15g32814	AaLCCc13p06g17177, AaLCCc23p16g31886	AaLCDc13p07g16983, AaLCDc13p07g16984, AaLCDc15p02g19484, AaLCDc23p15g31328
OG0000875	AaLCAc13p11g18134, AaLCAc20p04g28371, AaLCAc25p14g36205	AaLCBc13p09g17803, AaLCBc20p04g27804, AaLCBc25p14g35496	AaLCCc20p04g27074, AaLCCc25p14g34491	AaLCDc20p04g26915, AaLCDc25p13g33802
OG0000876	AaLCAc13p11g18177, AaLCAc23p21g33716	AaLCBc13p10g17852, AaLCBc23p19g33115, AaLCBc28p11g39418	AaLCCc13p11g17523, AaLCCc23p20g32165, AaLCCc28p12g38112	AaLCDc13p09g17218, AaLCDc23p20g31658
OG0000877	AaLCAc13p12g18273, AaLCAc18p09g25482, AaLCAc21p19g30599	AaLCBc06p21g08764, AaLCBc26p14g37203, AaLCBc27p11g37890	AaLCCc06p18g08260, AaLCCc20p20g28098, AaLCCc22p08g29776	AaLCDc08p15g10809
OG0000878	AaLCAc13p13g18313, AaLCAc23p22g33788, AaLCAc23p22g33803, AaLCAc26p15g37802	AaLCBc13p11g17988, AaLCBc23p21g33242	AaLCCc13p12g17627, AaLCCc26p10g35839	AaLCDc13p11g17344, AaLCDc26p09g35084
OG0000879	AaLCAc13p14g18427, AaLCAc16p15g22509, AaLCAc16p15g22513	AaLCBc16p16g22153	AaLCCc16p15g21576, AaLCCc16p15g21578, AaLCCc16p15g21589, AaLCCc16p15g21591, AaLCCc16p15g21609	AaLCDc16p14g21226
OG0000880	AaLCAc13p19g18784, AaLCAc13p19g18786, AaLCAc13p19g18797	AaLCBc13p17g18454, AaLCBc13p17g18457	AaLCCc13p18g18085, AaLCCc13p18g18086	AaLCDc13p16g17788, AaLCDc13p16g17789, AaLCDc13p16g17798
OG0000881	AaLCAc13p19g18798, AaLCAc13p19g18801	AaLCBc13p17g18470, AaLCBc13p17g18472	AaLCCc13p18g18097, AaLCCc13p18g18099, AaLCCc13p18g18100, AaLCCc13p18g18102	AaLCDc13p17g17802, AaLCDc13p17g17805
OG0000882	AaLCAc14p04g19296, AaLCAc14p04g19304, AaLCAc14p08g19515, AaLCAc14p10g19630, AaLCAc16p12g22360, AaLCAc18p15g25822, AaLCAc26p08g37242, AaLCAc28p04g39876	AaLCBc14p08g19214		AaLCDc14p07g18487
OG0000883	AaLCAc14p07g19445, AaLCAc14p07g19446, AaLCAc23p01g32049, AaLCAc27p07g38496	AaLCBc14p06g19144, AaLCBc15p01g20083, AaLCBc17p09g23689	AaLCCc18p14g24911	AaLCDc14p06g18418, AaLCDc14p06g18419
OG0000884	AaLCAc14p11g19659, AaLCAc14p11g19660, AaLCAc24p19g35409	AaLCBc14p11g19354, AaLCBc14p11g19355, AaLCBc24p16g34686	AaLCCc14p11g19055, AaLCCc24p16g33675	AaLCDc14p10g18633, AaLCDc24p16g33025
OG0000885	AaLCAc14p11g19694, AaLCAc24p18g35377	AaLCBc14p12g19392, AaLCBc24p15g34652	AaLCCc14p12g19107, AaLCCc24p15g33642, AaLCCc24p15g33644	AaLCDc14p11g18692, AaLCDc24p16g32991, AaLCDc24p16g32993
OG0000886	AaLCAc14p12g19741, AaLCAc14p12g19743, AaLCAc23p22g33752	AaLCBc14p13g19432, AaLCBc14p13g19433	AaLCCc14p13g19126, AaLCCc14p13g19127, AaLCCc14p13g19140, AaLCCc14p13g19141, AaLCCc14p13g19143
OG0000887	AaLCAc14p15g19980, AaLCAc14p15g19981	AaLCBc14p16g19685, AaLCBc14p16g19686	AaLCCc14p16g19390, AaLCCc14p16g19391, AaLCCc14p16g19392, AaLCCc14p16g19393	AaLCDc14p15g18975, AaLCDc14p15g18976
OG0000888	AaLCAc14p16g20091, AaLCAc14p16g20092	AaLCBc14p17g19810, AaLCBc14p17g19811	AaLCCc14p17g19521, AaLCCc14p17g19522, AaLCCc14p17g19523	AaLCDc14p16g19086, AaLCDc14p16g19087, AaLCDc14p16g19088
OG0000889	AaLCAc14p18g20231, AaLCAc14p18g20233, AaLCAc20p02g28195	AaLCBc14p18g19908, AaLCBc14p19g19919, AaLCBc20p01g27625	AaLCCc14p19g19680, AaLCCc20p01g26889	AaLCDc14p18g19200, AaLCDc20p02g26732
OG0000890	AaLCAc15p03g20549, AaLCAc15p06g20758, AaLCAc28p08g40104	AaLCBc15p03g20213, AaLCBc15p06g20406, AaLCBc28p07g39179	AaLCCc15p01g19791, AaLCCc28p08g37861	AaLCDc15p00g19343, AaLCDc28p08g37310
OG0000891	AaLCAc15p08g20918, AaLCAc15p08g20919, AaLCAc15p08g20921	AaLCBc15p08g20622, AaLCBc15p08g20623, AaLCBc15p08g20625	AaLCCc15p06g20191	AaLCDc15p05g19763, AaLCDc15p05g19764, AaLCDc15p05g19766
OG0000892	AaLCAc16p00g21827, AaLCAc16p08g22164, AaLCAc16p08g22168, AaLCAc16p08g22171, AaLCAc16p08g22173		AaLCCc16p07g21242	AaLCDc16p01g20669, AaLCDc16p01g20670, AaLCDc16p01g20671, AaLCDc16p07g20924
OG0000893	AaLCAc16p01g21879, AaLCAc18p15g25837, AaLCAc19p07g26646, AaLCAc27p11g38696	AaLCBc09p14g12866, AaLCBc16p03g21673, AaLCBc18p12g25307, AaLCBc21p08g29328	AaLCCc19p01g25169	AaLCDc18p11g24451
OG0000894	AaLCAc16p02g21936	AaLCBc10p00g13216, AaLCBc20p14g28453	AaLCCc04p13g05491, AaLCCc04p13g05500, AaLCCc14p03g18549, AaLCCc16p04g21124, AaLCCc18p13g24844, AaLCCc21p14g29139, AaLCCc23p21g32310
OG0000895	AaLCAc16p13g22378, AaLCAc16p13g22392	AaLCBc16p13g22018, AaLCBc16p13g22025, AaLCBc16p14g22034	AaLCCc16p12g21461, AaLCCc16p12g21465, AaLCCc16p12g21475, AaLCCc16p12g21476	AaLCDc16p12g21116
OG0000896	AaLCAc16p19g22756, AaLCAc26p13g37669	AaLCBc16p19g22372, AaLCBc26p08g36684	AaLCCc16p19g21845, AaLCCc16p19g21846, AaLCCc26p09g35692	AaLCDc16p18g21453, AaLCDc16p18g21455, AaLCDc26p07g34951
OG0000897	AaLCAc16p20g22849, AaLCAc26p12g37607	AaLCBc16p21g22467, AaLCBc26p07g36610	AaLCCc16p20g21940, AaLCCc16p20g21941, AaLCCc26p08g35625	AaLCDc16p19g21545, AaLCDc16p19g21546, AaLCDc26p06g34877
OG0000898	AaLCAc16p20g22864, AaLCAc16p20g22865, AaLCAc26p12g37588	AaLCBc16p21g22483, AaLCBc26p07g36593	AaLCCc16p20g21956, AaLCCc26p08g35610	AaLCDc16p20g21560, AaLCDc16p20g21561, AaLCDc26p06g34864
OG0000899	AaLCAc16p21g22885, AaLCAc16p21g22888, AaLCAc26p08g37260	AaLCBc16p21g22503, AaLCBc26p06g36503	AaLCCc16p21g21978, AaLCCc16p21g21980, AaLCCc26p07g35530	AaLCDc16p20g21582, AaLCDc26p05g34784
OG0000900	AaLCAc16p22g23033, AaLCAc16p22g23034, AaLCAc26p11g37439	AaLCBc16p23g22639, AaLCBc26p06g36438	AaLCCc16p22g22119, AaLCCc26p06g35462	AaLCDc16p21g21712, AaLCDc16p21g21713, AaLCDc26p05g34715
OG0000901	AaLCAc16p22g23050, AaLCAc26p10g37422	AaLCBc16p23g22654, AaLCBc23p02g31797, AaLCBc26p05g36418	AaLCCc16p22g22138, AaLCCc23p02g30774, AaLCCc26p06g35444	AaLCDc16p21g21730, AaLCDc26p04g34695
OG0000902	AaLCAc17p02g23680, AaLCAc23p24g33969	AaLCBc13p01g17208, AaLCBc17p02g23240, AaLCBc23p22g33400	AaLCCc13p01g16777, AaLCCc17p02g22734, AaLCCc23p22g32400	AaLCDc17p03g22318, AaLCDc23p21g31791
OG0000903	AaLCAc17p18g24621	AaLCBc02p10g02323	AaLCCc10p05g13208, AaLCCc10p17g13802, AaLCCc14p06g18792, AaLCCc17p20g23724, AaLCCc25p10g34250, AaLCCc26p16g36304	AaLCDc10p06g12964, AaLCDc11p06g14258
OG0000904	AaLCAc18p01g24890, AaLCAc22p05g31152	AaLCBc18p02g24528, AaLCBc18p02g24529, AaLCBc22p05g30669	AaLCCc18p01g23958, AaLCCc22p07g29698	AaLCDc18p01g23634, AaLCDc18p01g23635, AaLCDc22p05g29522
OG0000905	AaLCAc18p02g24956, AaLCAc22p02g30867	AaLCBc18p03g24599, AaLCBc19p13g26875, AaLCBc22p02g30383	AaLCCc10p09g13408, AaLCCc18p02g24041, AaLCCc22p04g29402	AaLCDc18p02g23708, AaLCDc22p02g29256
OG0000906	AaLCAc18p02g24968, AaLCAc22p03g30896, AaLCAc22p03g30897	AaLCBc18p03g24611, AaLCBc22p02g30402, AaLCBc22p02g30403	AaLCCc18p02g24053, AaLCCc22p04g29439, AaLCCc22p04g29440	AaLCDc18p02g23724
OG0000907	AaLCAc18p02g24978, AaLCAc22p03g30907	AaLCBc18p03g24620, AaLCBc22p02g30414, AaLCBc22p02g30416	AaLCCc18p02g24064, AaLCCc22p04g29450, AaLCCc22p04g29451	AaLCDc18p03g23736, AaLCDc22p03g29278
OG0000908	AaLCAc18p05g25197, AaLCAc22p05g31143	AaLCBc13p06g17591, AaLCBc18p06g24879, AaLCBc18p06g24880, AaLCBc22p05g30658	AaLCCc18p05g24298, AaLCCc22p07g29688	AaLCDc18p06g24008, AaLCDc22p05g29514
OG0000909	AaLCAc18p05g25204, AaLCAc18p05g25206, AaLCAc18p05g25208, AaLCAc22p05g31134	AaLCBc18p06g24888, AaLCBc22p05g30650	AaLCCc18p05g24306, AaLCCc22p07g29680	AaLCDc18p06g24017, AaLCDc22p05g29504
OG0000910	AaLCAc18p06g25285, AaLCAc18p06g25287	AaLCBc18p07g24964, AaLCBc18p07g24966, AaLCBc18p07g24968	AaLCCc18p07g24388, AaLCCc18p07g24391, AaLCCc18p07g24393	AaLCDc18p07g24096, AaLCDc18p07g24099
OG0000911	AaLCAc18p11g25630, AaLCAc26p08g37218	AaLCBc05p15g06986, AaLCBc18p12g25322, AaLCBc20p10g28233, AaLCBc21p08g29326	AaLCCc20p10g27468	AaLCDc16p09g21000, AaLCDc18p12g24466, AaLCDc20p10g27265
OG0000912	AaLCAc18p11g25642	AaLCBc03p19g04419, AaLCBc17p03g23315, AaLCBc20p03g27791, AaLCBc28p05g39021	AaLCCc15p15g20898, AaLCCc21p11g28859, AaLCCc27p07g36766	AaLCDc02p08g02105, AaLCDc13p10g17252
OG0000913	AaLCAc18p12g25666	AaLCBc17p10g23719, AaLCBc18p13g25353	AaLCCc07p13g09598	AaLCDc07p13g09273, AaLCDc07p20g09690, AaLCDc17p12g22834, AaLCDc18p00g23525, AaLCDc18p12g24470, AaLCDc20p09g27258
OG0000914	AaLCAc19p09g26749, AaLCAc23p16g33203	AaLCBc29p12g40798	AaLCCc17p04g22918, AaLCCc20p11g27517, AaLCCc25p10g34230, AaLCCc28p15g38368	AaLCDc16p02g20729, AaLCDc18p15g24695, AaLCDc19p07g25208
OG0000915	AaLCAc19p18g27415, AaLCAc23p09g32785, AaLCAc23p09g32786	AaLCBc19p10g26655	AaLCCc19p17g26072, AaLCCc23p08g31285, AaLCCc23p08g31286	AaLCDc19p16g25823, AaLCDc23p08g30852, AaLCDc23p08g30853
OG0000916	AaLCAc19p19g27493, AaLCAc23p21g33644, AaLCAc26p16g37884	AaLCBc02p15g02565, AaLCBc23p19g33030	AaLCCc02p15g02566, AaLCCc08p16g11186, AaLCCc14p11g19008	AaLCDc01p06g00450, AaLCDc02p15g02473
OG0000917	AaLCAc19p19g27514, AaLCAc23p08g32683	AaLCBc19p11g26775, AaLCBc23p07g32254	AaLCCc17p19g23661, AaLCCc19p18g26186, AaLCCc23p07g31187	AaLCDc12p02g15194, AaLCDc19p17g25944, AaLCDc23p07g30742
OG0000918	AaLCAc20p03g28282, AaLCAc20p03g28284, AaLCAc25p12g36108	AaLCBc20p02g27705, AaLCBc20p02g27707, AaLCBc20p02g27709, AaLCBc25p12g35403	AaLCCc20p02g26972, AaLCCc20p03g26974	AaLCDc20p03g26824
OG0000919	AaLCAc22p06g31195, AaLCAc22p06g31196, AaLCAc22p06g31197, AaLCAc22p06g31198, AaLCAc22p06g31199	AaLCBc22p06g30708	AaLCCc22p08g29741, AaLCCc22p08g29742	AaLCDc22p06g29558, AaLCDc22p06g29559
OG0000920	AaLCAc22p07g31303, AaLCAc22p07g31305	AaLCBc22p07g30840, AaLCBc22p07g30841, AaLCBc22p07g30843, AaLCBc22p08g30844	AaLCCc22p09g29877, AaLCCc22p09g29878	AaLCDc22p08g29687, AaLCDc22p08g29689
OG0000921	AaLCAc23p05g32448, AaLCAc23p05g32449, AaLCAc23p05g32452, AaLCAc23p05g32453, AaLCAc23p05g32456, AaLCAc23p05g32457, AaLCAc23p05g32460, AaLCAc23p05g32461, AaLCAc23p05g32465, AaLCAc23p05g32466
OG0000922	AaLCAc23p14g33130	AaLCBc15p16g21204, AaLCBc18p18g25607, AaLCBc20p03g27792, AaLCBc22p05g30690	AaLCCc06p06g07528	AaLCDc06p04g07309, AaLCDc08p08g10360, AaLCDc17p07g22687, AaLCDc25p10g33616
OG0000923	AaLCAc23p17g33324, AaLCAc23p17g33372	AaLCBc26p16g37320, AaLCBc26p16g37325, AaLCBc26p16g37338, AaLCBc26p16g37339	AaLCCc23p14g31719, AaLCCc23p14g31723, AaLCCc23p14g31725, AaLCCc23p14g31737
OG0000924	AaLCAc23p21g33656, AaLCAc23p21g33657	AaLCBc23p19g33051, AaLCBc23p19g33052, AaLCBc23p19g33053, AaLCBc23p19g33054, AaLCBc23p19g33055	AaLCCc23p19g32109	AaLCDc23p19g31597, AaLCDc23p19g31598
OG0000925	AaLCAc25p09g35911, AaLCAc27p13g38823	AaLCBc25p09g35210, AaLCBc27p11g37894	AaLCCc25p09g34205, AaLCCc27p05g36585	AaLCDc05p04g05920, AaLCDc25p09g33516, AaLCDc25p09g33517, AaLCDc27p08g36038
OG0000926	AaLCAc25p09g35928, AaLCAc27p13g38816	AaLCBc25p10g35219, AaLCBc27p11g37885	AaLCCc07p12g09555, AaLCCc25p10g34213, AaLCCc27p05g36578	AaLCDc05p15g06599, AaLCDc25p09g33528, AaLCDc27p08g36032
OG0000927	AaLCAc25p11g36021, AaLCAc27p11g38731	AaLCBc13p19g18631, AaLCBc25p11g35307, AaLCBc27p10g37822	AaLCCc25p11g34306, AaLCCc27p03g36500	AaLCDc25p10g33608, AaLCDc27p07g35960, AaLCDc27p07g35961
OG0000928	AaLCAc25p11g36025, AaLCAc25p11g36026	AaLCBc25p11g35310, AaLCBc25p11g35311, AaLCBc25p11g35315, AaLCBc25p11g35317	AaLCCc25p11g34310, AaLCCc25p11g34317	AaLCDc25p10g33617, AaLCDc25p11g33619
OG0000929	AaLCAc25p12g36085, AaLCAc27p10g38654, AaLCAc27p10g38660	AaLCBc25p12g35375, AaLCBc27p09g37751	AaLCCc27p02g36437, AaLCCc27p02g36441	AaLCDc25p11g33675, AaLCDc27p06g35891, AaLCDc27p06g35895
OG0000930	AaLCAc25p18g36628, AaLCAc26p09g37315	AaLCBc25p19g35908, AaLCBc26p04g36301	AaLCCc25p18g34867, AaLCCc25p18g34868, AaLCCc26p05g35352	AaLCDc25p18g34191, AaLCDc25p18g34192, AaLCDc26p03g34591
OG0000931	AaLCAc26p02g36891	AaLCBc07p14g09937, AaLCBc10p07g13664, AaLCBc18p14g25380, AaLCBc21p12g29492, AaLCBc21p12g29493, AaLCBc26p01g36141		AaLCDc16p10g21056, AaLCDc21p07g28339, AaLCDc21p08g28371
OG0000932	AaLCAc26p09g37269, AaLCAc26p09g37272, AaLCAc26p11g37495	AaLCBc26p06g36491, AaLCBc26p06g36495	AaLCCc26p07g35521	AaLCDc26p05g34770, AaLCDc26p05g34772, AaLCDc26p05g34773, AaLCDc26p05g34776
OG0000933	AaLCAc26p14g37769	AaLCBc22p06g30738, AaLCBc26p09g36758, AaLCBc28p12g39527	AaLCCc22p08g29775, AaLCCc26p10g35792, AaLCCc28p13g38230	AaLCDc22p06g29588, AaLCDc26p08g35032, AaLCDc28p12g37628
OG0000934	AaLCAc26p16g37952, AaLCAc28p15g40657, AaLCAc28p15g40658	AaLCBc26p12g36974, AaLCBc28p14g39681	AaLCCc26p12g35993, AaLCCc28p15g38389, AaLCCc28p15g38390	AaLCDc26p11g35244, AaLCDc28p14g37835
OG0000935	AaLCAc26p18g38077	AaLCBc26p13g37103	AaLCCc26p14g36119, AaLCCc26p14g36133, AaLCCc26p14g36135, AaLCCc26p14g36138, AaLCCc26p16g36313	AaLCDc26p12g35351, AaLCDc26p12g35354, AaLCDc26p12g35356
OG0000936	AaLCAc28p04g39888	AaLCBc28p04g38957, AaLCBc28p04g38960, AaLCBc28p04g38965, AaLCBc28p04g38967	AaLCCc28p04g37636, AaLCCc28p04g37644	AaLCDc28p03g37068, AaLCDc28p03g37072, AaLCDc28p03g37074
OG0000937	AaLCAc28p08g40140, AaLCAc28p08g40141, AaLCAc28p08g40142	AaLCBc28p08g39209, AaLCBc28p08g39210, AaLCBc28p08g39211	AaLCCc28p09g37900, AaLCCc28p09g37901	AaLCDc28p08g37344, AaLCDc28p08g37345
OG0000938	AaLCAc28p10g40272, AaLCAc28p10g40273, AaLCAc28p10g40274, AaLCAc28p11g40290	AaLCBc28p10g39361, AaLCBc28p10g39377	AaLCCc28p11g38041, AaLCCc28p11g38042, AaLCCc28p11g38064	AaLCDc28p10g37468
OG0000939	AaLCAc28p10g40280	AaLCBc05p05g06304, AaLCBc28p10g39366	AaLCCc07p11g09504, AaLCCc25p12g34353, AaLCCc28p11g38049	AaLCDc04p07g04949, AaLCDc16p13g21153, AaLCDc18p13g24558, AaLCDc29p04g38481
OG0000940		AaLCBc10p03g13449, AaLCBc11p10g15184, AaLCBc14p11g19375, AaLCBc14p19g19953, AaLCBc27p05g37518, AaLCBc27p05g37555, AaLCBc28p05g39050		AaLCDc12p04g15302, AaLCDc23p18g31470, AaLCDc27p01g35615
OG0000941		AaLCBc10p05g13549, AaLCBc10p05g13550, AaLCBc12p01g15813, AaLCBc17p19g24245, AaLCBc17p19g24246, AaLCBc17p19g24247, AaLCBc17p19g24248, AaLCBc17p19g24249, AaLCBc17p19g24250, AaLCBc17p19g24251
OG0000942		AaLCBc20p17g28638	AaLCCc20p17g27886, AaLCCc27p10g36987	AaLCDc01p03g00237, AaLCDc03p18g04386, AaLCDc18p05g23914, AaLCDc18p06g24003, AaLCDc18p06g24004, AaLCDc20p17g27687, AaLCDc25p16g34057
OG0000943				AaLCDc05p09g06356, AaLCDc06p06g07379, AaLCDc06p06g07380, AaLCDc07p15g09412, AaLCDc09p15g12323, AaLCDc12p12g15716, AaLCDc12p12g15724, AaLCDc15p01g19399, AaLCDc18p02g23670, AaLCDc20p09g27231
OG0000944				AaLCDc05p20g06952, AaLCDc07p04g08601, AaLCDc10p14g13367, AaLCDc19p18g26052, AaLCDc19p21g26279, AaLCDc20p03g26847, AaLCDc22p02g29204, AaLCDc24p04g32151, AaLCDc29p12g39090, AaLCDc29p14g39208
OG0000945	AaLCAc01p00g00006, AaLCAc09p14g13060	AaLCBc01p00g00007, AaLCBc09p14g12909	AaLCCc01p00g00005, AaLCCc09p12g12511	AaLCDc01p00g00005, AaLCDc07p14g09341, AaLCDc09p13g12184
OG0000946	AaLCAc01p01g00045, AaLCAc01p01g00046, AaLCAc09p13g13020	AaLCBc01p00g00039, AaLCBc09p14g12872	AaLCCc09p12g12464	AaLCDc01p01g00042, AaLCDc01p01g00043, AaLCDc09p12g12149
OG0000947	AaLCAc01p01g00059, AaLCAc09p13g13002	AaLCBc01p01g00064, AaLCBc09p13g12850	AaLCCc01p01g00044, AaLCCc01p01g00048, AaLCCc09p12g12448	AaLCDc01p01g00068, AaLCDc09p12g12133
OG0000948	AaLCAc01p03g00239, AaLCAc03p03g03161, AaLCAc12p12g16564	AaLCBc03p19g04443, AaLCBc08p11g11173, AaLCBc12p12g16392	AaLCCc18p14g24936, AaLCCc24p17g33756	AaLCDc12p12g15739
OG0000949	AaLCAc01p03g00245, AaLCAc03p24g04736, AaLCAc09p13g12984		AaLCCc09p11g12429, AaLCCc13p09g17328, AaLCCc23p15g31822, AaLCCc23p15g31823	AaLCDc13p14g17610, AaLCDc14p13g18836
OG0000950	AaLCAc01p03g00252, AaLCAc09p09g12755, AaLCAc10p20g14581	AaLCBc01p03g00242, AaLCBc09p09g12626	AaLCCc01p03g00278, AaLCCc10p20g14055	AaLCDc01p03g00285, AaLCDc10p19g13738
OG0000951	AaLCAc01p04g00290, AaLCAc01p04g00291, AaLCAc09p10g12829	AaLCBc01p03g00281, AaLCBc01p03g00282, AaLCBc09p11g12689	AaLCCc01p04g00318	AaLCDc01p04g00323, AaLCDc01p04g00324
OG0000952	AaLCAc01p04g00336, AaLCAc09p00g12158	AaLCBc01p04g00323, AaLCBc09p00g12012, AaLCBc19p18g27405	AaLCCc01p04g00358, AaLCCc09p01g11723	AaLCDc01p04g00361, AaLCDc09p01g11398
OG0000953	AaLCAc01p04g00346, AaLCAc09p00g12145, AaLCAc20p19g29352	AaLCBc20p19g28789	AaLCCc09p01g11713, AaLCCc20p19g28053	AaLCDc01p05g00370, AaLCDc09p01g11385, AaLCDc20p18g27840
OG0000954	AaLCAc01p05g00425, AaLCAc09p03g12414, AaLCAc24p20g35469	AaLCBc09p03g12267, AaLCBc24p17g34747	AaLCCc09p04g12005, AaLCCc24p17g33736	AaLCDc09p05g11681, AaLCDc24p17g33086
OG0000955	AaLCAc01p07g00518, AaLCAc01p07g00522	AaLCBc01p07g00538, AaLCBc01p07g00542, AaLCBc09p02g12193	AaLCCc01p07g00563, AaLCCc01p07g00566	AaLCDc01p07g00538, AaLCDc01p07g00544
OG0000956	AaLCAc01p11g00738, AaLCAc18p14g25757, AaLCAc23p16g33230	AaLCBc09p11g12681, AaLCBc10p07g13706, AaLCBc18p23g25915, AaLCBc22p12g31083	AaLCCc20p06g27223	AaLCDc25p00g33136
OG0000957	AaLCAc01p11g00744, AaLCAc09p06g12579	AaLCBc09p06g12452	AaLCCc01p11g00765, AaLCCc09p07g12177, AaLCCc27p08g36783	AaLCDc01p11g00778, AaLCDc09p07g11864, AaLCDc27p12g36264
OG0000958	AaLCAc01p14g00911, AaLCAc08p11g11281, AaLCAc08p12g11341	AaLCBc01p14g00962, AaLCBc08p12g11198	AaLCCc01p14g00934, AaLCCc08p12g10962, AaLCCc08p12g10963	AaLCDc01p14g00900
OG0000959	AaLCAc01p16g01041, AaLCAc02p07g02118, AaLCAc03p06g03433	AaLCBc02p07g02163, AaLCBc03p05g03421	AaLCCc02p07g02130, AaLCCc03p06g03415	AaLCDc02p07g02025, AaLCDc03p06g03381
OG0000960	AaLCAc01p18g01174, AaLCAc08p15g11523, AaLCAc08p15g11524	AaLCBc01p18g01224, AaLCBc08p14g11344, AaLCBc08p14g11345	AaLCCc01p18g01188	AaLCDc08p13g10691, AaLCDc08p13g10692
OG0000961	AaLCAc01p19g01256, AaLCAc09p05g12510	AaLCBc21p06g29221, AaLCBc21p07g29267	AaLCCc05p15g06826, AaLCCc08p20g11484	AaLCDc10p03g12814, AaLCDc15p06g19806, AaLCDc21p06g28292
OG0000962	AaLCAc01p20g01307, AaLCAc06p14g08144, AaLCAc08p18g11668	AaLCBc01p20g01326, AaLCBc08p18g11503	AaLCCc01p20g01311, AaLCCc08p16g11195	AaLCDc01p19g01279, AaLCDc08p16g10855
OG0000963	AaLCAc01p20g01335, AaLCAc01p20g01337	AaLCBc01p20g01352, AaLCBc01p20g01354	AaLCCc01p20g01335, AaLCCc01p20g01337	AaLCDc01p20g01304, AaLCDc01p20g01306, AaLCDc08p17g10896
OG0000964	AaLCAc01p20g01343, AaLCAc08p02g10596, AaLCAc27p08g38516			AaLCDc06p15g07893, AaLCDc19p11g25453, AaLCDc19p19g26154, AaLCDc21p06g28281, AaLCDc26p11g35303, AaLCDc27p01g35653
OG0000965	AaLCAc01p20g01379, AaLCAc08p19g11778	AaLCBc01p21g01418, AaLCBc08p19g11619, AaLCBc08p19g11624	AaLCCc01p21g01401, AaLCCc08p18g11307	AaLCDc01p20g01318, AaLCDc08p18g10969
OG0000966	AaLCAc01p21g01402, AaLCAc12p01g15944	AaLCBc01p21g01441, AaLCBc12p00g15757	AaLCCc01p21g01422, AaLCCc12p00g15425	AaLCDc01p20g01339, AaLCDc01p20g01340, AaLCDc12p00g15023
OG0000967	AaLCAc01p21g01434, AaLCAc01p21g01435, AaLCAc18p03g25008, AaLCAc22p03g30941	AaLCBc18p03g24649, AaLCBc22p03g30447	AaLCCc18p03g24095	AaLCDc18p03g23767, AaLCDc22p03g29309
OG0000968	AaLCAc02p00g01483, AaLCAc03p00g02902	AaLCBc02p00g01504, AaLCBc03p00g02906, AaLCBc03p07g03561	AaLCCc02p00g01490, AaLCCc03p00g02877	AaLCDc02p00g01421, AaLCDc03p01g02828
OG0000969	AaLCAc02p01g01516, AaLCAc03p01g02935	AaLCBc02p01g01544, AaLCBc03p01g02941	AaLCCc02p01g01525, AaLCCc03p01g02911	AaLCDc02p01g01453, AaLCDc03p01g02861, AaLCDc03p08g03595
OG0000970	AaLCAc02p01g01561, AaLCAc03p01g02979	AaLCBc02p01g01614, AaLCBc03p01g02989	AaLCCc02p01g01582, AaLCCc03p01g02953	AaLCDc02p01g01509, AaLCDc03p01g02905, AaLCDc05p01g05667
OG0000971	AaLCAc02p01g01570, AaLCAc03p01g02983	AaLCBc02p01g01619, AaLCBc03p01g02996	AaLCCc02p01g01593, AaLCCc03p01g02958	AaLCDc02p01g01519, AaLCDc03p01g02909, AaLCDc18p10g24345
OG0000972	AaLCAc02p02g01666, AaLCAc26p18g38057, AaLCAc28p16g40758	AaLCBc26p13g37084, AaLCBc28p16g39808	AaLCCc26p13g36101, AaLCCc28p16g38484	AaLCDc26p12g35337, AaLCDc28p16g37959
OG0000973	AaLCAc02p02g01691, AaLCAc03p03g03106	AaLCBc02p03g01729, AaLCBc03p02g03115	AaLCCc02p02g01694, AaLCCc03p02g03082, AaLCCc03p02g03083	AaLCDc02p03g01638, AaLCDc03p03g03027
OG0000974	AaLCAc02p03g01698, AaLCAc03p03g03113	AaLCBc02p03g01736, AaLCBc03p02g03121	AaLCCc02p03g01702, AaLCCc03p02g03089, AaLCCc03p02g03092	AaLCDc02p03g01646, AaLCDc03p03g03036
OG0000975	AaLCAc02p03g01749, AaLCAc02p05g01871	AaLCBc02p03g01797, AaLCBc02p05g01924, AaLCBc24p11g34287	AaLCCc02p03g01765, AaLCCc02p05g01895	AaLCDc02p03g01692, AaLCDc02p05g01816
OG0000976	AaLCAc02p05g01876, AaLCAc02p05g01879, AaLCAc03p04g03278	AaLCBc02p05g01929, AaLCBc03p04g03261	AaLCCc02p05g01901, AaLCCc03p04g03246	AaLCDc02p05g01821, AaLCDc03p04g03207
OG0000977	AaLCAc02p05g01901, AaLCAc02p05g01905	AaLCBc02p05g01954	AaLCCc02p05g01925, AaLCCc02p05g01928, AaLCCc02p05g01932	AaLCDc02p05g01840, AaLCDc02p05g01843, AaLCDc02p05g01846
OG0000978	AaLCAc02p06g01964, AaLCAc03p05g03327	AaLCBc02p06g02009, AaLCBc03p04g03311	AaLCCc02p06g01986, AaLCCc03p05g03299	AaLCDc02p06g01900, AaLCDc02p06g01904, AaLCDc03p05g03262
OG0000979	AaLCAc02p07g02072, AaLCAc02p07g02073	AaLCBc02p07g02119, AaLCBc02p07g02120	AaLCCc02p07g02081, AaLCCc02p07g02083, AaLCCc02p07g02084	AaLCDc02p07g01985, AaLCDc02p07g01986
OG0000980	AaLCAc02p08g02173, AaLCAc22p06g31224, AaLCAc22p06g31225	AaLCBc02p08g02213, AaLCBc22p06g30732	AaLCCc02p08g02176, AaLCCc22p08g29768	AaLCDc02p08g02073, AaLCDc22p06g29581
OG0000981	AaLCAc02p08g02177, AaLCAc02p08g02179, AaLCAc02p08g02181, AaLCAc22p06g31230	AaLCBc22p06g30736	AaLCCc02p08g02181, AaLCCc22p08g29773	AaLCDc02p08g02077, AaLCDc22p06g29586
OG0000982	AaLCAc02p10g02269, AaLCAc08p14g11470, AaLCAc22p07g31300	AaLCBc02p09g02296, AaLCBc22p07g30836	AaLCCc02p09g02277, AaLCCc22p09g29872	AaLCDc02p09g02165, AaLCDc22p07g29683
OG0000983	AaLCAc02p10g02325, AaLCAc22p08g31334	AaLCBc02p10g02339, AaLCBc22p08g30880	AaLCCc02p10g02319, AaLCCc22p10g29910, AaLCCc24p11g33227	AaLCDc22p08g29720, AaLCDc24p11g32574
OG0000984	AaLCAc02p10g02336, AaLCAc22p00g30713, AaLCAc22p08g31340	AaLCBc02p10g02348, AaLCBc22p08g30887	AaLCCc02p10g02328, AaLCCc22p10g29916	AaLCDc02p10g02216, AaLCDc22p08g29726
OG0000985	AaLCAc02p12g02414, AaLCAc22p09g31445	AaLCBc02p12g02416, AaLCBc22p09g30946	AaLCCc02p12g02393, AaLCCc22p11g30022, AaLCCc22p11g30023	AaLCDc02p12g02298, AaLCDc22p09g29810
OG0000986	AaLCAc02p12g02422	AaLCBc04p08g05349, AaLCBc05p18g07116, AaLCBc07p10g09649	AaLCCc02p12g02402	AaLCDc02p12g02307, AaLCDc04p07g04935, AaLCDc04p09g05077, AaLCDc05p18g06773
OG0000987	AaLCAc02p12g02426, AaLCAc03p18g04346	AaLCBc02p12g02424, AaLCBc03p17g04328, AaLCBc03p17g04329	AaLCCc02p12g02405, AaLCCc03p17g04246	AaLCDc02p12g02312, AaLCDc03p15g04184
OG0000988	AaLCAc02p13g02440, AaLCAc03p12g03974, AaLCAc19p02g26487, AaLCAc19p04g26528, AaLCAc22p12g31599	AaLCBc21p21g30213	AaLCCc19p06g25390, AaLCCc19p10g25541	AaLCDc12p14g15849
OG0000989	AaLCAc02p13g02442, AaLCAc20p08g28638	AaLCBc01p08g00637, AaLCBc16p15g22070	AaLCCc02p12g02423, AaLCCc06p13g07798	AaLCDc01p08g00631, AaLCDc06p10g07561, AaLCDc25p07g33417
OG0000990	AaLCAc02p13g02485, AaLCAc12p18g16983, AaLCAc24p15g35078	AaLCBc05p09g06647, AaLCBc06p20g08628, AaLCBc10p09g13785	AaLCCc12p13g16124, AaLCCc23p16g31868	AaLCDc12p13g15794
OG0000991	AaLCAc02p14g02510, AaLCAc03p20g04438	AaLCBc02p14g02498, AaLCBc03p19g04428	AaLCCc02p14g02490, AaLCCc03p19g04345	AaLCDc02p14g02396, AaLCDc03p17g04287, AaLCDc03p17g04289
OG0000992	AaLCAc02p17g02676, AaLCAc03p22g04601, AaLCAc05p01g06061	AaLCBc02p16g02671, AaLCBc03p21g04590	AaLCCc02p16g02660, AaLCCc03p21g04478	AaLCDc02p16g02578, AaLCDc03p19g04442
OG0000993	AaLCAc02p17g02694, AaLCAc05p06g06480, AaLCAc27p20g39398	AaLCBc03p21g04617, AaLCBc05p06g06432, AaLCBc27p19g38527	AaLCCc05p06g06284, AaLCCc27p12g37179	AaLCDc27p16g36651
OG0000994	AaLCAc02p18g02780, AaLCAc03p15g04172, AaLCAc03p15g04174	AaLCBc02p18g02790, AaLCBc03p15g04184	AaLCCc02p18g02756, AaLCCc03p14g04124, AaLCCc03p15g04141	AaLCDc02p18g02693
OG0000995	AaLCAc02p18g02781, AaLCAc03p15g04171, AaLCAc03p15g04173	AaLCBc02p18g02792, AaLCBc03p15g04183	AaLCCc02p18g02757, AaLCCc03p14g04123, AaLCCc03p15g04140	AaLCDc02p18g02694
OG0000996	AaLCAc02p19g02847		AaLCCc02p18g02826, AaLCCc03p13g04055, AaLCCc10p10g13426, AaLCCc14p19g19655	AaLCDc11p06g14254, AaLCDc12p12g15712, AaLCDc18p13g24564, AaLCDc27p05g35826
OG0000997	AaLCAc03p00g02887, AaLCAc03p07g03538	AaLCBc03p07g03530	AaLCCc03p00g02860, AaLCCc03p07g03537	AaLCDc02p00g01393, AaLCDc03p00g02813, AaLCDc03p07g03504, AaLCDc18p07g24138
OG0000998	AaLCAc03p06g03459, AaLCAc18p06g25243	AaLCBc03p06g03445, AaLCBc18p07g24917	AaLCCc03p06g03456, AaLCCc18p06g24336, AaLCCc25p01g33833	AaLCDc03p06g03420, AaLCDc18p06g24050
OG0000999	AaLCAc03p06g03461, AaLCAc15p10g21047, AaLCAc18p06g25242	AaLCBc03p06g03443, AaLCBc18p07g24916	AaLCCc03p06g03454, AaLCCc18p06g24335	AaLCDc03p06g03418, AaLCDc18p06g24049
OG0001000	AaLCAc03p07g03497, AaLCAc18p06g25274	AaLCBc03p06g03483, AaLCBc03p06g03484, AaLCBc18p07g24950	AaLCCc03p07g03494, AaLCCc18p06g24374	AaLCDc03p07g03458, AaLCDc18p07g24081
OG0001001	AaLCAc03p07g03527, AaLCAc18p07g25318	AaLCBc03p00g02884, AaLCBc03p07g03520, AaLCBc18p08g24993	AaLCCc03p07g03527, AaLCCc18p07g24418	AaLCDc03p07g03494, AaLCDc18p07g24124
OG0001002	AaLCAc03p09g03744, AaLCAc24p18g35307	AaLCBc03p09g03749, AaLCBc24p15g34585	AaLCCc03p09g03719, AaLCCc08p10g10842, AaLCCc24p15g33571	AaLCDc03p10g03709, AaLCDc24p15g32923
OG0001003	AaLCAc03p10g03811, AaLCAc24p17g35250	AaLCBc03p10g03814, AaLCBc24p14g34533	AaLCCc03p01g02995, AaLCCc03p10g03784, AaLCCc24p14g33522	AaLCDc03p10g03775, AaLCDc24p14g32870
OG0001004	AaLCAc03p10g03833, AaLCAc24p17g35217	AaLCBc03p10g03839, AaLCBc24p14g34509	AaLCCc03p10g03807, AaLCCc24p14g33498	AaLCDc03p02g02952, AaLCDc03p10g03795, AaLCDc24p14g32839
OG0001005	AaLCAc03p10g03836, AaLCAc24p17g35214	AaLCBc03p10g03842, AaLCBc24p14g34506	AaLCCc03p10g03810, AaLCCc24p14g33495	AaLCDc03p11g03798, AaLCDc03p11g03799, AaLCDc24p14g32836
OG0001006	AaLCAc03p11g03869	AaLCBc03p10g03875, AaLCBc03p10g03876, AaLCBc24p13g34477	AaLCCc03p11g03835, AaLCCc03p11g03836, AaLCCc24p13g33464	AaLCDc03p11g03825, AaLCDc24p14g32815
OG0001007	AaLCAc03p13g04004, AaLCAc24p15g35079	AaLCBc03p12g04021, AaLCBc24p12g34342	AaLCCc03p12g03971, AaLCCc24p12g33329	AaLCDc03p13g03966, AaLCDc03p13g03967, AaLCDc24p12g32678
OG0001008	AaLCAc03p13g04025, AaLCAc24p15g35058	AaLCBc03p13g04042, AaLCBc24p12g34315, AaLCBc24p12g34316	AaLCCc03p13g03991, AaLCCc24p12g33312	AaLCDc03p13g03989, AaLCDc24p12g32656
OG0001009	AaLCAc03p14g04051, AaLCAc15p17g21703, AaLCAc24p05g34439	AaLCBc05p14g06915, AaLCBc27p01g37394	AaLCCc07p18g09849	AaLCDc03p14g04018, AaLCDc15p00g19353, AaLCDc28p04g37086
OG0001010	AaLCAc03p14g04088, AaLCAc24p14g35013, AaLCAc24p14g35014	AaLCBc03p13g04111, AaLCBc24p11g34283	AaLCCc03p14g04058, AaLCCc24p11g33272	AaLCDc03p14g04051, AaLCDc24p12g32617
OG0001011	AaLCAc03p14g04116, AaLCAc24p14g34950	AaLCBc03p14g04141, AaLCBc06p02g07527, AaLCBc24p11g34221	AaLCCc03p14g04091, AaLCCc24p11g33208	AaLCDc03p14g04091, AaLCDc24p11g32563
OG0001012	AaLCAc03p14g04135, AaLCAc24p13g34927	AaLCBc03p14g04158, AaLCBc24p10g34193, AaLCBc24p10g34194	AaLCCc03p14g04108, AaLCCc24p10g33185	AaLCDc03p15g04114, AaLCDc24p11g32537
OG0001013	AaLCAc03p18g04280, AaLCAc03p20g04451, AaLCAc24p12g34849	AaLCBc03p17g04268, AaLCBc24p09g34119	AaLCCc03p17g04189, AaLCCc24p10g33120, AaLCCc24p10g33121	AaLCDc24p10g32466
OG0001014	AaLCAc03p18g04291, AaLCAc26p02g36876, AaLCAc28p07g40070	AaLCBc06p13g08134, AaLCBc17p07g23629, AaLCBc17p07g23633, AaLCBc28p07g39143	AaLCCc19p03g25229, AaLCCc28p08g37830
OG0001015	AaLCAc03p20g04462, AaLCAc03p20g04463, AaLCAc03p27g04916, AaLCAc24p02g34240	AaLCBc03p25g04911, AaLCBc24p02g33649	AaLCCc11p01g14214, AaLCCc24p03g32676	AaLCDc03p22g04672
OG0001016	AaLCAc03p23g04650, AaLCAc24p06g34514	AaLCBc03p22g04643, AaLCBc03p22g04644, AaLCBc24p06g33919	AaLCCc03p21g04529, AaLCCc24p06g32933	AaLCDc03p20g04497, AaLCDc24p04g32157
OG0001017	AaLCAc03p23g04679, AaLCAc04p13g05532, AaLCAc18p20g26122	AaLCBc02p08g02187, AaLCBc02p14g02504	AaLCCc02p08g02152, AaLCCc13p03g16967	AaLCDc02p08g02050, AaLCDc08p04g10126
OG0001018	AaLCAc03p24g04706, AaLCAc03p24g04707, AaLCAc24p05g34455	AaLCBc24p05g33842	AaLCCc24p05g32866	AaLCDc03p20g04555, AaLCDc03p20g04560, AaLCDc03p20g04562, AaLCDc24p03g32091
OG0001019	AaLCAc03p25g04788, AaLCAc24p04g34378	AaLCBc03p23g04787, AaLCBc20p07g27995, AaLCBc24p04g33767	AaLCCc03p23g04657, AaLCCc24p04g32791	AaLCDc03p21g04639, AaLCDc24p02g32015
OG0001020	AaLCAc03p26g04873, AaLCAc20p01g28156, AaLCAc24p03g34290	AaLCBc03p24g04877, AaLCBc24p03g33689	AaLCCc11p00g14164, AaLCCc24p03g32723	AaLCDc03p00g02780, AaLCDc24p00g31924
OG0001021	AaLCAc04p03g04961, AaLCAc21p05g29743	AaLCBc04p01g05001, AaLCBc21p06g29205	AaLCCc04p01g04783, AaLCCc21p06g28504	AaLCDc04p02g04725, AaLCDc04p02g04729, AaLCDc21p06g28273
OG0001022	AaLCAc04p05g05039, AaLCAc21p09g29905	AaLCBc14p07g19168, AaLCBc16p26g22965, AaLCBc21p10g29407	AaLCCc18p09g24562	AaLCDc01p08g00624, AaLCDc16p24g22034, AaLCDc28p03g37056
OG0001023	AaLCAc04p06g05094, AaLCAc07p10g09696, AaLCAc10p03g13535	AaLCBc07p09g09641, AaLCBc10p02g13332	AaLCCc07p09g09358, AaLCCc10p01g12958	AaLCDc07p09g09026, AaLCDc10p02g12716
OG0001024	AaLCAc04p06g05116, AaLCAc21p05g29714	AaLCBc04p00g04968, AaLCBc21p05g29176, AaLCBc21p05g29178	AaLCCc04p04g04919, AaLCCc21p05g28475	AaLCDc21p05g28246, AaLCDc21p05g28248
OG0001025	AaLCAc04p09g05274, AaLCAc04p09g05308, AaLCAc21p11g29993	AaLCBc04p06g05272, AaLCBc21p12g29516	AaLCCc04p07g05069, AaLCCc04p08g05098	AaLCDc04p08g05000, AaLCDc04p08g05031
OG0001026	AaLCAc04p10g05332, AaLCAc04p10g05335, AaLCAc21p12g30017	AaLCBc04p07g05317	AaLCCc04p08g05121, AaLCCc04p08g05124, AaLCCc04p08g05126	AaLCDc04p09g05053, AaLCDc04p09g05060
OG0001027	AaLCAc04p10g05344	AaLCBc11p08g15052, AaLCBc19p02g26096, AaLCBc19p20g27529	AaLCCc02p15g02557, AaLCCc11p07g14695, AaLCCc16p02g21018	AaLCDc18p06g23992, AaLCDc19p08g25233
OG0001028	AaLCAc04p10g05352, AaLCAc10p17g14292	AaLCBc04p08g05334, AaLCBc10p17g14162	AaLCCc10p16g13760, AaLCCc21p07g28540, AaLCCc21p07g28541	AaLCDc10p16g13469, AaLCDc21p08g28383
OG0001029	AaLCAc04p11g05390, AaLCAc21p12g30066	AaLCBc04p08g05372, AaLCBc21p13g29580	AaLCCc04p09g05166, AaLCCc21p08g28596	AaLCDc04p10g05101, AaLCDc21p09g28431, AaLCDc21p09g28432
OG0001030	AaLCAc04p13g05540, AaLCAc21p15g30247	AaLCBc04p10g05491, AaLCBc21p16g29739	AaLCCc04p11g05310, AaLCCc21p10g28764	AaLCDc04p11g05199, AaLCDc11p03g14093, AaLCDc21p11g28612
OG0001031	AaLCAc04p13g05541, AaLCAc21p15g30248	AaLCBc04p10g05492, AaLCBc21p16g29740	AaLCCc04p11g05311, AaLCCc21p10g28766	AaLCDc04p11g05200, AaLCDc21p11g28613, AaLCDc21p11g28614
OG0001032	AaLCAc04p14g05582, AaLCAc21p16g30301	AaLCBc04p10g05542, AaLCBc21p16g29792	AaLCCc04p12g05356, AaLCCc21p11g28821	AaLCDc04p12g05253, AaLCDc21p12g28671, AaLCDc21p12g28672
OG0001033	AaLCAc04p14g05635	AaLCBc04p11g05596, AaLCBc21p17g29837	AaLCCc04p12g05415, AaLCCc21p11g28881	AaLCDc04p12g05308, AaLCDc10p19g13674, AaLCDc11p02g14017, AaLCDc21p13g28733
OG0001034	AaLCAc04p14g05651, AaLCAc21p16g30342	AaLCBc04p11g05614, AaLCBc21p17g29851	AaLCCc04p13g05431, AaLCCc21p11g28893	AaLCDc04p12g05325, AaLCDc04p12g05326, AaLCDc21p13g28746
OG0001035	AaLCAc04p15g05682, AaLCAc21p16g30371, AaLCAc21p16g30373	AaLCBc04p12g05641, AaLCBc21p17g29877	AaLCCc04p13g05462, AaLCCc21p12g28920	AaLCDc04p13g05362, AaLCDc21p13g28772
OG0001036	AaLCAc04p15g05744, AaLCAc21p17g30438	AaLCBc04p12g05701, AaLCBc21p18g29955, AaLCBc21p18g29957	AaLCCc04p13g05527, AaLCCc21p12g28977	AaLCDc04p13g05420, AaLCDc21p14g28847
OG0001037	AaLCAc04p15g05745, AaLCAc21p17g30439	AaLCBc04p12g05702, AaLCBc21p18g29956, AaLCBc21p18g29958	AaLCCc04p13g05528, AaLCCc21p12g28978	AaLCDc04p13g05421, AaLCDc21p14g28848
OG0001038	AaLCAc04p16g05786, AaLCAc21p18g30477	AaLCBc04p13g05739, AaLCBc10p20g14433, AaLCBc21p19g29996	AaLCCc04p14g05559, AaLCCc21p13g29014	AaLCDc04p14g05461, AaLCDc21p14g28872
OG0001039	AaLCAc04p18g05955, AaLCAc10p21g14637, AaLCAc21p20g30691	AaLCBc04p15g05935, AaLCBc21p21g30205	AaLCCc04p16g05760, AaLCCc10p21g14156	AaLCDc04p15g05619, AaLCDc10p20g13806
OG0001040	AaLCAc05p00g05987, AaLCAc27p15g38947	AaLCBc05p00g05970, AaLCBc27p14g38042	AaLCCc05p00g05794, AaLCCc27p06g36668	AaLCDc05p00g05651, AaLCDc27p09g36062, AaLCDc27p10g36156
OG0001041	AaLCAc05p01g06000, AaLCAc27p15g38961	AaLCBc05p01g05983, AaLCBc27p14g38057	AaLCCc05p01g05807, AaLCCc27p06g36685	AaLCDc05p01g05662, AaLCDc05p01g05668, AaLCDc27p10g36168
OG0001042	AaLCAc05p01g06024, AaLCAc27p16g38988	AaLCBc05p01g05998, AaLCBc27p14g38083	AaLCCc05p01g05834, AaLCCc27p07g36711, AaLCCc27p07g36712	AaLCDc05p01g05686, AaLCDc27p11g36198
OG0001043	AaLCAc05p01g06038, AaLCAc27p16g38998	AaLCBc05p01g06010, AaLCBc27p15g38093	AaLCCc05p01g05848, AaLCCc27p07g36723	AaLCDc05p01g05699, AaLCDc27p11g36210, AaLCDc27p11g36211
OG0001044	AaLCAc05p02g06071, AaLCAc27p16g39042	AaLCBc05p01g06039, AaLCBc12p20g16974, AaLCBc27p15g38136	AaLCCc05p02g05894, AaLCCc27p07g36764	AaLCDc05p02g05744, AaLCDc27p11g36249
OG0001045	AaLCAc05p02g06074	AaLCBc05p01g06042	AaLCCc05p02g05897, AaLCCc05p02g05898, AaLCCc27p07g36767, AaLCCc27p07g36768, AaLCCc27p07g36769	AaLCDc27p11g36251, AaLCDc27p12g36252
OG0001046	AaLCAc05p02g06090, AaLCAc08p13g11435, AaLCAc18p07g25311	AaLCBc21p21g30187, AaLCBc23p01g31634, AaLCBc26p03g36204	AaLCCc02p16g02615, AaLCCc12p18g16504	AaLCDc27p15g36561
OG0001047	AaLCAc05p02g06140, AaLCAc27p17g39107	AaLCBc05p02g06111, AaLCBc08p12g11230, AaLCBc27p16g38198	AaLCCc05p03g05963, AaLCCc27p08g36850	AaLCDc05p03g05822, AaLCDc27p12g36316
OG0001048	AaLCAc05p03g06146, AaLCAc27p17g39113	AaLCBc05p02g06118, AaLCBc27p16g38204	AaLCCc05p03g05969, AaLCCc27p09g36858, AaLCCc27p09g36860	AaLCDc05p03g05829, AaLCDc27p12g36323
OG0001049	AaLCAc05p03g06154, AaLCAc27p17g39114	AaLCBc05p02g06126, AaLCBc27p16g38205	AaLCCc05p03g05978, AaLCCc27p09g36859, AaLCCc27p09g36861	AaLCDc05p03g05835, AaLCDc27p12g36324
OG0001050	AaLCAc05p04g06241, AaLCAc27p18g39181	AaLCBc03p19g04479, AaLCBc05p03g06194, AaLCBc27p17g38298	AaLCCc05p04g06073, AaLCCc27p09g36928	AaLCDc05p04g05932, AaLCDc27p14g36417
OG0001051	AaLCAc05p04g06259, AaLCAc26p05g37037, AaLCAc27p18g39192	AaLCBc05p03g06209, AaLCBc27p17g38306	AaLCCc05p04g06083, AaLCCc27p09g36938	AaLCDc05p04g05945, AaLCDc27p14g36426
OG0001052	AaLCAc05p04g06301	AaLCBc05p04g06249, AaLCBc05p04g06250, AaLCBc27p17g38342	AaLCCc05p04g06121, AaLCCc05p04g06122	AaLCDc05p05g05982, AaLCDc27p14g36462, AaLCDc27p14g36463
OG0001053	AaLCAc05p04g06313, AaLCAc27p19g39242	AaLCBc05p04g06259, AaLCBc27p18g38356	AaLCCc05p05g06133, AaLCCc27p10g36984	AaLCDc05p05g05993, AaLCDc20p18g27769, AaLCDc27p14g36476
OG0001054	AaLCAc05p05g06332, AaLCAc27p19g39259	AaLCBc05p04g06276, AaLCBc27p18g38375	AaLCCc05p05g06150, AaLCCc27p10g37001	AaLCDc02p15g02499, AaLCDc05p05g06008, AaLCDc27p14g36492
OG0001055	AaLCAc05p05g06335, AaLCAc05p05g06339	AaLCBc05p04g06281, AaLCBc05p04g06284	AaLCCc05p05g06153, AaLCCc05p05g06154	AaLCDc05p05g06011, AaLCDc05p05g06014, AaLCDc05p05g06015
OG0001056	AaLCAc05p05g06381, AaLCAc05p05g06382, AaLCAc27p19g39289, AaLCAc27p19g39290	AaLCBc27p18g38403	AaLCCc27p10g37033	AaLCDc05p06g06058, AaLCDc27p15g36526, AaLCDc27p15g36527
OG0001057	AaLCAc05p05g06386, AaLCAc27p19g39294	AaLCBc05p05g06328, AaLCBc27p18g38407	AaLCCc05p05g06199, AaLCCc08p19g11379, AaLCCc27p10g37037	AaLCDc05p06g06062, AaLCDc27p15g36531
OG0001058	AaLCAc05p05g06409, AaLCAc07p00g08922	AaLCBc05p05g06359, AaLCBc27p18g38443	AaLCCc05p05g06222, AaLCCc05p05g06226, AaLCCc27p11g37069	AaLCDc05p06g06091, AaLCDc27p15g36560
OG0001059	AaLCAc05p06g06446, AaLCAc27p20g39371	AaLCBc02p16g02676, AaLCBc05p05g06392, AaLCBc27p19g38498	AaLCCc05p06g06257, AaLCCc27p11g37135	AaLCDc05p06g06124, AaLCDc27p16g36616
OG0001060	AaLCAc05p06g06500, AaLCAc27p20g39419	AaLCBc05p06g06450, AaLCBc25p04g34983, AaLCBc27p19g38548	AaLCCc05p06g06304, AaLCCc27p12g37197	AaLCDc05p07g06183, AaLCDc27p16g36671
OG0001061	AaLCAc05p06g06504, AaLCAc06p02g07434	AaLCBc05p06g06454	AaLCCc05p06g06311, AaLCCc06p02g07198, AaLCCc06p02g07199, AaLCCc06p02g07200	AaLCDc05p07g06187, AaLCDc27p16g36675
OG0001062	AaLCAc05p06g06509, AaLCAc08p24g12117, AaLCAc13p10g18072, AaLCAc18p08g25415	AaLCBc05p06g06459, AaLCBc08p24g11968	AaLCCc08p23g11654, AaLCCc23p13g31590	AaLCDc06p01g07067
OG0001063	AaLCAc05p07g06525, AaLCAc27p21g39436	AaLCBc05p07g06484, AaLCBc24p01g33573, AaLCBc27p20g38570	AaLCCc05p07g06329, AaLCCc27p12g37169, AaLCCc27p12g37217	AaLCDc05p07g06203
OG0001064	AaLCAc05p08g06584, AaLCAc27p21g39485, AaLCAc27p21g39489	AaLCBc05p07g06539, AaLCBc27p20g38618	AaLCCc05p07g06340, AaLCCc27p13g37268	AaLCDc05p08g06229, AaLCDc27p17g36730
OG0001065	AaLCAc05p08g06594, AaLCAc27p21g39498	AaLCBc05p07g06547, AaLCBc27p13g38020, AaLCBc27p20g38628	AaLCCc05p07g06351, AaLCCc27p13g37277	AaLCDc05p08g06238, AaLCDc27p17g36738
OG0001066	AaLCAc05p08g06631, AaLCAc27p22g39535	AaLCBc05p08g06598, AaLCBc27p21g38666	AaLCCc05p08g06402, AaLCCc27p13g37317	AaLCDc05p08g06288, AaLCDc08p02g09932, AaLCDc27p17g36777
OG0001067	AaLCAc05p11g06766, AaLCAc05p11g06767, AaLCAc29p20g42262	AaLCBc05p11g06726, AaLCBc05p11g06727, AaLCBc22p20g31534	AaLCCc05p10g06524, AaLCCc22p08g29782	AaLCDc05p11g06413
OG0001068	AaLCAc05p11g06787, AaLCAc16p10g22246, AaLCAc27p06g38426	AaLCBc05p11g06747	AaLCCc16p09g21322, AaLCCc27p01g36397	AaLCDc12p20g16217, AaLCDc23p15g31290, AaLCDc27p03g35741
OG0001069	AaLCAc05p15g06994, AaLCAc05p15g06996, AaLCAc07p12g09874	AaLCBc05p15g06960, AaLCBc07p12g09809	AaLCCc05p14g06768, AaLCCc07p11g09535	AaLCDc05p15g06638, AaLCDc07p11g09204
OG0001070	AaLCAc05p15g06995, AaLCAc05p15g06997, AaLCAc07p12g09873	AaLCBc05p15g06961, AaLCBc07p12g09808	AaLCCc05p14g06769, AaLCCc07p11g09534	AaLCDc05p15g06639, AaLCDc07p11g09203
OG0001071	AaLCAc05p16g07063, AaLCAc05p16g07064, AaLCAc07p11g09794	AaLCBc05p16g07043, AaLCBc07p11g09725	AaLCCc05p15g06822, AaLCCc07p10g09448	AaLCDc05p17g06716, AaLCDc07p10g09118
OG0001072	AaLCAc05p17g07110	AaLCBc05p17g07093, AaLCBc05p17g07094, AaLCBc21p04g29072, AaLCBc21p04g29073	AaLCCc05p16g06862, AaLCCc05p16g06863	AaLCDc05p18g06756, AaLCDc21p04g28135
OG0001073	AaLCAc05p17g07124, AaLCAc21p03g29609	AaLCBc05p17g07111, AaLCBc05p18g07112, AaLCBc21p04g29090	AaLCCc05p17g06875, AaLCCc21p04g28365	AaLCDc05p18g06770, AaLCDc21p04g28151
OG0001074	AaLCAc05p18g07167, AaLCAc14p04g19280, AaLCAc14p04g19281, AaLCAc14p04g19284, AaLCAc18p05g25229	AaLCBc14p04g18970	AaLCCc14p04g18642	AaLCDc14p03g18274, AaLCDc14p03g18276
OG0001075	AaLCAc05p19g07283, AaLCAc21p01g29462	AaLCBc05p19g07276, AaLCBc09p11g12687, AaLCBc21p01g28880	AaLCCc01p02g00192, AaLCCc21p01g28166	AaLCDc01p03g00200, AaLCDc21p01g27951
OG0001076	AaLCAc06p00g07346, AaLCAc07p22g10416	AaLCBc06p00g07367, AaLCBc07p21g10296	AaLCCc06p00g07106, AaLCCc07p21g10068	AaLCDc06p00g07015, AaLCDc06p00g07017, AaLCDc07p20g09700
OG0001077	AaLCAc06p01g07363, AaLCAc07p22g10379	AaLCBc06p01g07383, AaLCBc07p21g10264, AaLCBc27p08g37721	AaLCCc06p01g07122, AaLCCc07p21g10032	AaLCDc06p01g07034, AaLCDc07p20g09660
OG0001078	AaLCAc06p02g07500, AaLCAc07p19g10228, AaLCAc13p18g18745	AaLCBc07p19g10127	AaLCCc07p19g09897, AaLCCc13p17g18048	AaLCDc06p02g07173, AaLCDc07p19g09557, AaLCDc13p16g17762
OG0001079	AaLCAc06p02g07514, AaLCAc06p03g07515	AaLCBc06p02g07550, AaLCBc06p03g07551	AaLCCc06p03g07284, AaLCCc06p03g07285	AaLCDc06p02g07186, AaLCDc06p02g07187, AaLCDc07p18g09545
OG0001080	AaLCAc06p03g07520, AaLCAc07p19g10207, AaLCAc07p19g10208	AaLCBc06p03g07555, AaLCBc07p19g10102	AaLCCc06p03g07291, AaLCCc07p19g09877	AaLCDc06p02g07193, AaLCDc07p18g09536
OG0001081	AaLCAc06p03g07542, AaLCAc07p19g10187, AaLCAc29p04g41323	AaLCBc07p18g10080, AaLCBc29p04g40365	AaLCCc07p18g09859, AaLCCc29p04g39059	AaLCDc07p18g09517, AaLCDc29p04g38502
OG0001082	AaLCAc06p03g07584, AaLCAc13p19g18781, AaLCAc29p09g41625	AaLCBc06p03g07610, AaLCBc13p17g18453	AaLCCc06p03g07338, AaLCCc13p18g18083	AaLCDc13p16g17787, AaLCDc29p08g38755
OG0001083	AaLCAc06p05g07682, AaLCAc27p08g38555, AaLCAc29p08g41577	AaLCBc27p07g37619, AaLCBc29p08g40650	AaLCCc13p18g18141	AaLCDc13p17g17845, AaLCDc27p02g35690, AaLCDc27p02g35709
OG0001084	AaLCAc06p05g07698, AaLCAc13p20g18897, AaLCAc13p20g18898, AaLCAc29p07g41519	AaLCBc13p18g18563, AaLCBc13p18g18564, AaLCBc29p07g40585	AaLCCc06p05g07453	AaLCDc29p07g38695
OG0001085	AaLCAc06p05g07745, AaLCAc18p13g25717	AaLCBc06p05g07737, AaLCBc18p14g25400, AaLCBc21p06g29240, AaLCBc22p16g31327, AaLCBc23p13g32649	AaLCCc07p17g09792	AaLCDc24p11g32587
OG0001086	AaLCAc06p06g07800, AaLCAc27p10g38639	AaLCBc06p05g07791, AaLCBc27p08g37739	AaLCCc06p05g07502, AaLCCc27p02g36423	AaLCDc06p04g07273, AaLCDc06p04g07274, AaLCDc27p05g35879
OG0001087	AaLCAc06p09g07912, AaLCAc25p04g35716	AaLCBc06p07g07869, AaLCBc25p04g34990	AaLCCc03p11g03901, AaLCCc06p07g07581, AaLCCc06p08g07611, AaLCCc24p06g32936	AaLCDc24p04g32159
OG0001088	AaLCAc06p11g07976, AaLCAc10p04g13604, AaLCAc27p16g39034	AaLCBc18p13g25379	AaLCCc06p10g07672, AaLCCc22p19g30367	AaLCDc06p08g07442, AaLCDc17p17g23142, AaLCDc29p08g38749
OG0001089	AaLCAc06p12g08007, AaLCAc19p14g27089	AaLCBc06p11g08000, AaLCBc19p06g26338	AaLCCc06p11g07704, AaLCCc06p13g07819, AaLCCc19p13g25768	AaLCDc06p09g07471, AaLCDc19p11g25499
OG0001090	AaLCAc06p12g08026, AaLCAc24p09g34665, AaLCAc27p08g38550	AaLCBc13p05g17552, AaLCBc27p07g37614	AaLCCc13p05g17108	AaLCDc13p05g16859, AaLCDc27p02g35685, AaLCDc27p02g35714
OG0001091	AaLCAc06p13g08066, AaLCAc19p15g27156	AaLCBc06p12g08048, AaLCBc19p07g26407	AaLCCc06p12g07762, AaLCCc19p14g25837	AaLCDc06p10g07520, AaLCDc06p10g07521, AaLCDc19p13g25609
OG0001092	AaLCAc06p14g08117, AaLCAc08p04g10792, AaLCAc19p16g27190	AaLCBc08p03g10663, AaLCBc19p08g26445	AaLCCc08p04g10445, AaLCCc19p14g25868	AaLCDc08p04g10105, AaLCDc19p14g25643
OG0001093	AaLCAc06p14g08119, AaLCAc19p16g27192, AaLCAc19p16g27193	AaLCBc06p12g08101, AaLCBc19p08g26447	AaLCCc06p13g07814, AaLCCc19p14g25870	AaLCDc06p11g07573, AaLCDc19p14g25645
OG0001094	AaLCAc06p14g08169, AaLCAc10p13g14075, AaLCAc27p16g39022	AaLCBc10p13g13922, AaLCBc27p15g38120	AaLCCc27p07g36748, AaLCCc27p07g36750	AaLCDc06p12g07643, AaLCDc10p12g13234
OG0001095	AaLCAc06p15g08193, AaLCAc10p00g13359, AaLCAc19p16g27270	AaLCBc06p14g08197, AaLCBc19p08g26522	AaLCCc06p14g07885, AaLCCc19p15g25947	AaLCDc06p12g07667, AaLCDc10p01g12577
OG0001096	AaLCAc06p15g08241, AaLCAc14p11g19683, AaLCAc21p02g29565	AaLCBc02p06g02012	AaLCCc06p14g07937, AaLCCc12p19g16579, AaLCCc13p01g16752	AaLCDc04p04g04810, AaLCDc06p13g07712
OG0001097	AaLCAc06p16g08320, AaLCAc19p14g27074, AaLCAc19p14g27075	AaLCBc06p16g08311, AaLCBc19p06g26323	AaLCCc19p13g25753	AaLCDc06p14g07786, AaLCDc19p11g25482, AaLCDc19p11g25483
OG0001098	AaLCAc06p18g08417, AaLCAc19p12g26970	AaLCBc06p17g08399, AaLCBc19p04g26204, AaLCBc19p05g26233	AaLCCc06p17g08106, AaLCCc19p12g25717	AaLCDc06p15g07871, AaLCDc19p10g25371
OG0001099	AaLCAc06p18g08418, AaLCAc19p12g26969	AaLCBc06p17g08400, AaLCBc19p04g26205, AaLCBc19p05g26232	AaLCCc06p17g08107, AaLCCc19p12g25718	AaLCDc06p15g07872, AaLCDc19p10g25370
OG0001100	AaLCAc06p18g08424, AaLCAc19p12g26962	AaLCBc06p17g08408, AaLCBc19p04g26211, AaLCBc19p04g26225	AaLCCc06p17g08112	AaLCDc06p15g07879, AaLCDc07p03g08576, AaLCDc19p10g25362
OG0001101	AaLCAc06p18g08448, AaLCAc19p12g26927	AaLCBc06p17g08432, AaLCBc19p04g26180, AaLCBc19p04g26181	AaLCCc06p17g08135, AaLCCc19p12g25678	AaLCDc06p15g07904, AaLCDc19p09g25339
OG0001102	AaLCAc06p21g08746, AaLCAc10p05g13674, AaLCAc19p05g26585	AaLCBc06p20g08698	AaLCCc06p20g08416, AaLCCc19p03g25227	AaLCDc06p18g08175, AaLCDc19p06g25106, AaLCDc19p06g25109
OG0001103	AaLCAc06p21g08775, AaLCAc09p17g13269	AaLCBc05p20g07299, AaLCBc06p21g08725, AaLCBc09p17g13120	AaLCCc06p20g08447, AaLCCc09p15g12710	AaLCDc06p19g08206, AaLCDc09p15g12383
OG0001104	AaLCAc06p22g08850, AaLCAc14p00g18999	AaLCBc06p22g08821, AaLCBc14p00g18710	AaLCCc09p16g12807, AaLCCc14p00g18350	AaLCDc06p19g08244, AaLCDc09p16g12488, AaLCDc14p00g18012
OG0001105	AaLCAc07p01g08968, AaLCAc09p17g13315	AaLCBc06p21g08770, AaLCBc07p00g08902	AaLCCc06p21g08493, AaLCCc07p01g08632, AaLCCc09p16g12754	AaLCDc07p00g08324, AaLCDc09p16g12432
OG0001106	AaLCAc07p01g08993, AaLCAc14p01g19080	AaLCBc06p21g08756, AaLCBc07p01g08922, AaLCBc14p01g18789	AaLCCc07p01g08656, AaLCCc14p01g18435	AaLCDc07p01g08348, AaLCDc14p01g18094
OG0001107	AaLCAc07p02g09068, AaLCAc19p11g26864	AaLCBc07p02g09008, AaLCBc19p03g26125, AaLCBc19p20g27502	AaLCCc06p19g08365, AaLCCc07p02g08731, AaLCCc19p06g25383	AaLCDc07p02g08418
OG0001108	AaLCAc07p03g09129, AaLCAc10p06g13749	AaLCBc07p02g09071, AaLCBc10p05g13559	AaLCCc07p02g08794, AaLCCc10p04g13176, AaLCCc19p05g25316	AaLCDc07p02g08475, AaLCDc10p05g12932
OG0001109	AaLCAc07p03g09140, AaLCAc10p06g13763	AaLCBc07p03g09083, AaLCBc10p05g13574	AaLCCc07p03g08808, AaLCCc10p04g13192	AaLCDc06p17g08042, AaLCDc07p02g08484, AaLCDc10p05g12946
OG0001110	AaLCAc07p04g09263, AaLCAc14p08g19493	AaLCBc07p04g09210, AaLCBc14p08g19194	AaLCCc07p04g08950, AaLCCc07p04g08951, AaLCCc14p08g18872	AaLCDc07p04g08606, AaLCDc14p07g18464
OG0001111	AaLCAc07p04g09267, AaLCAc14p07g19486	AaLCBc07p04g09214, AaLCBc14p07g19183	AaLCCc07p04g08956, AaLCCc14p08g18863	AaLCDc07p04g08610, AaLCDc14p07g18454, AaLCDc14p16g19078
OG0001112	AaLCAc07p04g09271, AaLCAc07p04g09272, AaLCAc07p04g09273	AaLCBc07p04g09218, AaLCBc07p04g09219	AaLCCc07p04g08962, AaLCCc07p04g08963	AaLCDc07p04g08617, AaLCDc07p04g08618
OG0001113	AaLCAc07p05g09307, AaLCAc14p07g19457, AaLCAc18p23g26281	AaLCBc07p05g09259, AaLCBc14p06g19155	AaLCCc07p05g08999, AaLCCc14p07g18827	AaLCDc07p04g08655, AaLCDc14p06g18428
OG0001114	AaLCAc07p05g09313, AaLCAc14p07g19464, AaLCAc27p20g39333	AaLCBc07p05g09254, AaLCBc27p19g38462	AaLCCc07p05g08993, AaLCCc27p11g37088	AaLCDc07p04g08650, AaLCDc27p15g36582
OG0001115	AaLCAc07p05g09363, AaLCAc10p12g14016, AaLCAc20p02g28240	AaLCBc10p11g13841, AaLCBc20p02g27671	AaLCCc10p11g13456, AaLCCc20p02g26936	AaLCDc10p11g13166, AaLCDc20p02g26783
OG0001116	AaLCAc07p06g09392, AaLCAc08p10g11214, AaLCAc14p06g19381	AaLCBc08p10g11083, AaLCBc14p05g19073	AaLCCc08p10g10841, AaLCCc14p06g18744	AaLCDc08p10g10494, AaLCDc14p04g18347
OG0001117	AaLCAc07p06g09445, AaLCAc07p06g09451	AaLCBc07p06g09398, AaLCBc07p06g09403	AaLCCc07p06g09112, AaLCCc07p06g09117, AaLCCc22p06g29611	AaLCDc07p06g08780, AaLCDc07p06g08784
OG0001118	AaLCAc07p07g09483, AaLCAc14p04g19259	AaLCBc07p07g09435, AaLCBc11p16g15623, AaLCBc14p03g18950	AaLCCc07p07g09152, AaLCCc14p04g18622	AaLCDc07p06g08818, AaLCDc14p03g18257
OG0001119	AaLCAc07p07g09492, AaLCAc14p03g19247	AaLCBc07p07g09444, AaLCBc14p03g18939	AaLCCc07p07g09163, AaLCCc14p04g18610	AaLCDc07p06g08826, AaLCDc08p05g10147, AaLCDc14p03g18245
OG0001120	AaLCAc07p07g09506, AaLCAc07p07g09507, AaLCAc14p03g19231	AaLCBc07p07g09457, AaLCBc14p03g18927	AaLCCc07p07g09177, AaLCCc14p03g18599	AaLCDc07p07g08835, AaLCDc14p03g18233
OG0001121	AaLCAc07p08g09570, AaLCAc14p02g19167	AaLCBc07p08g09521, AaLCBc08p06g10815, AaLCBc14p02g18854	AaLCCc07p08g09239, AaLCCc14p02g18527	AaLCDc07p07g08907, AaLCDc14p02g18174
OG0001122	AaLCAc07p08g09602, AaLCAc10p04g13639, AaLCAc15p12g21189	AaLCBc07p08g09551, AaLCBc10p03g13437	AaLCCc07p08g09268, AaLCCc10p03g13056	AaLCDc07p08g08941, AaLCDc10p04g12825
OG0001123	AaLCAc07p08g09610, AaLCAc10p04g13630	AaLCBc07p08g09558, AaLCBc10p03g13429	AaLCCc07p08g09278, AaLCCc10p03g13046	AaLCDc06p12g07645, AaLCDc07p08g08950, AaLCDc10p03g12815
OG0001124	AaLCAc07p10g09693, AaLCAc10p03g13540	AaLCBc07p09g09638, AaLCBc10p02g13336	AaLCCc07p09g09355, AaLCCc10p01g12963, AaLCCc10p02g12965	AaLCDc07p09g09023, AaLCDc10p02g12722
OG0001125	AaLCAc07p10g09722, AaLCAc10p02g13507, AaLCAc12p17g16873	AaLCBc07p10g09654, AaLCBc10p01g13306	AaLCCc07p09g09384, AaLCCc10p01g12927	AaLCDc07p09g09038, AaLCDc10p02g12675
OG0001126	AaLCAc07p10g09725, AaLCAc19p13g27004	AaLCBc07p10g09657, AaLCBc10p01g13302	AaLCCc07p09g09386, AaLCCc10p01g12924	AaLCDc07p09g09040, AaLCDc10p02g12672, AaLCDc19p10g25405
OG0001127	AaLCAc07p11g09821	AaLCBc06p06g07806, AaLCBc13p03g17410, AaLCBc18p19g25677	AaLCCc07p14g09670, AaLCCc17p04g22899, AaLCCc19p07g25442, AaLCCc22p19g30331	AaLCDc06p04g07292
OG0001128	AaLCAc07p16g10054, AaLCAc17p05g23894	AaLCBc07p15g09953, AaLCBc11p08g15064	AaLCCc05p04g06075, AaLCCc07p15g09725	AaLCDc02p02g01583, AaLCDc07p15g09381, AaLCDc13p13g17519
OG0001129	AaLCAc07p17g10120, AaLCAc09p10g12800	AaLCBc07p17g10016, AaLCBc22p01g30290, AaLCBc22p01g30291	AaLCCc07p17g09788, AaLCCc12p20g16628	AaLCDc07p16g09461, AaLCDc12p21g16330
OG0001130	AaLCAc07p19g10224, AaLCAc13p08g17923, AaLCAc13p08g17924	AaLCBc08p16g11455, AaLCBc29p12g40793	AaLCCc08p22g11645, AaLCCc13p07g17280	AaLCDc13p08g17092, AaLCDc13p08g17093
OG0001131	AaLCAc07p22g10438, AaLCAc22p05g31106, AaLCAc23p25g34001	AaLCBc09p00g12001, AaLCBc17p08g23657	AaLCCc17p09g23195, AaLCCc23p06g31047, AaLCCc25p21g35010	AaLCDc17p09g22765
OG0001132	AaLCAc08p01g10497, AaLCAc18p05g25199, AaLCAc22p05g31141	AaLCBc18p06g24882, AaLCBc22p05g30656	AaLCCc18p05g24300, AaLCCc22p07g29686	AaLCDc18p06g24010, AaLCDc22p05g29512
OG0001133	AaLCAc08p01g10524, AaLCAc15p17g21653	AaLCBc08p01g10407, AaLCBc08p01g10409, AaLCBc15p17g21363	AaLCCc08p01g10157, AaLCCc15p15g20897	AaLCDc08p01g09815, AaLCDc15p14g20526
OG0001134	AaLCAc08p01g10551, AaLCAc10p01g13411	AaLCBc11p13g15378, AaLCBc16p01g21593, AaLCBc28p16g39862		AaLCDc06p04g07308, AaLCDc06p11g07605, AaLCDc08p12g10633, AaLCDc15p10g20121
OG0001135	AaLCAc08p02g10672, AaLCAc09p02g12273, AaLCAc20p16g29125	AaLCBc08p02g10526, AaLCBc15p16g21234	AaLCCc08p03g10322, AaLCCc15p14g20800	AaLCDc08p03g09976, AaLCDc15p13g20417
OG0001136	AaLCAc08p02g10675, AaLCAc15p15g21500	AaLCBc08p02g10529, AaLCBc08p02g10530, AaLCBc15p16g21231	AaLCCc08p03g10324, AaLCCc15p14g20795	AaLCDc08p03g09980, AaLCDc15p13g20414
OG0001137	AaLCAc08p03g10784, AaLCAc15p14g21358	AaLCBc08p03g10654, AaLCBc08p03g10655, AaLCBc15p15g21111	AaLCCc08p04g10438, AaLCCc15p12g20656	AaLCDc08p04g10097, AaLCDc15p12g20287
OG0001138	AaLCAc08p06g10955, AaLCAc15p13g21270	AaLCBc08p05g10793, AaLCBc08p05g10794, AaLCBc15p13g20981	AaLCCc08p06g10586, AaLCCc15p11g20543	AaLCDc08p06g10246, AaLCDc15p11g20179
OG0001139	AaLCAc08p06g10988, AaLCAc15p12g21253	AaLCBc08p06g10827, AaLCBc08p06g10829, AaLCBc15p13g20965	AaLCCc08p06g10622, AaLCCc15p10g20520	AaLCDc08p00g09739, AaLCDc15p10g20149
OG0001140	AaLCAc08p06g10989, AaLCAc15p12g21252	AaLCBc08p06g10828, AaLCBc08p06g10830, AaLCBc15p13g20964	AaLCCc08p06g10623, AaLCCc15p10g20519	AaLCDc08p06g10271, AaLCDc15p10g20148
OG0001141	AaLCAc08p11g11285, AaLCAc11p14g15516, AaLCAc16p23g23153	AaLCBc11p13g15405, AaLCBc16p24g22755	AaLCCc11p13g15038, AaLCCc16p23g22238	AaLCDc11p13g14654, AaLCDc16p22g21837
OG0001142	AaLCAc08p11g11305, AaLCAc09p15g13110	AaLCBc08p11g11159, AaLCBc09p15g12955	AaLCCc08p11g10916, AaLCCc09p13g12559, AaLCCc09p13g12560	AaLCDc08p11g10572, AaLCDc08p11g10574
OG0001143	AaLCAc08p11g11324, AaLCAc19p12g26956	AaLCBc08p11g11181, AaLCBc21p10g29413	AaLCCc08p12g10947	AaLCDc04p03g04774, AaLCDc08p11g10603, AaLCDc08p12g10640, AaLCDc17p15g22971
OG0001144	AaLCAc08p11g11335, AaLCAc08p12g11336, AaLCAc08p12g11338	AaLCBc08p11g11192, AaLCBc08p11g11193	AaLCCc08p12g10956, AaLCCc08p12g10957, AaLCCc08p12g10959	AaLCDc08p12g10613
OG0001145	AaLCAc08p20g11842, AaLCAc15p08g20958, AaLCAc15p08g20962	AaLCBc08p20g11705, AaLCBc15p09g20662	AaLCCc08p19g11382, AaLCCc15p06g20228	AaLCDc08p19g11061, AaLCDc15p06g19810
OG0001146	AaLCAc08p21g11878, AaLCAc08p21g11879, AaLCAc15p09g20994	AaLCBc08p21g11742, AaLCBc15p09g20696	AaLCCc08p19g11416, AaLCCc15p07g20257	AaLCDc08p19g11100, AaLCDc15p06g19843
OG0001147	AaLCAc08p21g11886, AaLCAc22p09g31383	AaLCBc08p21g11749, AaLCBc22p09g30929	AaLCCc08p19g11422, AaLCCc15p07g20262, AaLCCc22p10g29960	AaLCDc08p19g11109, AaLCDc22p09g29776
OG0001148	AaLCAc08p21g11928, AaLCAc22p10g31503, AaLCAc24p07g34547	AaLCBc22p10g31005, AaLCBc24p06g33952	AaLCCc24p07g32968	AaLCDc22p10g29834, AaLCDc22p10g29864, AaLCDc24p04g32189
OG0001149	AaLCAc08p21g11942, AaLCAc25p21g36822	AaLCBc08p22g11804	AaLCCc08p20g11479, AaLCCc09p00g11697, AaLCCc10p11g13485	AaLCDc05p06g06084, AaLCDc08p20g11163, AaLCDc09p00g11364
OG0001150	AaLCAc08p22g11943, AaLCAc15p09g21036	AaLCBc08p22g11805, AaLCBc15p10g20744	AaLCCc08p20g11480, AaLCCc15p07g20305	AaLCDc08p20g11164, AaLCDc15p07g19914, AaLCDc15p07g19915
OG0001151	AaLCAc08p23g12014, AaLCAc15p10g21100	AaLCBc08p22g11857, AaLCBc15p11g20818	AaLCCc08p21g11543, AaLCCc15p08g20379	AaLCDc08p21g11205, AaLCDc15p08g19984, AaLCDc15p08g19987
OG0001152	AaLCAc08p23g12063, AaLCAc15p11g21142	AaLCBc08p20g11691, AaLCBc08p23g11907, AaLCBc15p11g20856	AaLCCc08p22g11591, AaLCCc15p09g20414	AaLCDc08p22g11259, AaLCDc15p09g20027
OG0001153	AaLCAc08p24g12112, AaLCAc08p24g12133	AaLCBc08p24g11984	AaLCCc08p22g11600, AaLCCc08p23g11651, AaLCCc08p23g11671	AaLCDc08p22g11268, AaLCDc08p22g11308, AaLCDc17p19g23241
OG0001154	AaLCAc09p03g12352		AaLCCc09p03g11914, AaLCCc09p03g11922, AaLCCc09p03g11925, AaLCCc09p03g11928	AaLCDc09p03g11589, AaLCDc09p03g11593, AaLCDc09p03g11595, AaLCDc09p03g11598
OG0001155	AaLCAc09p09g12772, AaLCAc12p13g16644, AaLCAc18p10g25571, AaLCAc21p05g29715, AaLCAc25p12g36081	AaLCBc25p12g35369	AaLCCc18p10g24690, AaLCCc21p05g28476	AaLCDc18p10g24410
OG0001156	AaLCAc09p12g12924, AaLCAc14p10g19615, AaLCAc14p11g19695	AaLCBc09p12g12778	AaLCCc09p10g12375, AaLCCc12p05g15790, AaLCCc13p05g17094, AaLCCc22p12g30050	AaLCDc09p11g12070
OG0001157	AaLCAc09p16g13184, AaLCAc16p17g22607, AaLCAc25p09g35910	AaLCBc09p10g12651, AaLCBc11p05g14927	AaLCCc02p10g02299, AaLCCc16p17g21702, AaLCCc18p13g24835	AaLCDc07p20g09643
OG0001158	AaLCAc09p17g13288, AaLCAc09p17g13289	AaLCBc09p17g13138, AaLCBc09p17g13139, AaLCBc09p17g13140	AaLCCc09p15g12727, AaLCCc09p15g12728	AaLCDc09p15g12402, AaLCDc09p15g12403
OG0001159	AaLCAc10p00g13329, AaLCAc22p18g31854, AaLCAc26p10g37414, AaLCAc29p13g41724	AaLCBc01p05g00397, AaLCBc22p18g31438	AaLCCc19p16g25987, AaLCCc20p16g27813	AaLCDc29p02g38300
OG0001160	AaLCAc10p00g13330, AaLCAc10p00g13331, AaLCAc21p04g29705	AaLCBc21p05g29162	AaLCCc10p00g12867, AaLCCc21p05g28465	AaLCDc10p00g12550, AaLCDc10p00g12551, AaLCDc21p05g28240
OG0001161	AaLCAc10p00g13333, AaLCAc21p04g29703	AaLCBc21p05g29160	AaLCCc10p00g12865, AaLCCc21p05g28463	AaLCDc07p12g09252, AaLCDc10p00g12547, AaLCDc10p00g12553, AaLCDc21p05g28238
OG0001162	AaLCAc10p01g13367, AaLCAc10p01g13368	AaLCBc10p00g13192, AaLCBc10p00g13194, AaLCBc10p07g13673, AaLCBc10p07g13674, AaLCBc10p07g13677		AaLCDc10p01g12585, AaLCDc10p01g12587
OG0001163	AaLCAc10p01g13390, AaLCAc13p15g18434, AaLCAc16p15g22501	AaLCBc13p13g18115, AaLCBc16p15g22107	AaLCCc13p14g17744, AaLCCc16p15g21599	AaLCDc13p13g17473, AaLCDc16p15g21235
OG0001164	AaLCAc10p02g13435, AaLCAc11p05g15011, AaLCAc27p03g38319	AaLCBc07p16g09986, AaLCBc11p05g14892	AaLCCc06p06g07543, AaLCCc07p16g09759, AaLCCc10p15g13682	AaLCDc07p16g09439
OG0001165	AaLCAc10p07g13818, AaLCAc10p12g14022, AaLCAc12p05g16248, AaLCAc27p02g38297	AaLCBc10p11g13845, AaLCBc21p04g29087	AaLCCc21p04g28360	AaLCDc08p13g10647, AaLCDc10p11g13172
OG0001166	AaLCAc10p14g14145	AaLCBc08p09g11062, AaLCBc10p14g14002, AaLCBc10p14g14003	AaLCCc10p14g13606, AaLCCc10p14g13607	AaLCDc10p12g13226, AaLCDc10p13g13319, AaLCDc10p14g13328
OG0001167	AaLCAc10p17g14279, AaLCAc11p06g15064	AaLCBc10p17g14151, AaLCBc11p06g14948, AaLCBc11p06g14949	AaLCCc11p06g14589	AaLCDc10p16g13460, AaLCDc11p05g14221, AaLCDc11p05g14222
OG0001168	AaLCAc10p18g14372, AaLCAc11p04g14964, AaLCAc11p04g14966	AaLCBc11p04g14836, AaLCBc11p04g14838	AaLCCc11p05g14539, AaLCCc11p05g14541, AaLCCc11p05g14543	AaLCDc11p04g14164
OG0001169	AaLCAc10p18g14410, AaLCAc11p04g14934	AaLCBc10p18g14271, AaLCBc11p03g14797	AaLCCc10p18g13872, AaLCCc10p18g13874, AaLCCc11p04g14503	AaLCDc10p17g13568, AaLCDc11p04g14128
OG0001170	AaLCAc10p18g14427, AaLCAc11p03g14913	AaLCBc10p18g14287, AaLCBc11p03g14775	AaLCCc10p18g13891, AaLCCc11p04g14483	AaLCDc10p17g13585, AaLCDc10p17g13586, AaLCDc11p03g14111
OG0001171	AaLCAc10p19g14485, AaLCAc11p02g14843	AaLCBc10p19g14344, AaLCBc11p02g14704	AaLCCc10p19g13951, AaLCCc11p03g14422	AaLCDc10p18g13646, AaLCDc10p18g13647, AaLCDc11p02g14034
OG0001172	AaLCAc10p20g14543, AaLCAc11p02g14804	AaLCBc10p20g14396, AaLCBc11p02g14667	AaLCCc10p20g14017, AaLCCc10p20g14019, AaLCCc11p03g14364	AaLCDc10p19g13708, AaLCDc11p02g13978
OG0001173	AaLCAc10p20g14544, AaLCAc10p20g14545, AaLCAc11p02g14803	AaLCBc10p20g14397, AaLCBc11p02g14666	AaLCCc10p20g14020, AaLCCc11p03g14363	AaLCDc10p19g13709, AaLCDc11p02g13977
OG0001174	AaLCAc10p20g14554, AaLCAc11p02g14797	AaLCBc10p20g14409, AaLCBc11p01g14658	AaLCCc10p20g14029, AaLCCc10p20g14030, AaLCCc11p03g14357	AaLCDc10p19g13717, AaLCDc11p01g13969
OG0001175	AaLCAc10p20g14569, AaLCAc11p01g14783	AaLCBc10p20g14423, AaLCBc11p01g14644	AaLCCc10p20g14045, AaLCCc11p03g14349	AaLCDc10p19g13730, AaLCDc11p01g13949, AaLCDc11p01g13951
OG0001176	AaLCAc11p00g14679, AaLCAc15p00g20376	AaLCBc19p19g27485, AaLCBc27p07g37653	AaLCCc09p16g12770, AaLCCc14p15g19295, AaLCCc19p05g25353, AaLCCc19p05g25354	AaLCDc19p01g24913
OG0001177	AaLCAc11p03g14904, AaLCAc11p03g14905	AaLCBc04p13g05808	AaLCCc01p02g00129, AaLCCc07p07g09227, AaLCCc12p03g15643	AaLCDc08p09g10440, AaLCDc11p14g14762, AaLCDc18p01g23593
OG0001178	AaLCAc11p08g15189, AaLCAc22p19g31932	AaLCBc13p02g17313, AaLCBc16p12g21976, AaLCBc18p21g25809, AaLCBc24p08g34044	AaLCCc24p09g33065	AaLCDc11p08g14355, AaLCDc24p09g32415
OG0001179	AaLCAc11p09g15227, AaLCAc17p14g24318, AaLCAc27p00g38241	AaLCBc01p07g00543, AaLCBc11p08g15113, AaLCBc23p16g32850	AaLCCc11p08g14755, AaLCCc20p16g27818	AaLCDc01p07g00545
OG0001180	AaLCAc11p11g15327, AaLCAc25p21g36812	AaLCBc11p11g15230, AaLCBc25p22g36082	AaLCCc02p07g02113, AaLCCc11p10g14838, AaLCCc11p11g14870, AaLCCc25p21g35046	AaLCDc25p21g34369
OG0001181	AaLCAc11p12g15377, AaLCAc25p21g36780	AaLCBc11p11g15267, AaLCBc25p22g36051	AaLCCc11p11g14898, AaLCCc25p20g35008, AaLCCc25p21g35013	AaLCDc11p10g14524, AaLCDc25p20g34340
OG0001182	AaLCAc11p12g15410, AaLCAc11p12g15411	AaLCBc11p12g15295, AaLCBc11p12g15296	AaLCCc11p11g14924, AaLCCc11p11g14929	AaLCDc11p11g14552, AaLCDc11p11g14553, AaLCDc16p22g21806
OG0001183	AaLCAc11p13g15455, AaLCAc25p20g36721	AaLCBc11p13g15344, AaLCBc25p21g35990	AaLCCc11p12g14981, AaLCCc20p16g27807, AaLCCc25p20g34947	AaLCDc11p12g14597, AaLCDc25p19g34273
OG0001184	AaLCAc11p14g15500, AaLCAc20p18g29236, AaLCAc20p18g29237, AaLCAc25p19g36652	AaLCBc11p13g15392, AaLCBc25p19g35930	AaLCCc25p19g34896	AaLCDc11p12g14638, AaLCDc25p18g34216
OG0001185	AaLCAc11p15g15598, AaLCAc16p24g23237	AaLCBc11p14g15503, AaLCBc16p24g22829	AaLCCc11p14g15134, AaLCCc16p24g22322, AaLCCc16p24g22323	AaLCDc11p13g14723, AaLCDc16p23g21906
OG0001186	AaLCAc11p15g15624, AaLCAc16p24g23259	AaLCBc11p15g15528, AaLCBc16p25g22853	AaLCCc11p14g15159, AaLCCc16p24g22346, AaLCCc16p24g22348	AaLCDc11p14g14748, AaLCDc16p23g21928
OG0001187	AaLCAc11p15g15643, AaLCAc16p24g23279	AaLCBc11p15g15553, AaLCBc16p25g22874	AaLCCc11p15g15181, AaLCCc16p24g22371	AaLCDc11p14g14769, AaLCDc11p14g14770, AaLCDc16p23g21949
OG0001188	AaLCAc11p17g15745, AaLCAc16p25g23362	AaLCBc11p16g15616, AaLCBc16p26g22956, AaLCBc16p26g22957	AaLCCc11p16g15282, AaLCCc16p25g22457	AaLCDc11p15g14878, AaLCDc16p24g22028
OG0001189	AaLCAc11p17g15773, AaLCAc16p26g23395, AaLCAc16p26g23398	AaLCBc11p16g15645, AaLCBc16p26g22990	AaLCCc11p16g15311, AaLCCc16p26g22492	AaLCDc11p15g14908, AaLCDc16p25g22053
OG0001190	AaLCAc11p17g15786, AaLCAc11p17g15787, AaLCAc16p26g23413	AaLCBc11p16g15656, AaLCBc16p26g23004	AaLCCc11p16g15322, AaLCCc16p26g22500	AaLCDc11p16g14922, AaLCDc16p25g22063
OG0001191	AaLCAc11p17g15795, AaLCAc16p26g23422	AaLCBc11p16g15664, AaLCBc16p26g23011, AaLCBc19p19g27444	AaLCCc11p17g15330, AaLCCc16p26g22506	AaLCDc11p16g14929, AaLCDc16p25g22070
OG0001192	AaLCAc12p01g15945, AaLCAc17p19g24722	AaLCBc12p01g15758, AaLCBc17p19g24318	AaLCCc12p00g15429, AaLCCc17p21g23827	AaLCDc12p01g15027, AaLCDc17p21g23441, AaLCDc17p22g23464
OG0001193	AaLCAc12p01g15970, AaLCAc12p12g16553	AaLCBc12p01g15781	AaLCCc12p01g15454, AaLCCc12p01g15457	AaLCDc12p01g15050, AaLCDc15p10g20130, AaLCDc23p10g31017, AaLCDc29p03g38391
OG0001194	AaLCAc12p01g16005, AaLCAc17p18g24658	AaLCBc12p01g15810, AaLCBc17p19g24252	AaLCCc12p01g15492, AaLCCc17p20g23764	AaLCDc12p01g15092, AaLCDc12p01g15095, AaLCDc17p20g23382
OG0001195	AaLCAc12p02g16025, AaLCAc17p18g24635	AaLCBc12p01g15829, AaLCBc17p18g24225	AaLCCc12p01g15511, AaLCCc17p20g23738	AaLCDc12p01g15116, AaLCDc12p01g15119, AaLCDc17p20g23358
OG0001196	AaLCAc12p02g16026, AaLCAc17p18g24633	AaLCBc12p01g15830, AaLCBc17p18g24224	AaLCCc12p01g15512, AaLCCc17p20g23737	AaLCDc12p01g15118, AaLCDc12p01g15120, AaLCDc17p20g23357
OG0001197	AaLCAc12p02g16035, AaLCAc17p18g24622	AaLCBc12p01g15841, AaLCBc17p18g24211, AaLCBc17p18g24212	AaLCCc12p01g15520, AaLCCc17p20g23725	AaLCDc12p02g15128, AaLCDc17p20g23346
OG0001198	AaLCAc12p02g16056, AaLCAc17p17g24594	AaLCBc17p18g24188	AaLCCc12p02g15543, AaLCCc12p02g15544, AaLCCc17p19g23701	AaLCDc12p02g15151, AaLCDc12p02g15152, AaLCDc17p20g23321
OG0001199	AaLCAc12p03g16125, AaLCAc12p03g16129, AaLCAc12p03g16130	AaLCBc12p03g15931, AaLCBc12p03g15932	AaLCCc12p03g15633, AaLCCc12p03g15635	AaLCDc12p03g15252, AaLCDc12p03g15254
OG0001200	AaLCAc12p03g16126, AaLCAc12p03g16127, AaLCAc12p03g16131	AaLCBc12p03g15933	AaLCCc12p03g15634, AaLCCc12p03g15636, AaLCCc12p03g15638	AaLCDc12p03g15253, AaLCDc12p03g15256
OG0001201	AaLCAc12p04g16169, AaLCAc17p05g23915	AaLCBc12p03g15974, AaLCBc17p05g23474, AaLCBc17p05g23475	AaLCCc12p04g15675, AaLCCc17p06g23002	AaLCDc12p04g15298, AaLCDc17p06g22570
OG0001202	AaLCAc12p05g16238, AaLCAc17p19g24735	AaLCBc12p05g16046, AaLCBc17p20g24332	AaLCCc12p04g15734, AaLCCc12p04g15735, AaLCCc17p21g23837	AaLCDc12p05g15371, AaLCDc17p22g23478
OG0001203	AaLCAc12p05g16240, AaLCAc17p19g24737	AaLCBc12p05g16049, AaLCBc17p20g24334, AaLCBc17p20g24336	AaLCCc12p04g15737, AaLCCc17p21g23839	AaLCDc12p05g15374, AaLCDc17p22g23480
OG0001204	AaLCAc12p05g16241, AaLCAc17p19g24738	AaLCBc12p05g16050, AaLCBc17p20g24335, AaLCBc17p20g24337	AaLCCc12p04g15738, AaLCCc17p21g23840	AaLCDc12p05g15375, AaLCDc17p22g23481
OG0001205	AaLCAc12p06g16284, AaLCAc13p05g17718	AaLCBc12p05g16093, AaLCBc13p05g17543, AaLCBc23p13g32658	AaLCCc13p05g17100	AaLCDc12p06g15426, AaLCDc13p05g16852, AaLCDc23p13g31171
OG0001206	AaLCAc12p07g16381, AaLCAc17p12g24248	AaLCBc12p07g16205, AaLCBc17p13g23847, AaLCBc17p13g23848	AaLCCc12p06g15854, AaLCCc17p13g23338	AaLCDc12p08g15540, AaLCDc17p14g22929
OG0001207	AaLCAc12p14g16695, AaLCAc17p00g23497	AaLCBc12p13g16454, AaLCBc12p13g16455, AaLCBc17p00g23077	AaLCCc08p13g11002, AaLCCc17p00g22575, AaLCCc17p18g23626	AaLCDc17p00g22147
OG0001208	AaLCAc12p17g16865, AaLCAc20p13g28926	AaLCBc12p16g16678, AaLCBc20p14g28409, AaLCBc21p08g29331	AaLCCc12p15g16304, AaLCCc20p14g27639	AaLCDc12p16g15953, AaLCDc20p13g27442
OG0001209	AaLCAc12p17g16914, AaLCAc20p14g28980	AaLCBc12p17g16744, AaLCBc20p15g28458	AaLCCc12p16g16358, AaLCCc20p14g27690	AaLCDc12p17g16013, AaLCDc20p14g27496, AaLCDc20p14g27498
OG0001210	AaLCAc12p18g16960, AaLCAc20p15g29023, AaLCAc27p01g38246	AaLCBc12p18g16785, AaLCBc20p15g28500	AaLCCc12p17g16402, AaLCCc20p15g27736	AaLCDc12p18g16059, AaLCDc20p15g27548
OG0001211	AaLCAc12p18g16985, AaLCAc20p15g29048	AaLCBc12p18g16799, AaLCBc20p16g28525	AaLCCc12p17g16418, AaLCCc20p15g27754	AaLCDc07p01g08347, AaLCDc12p18g16087, AaLCDc20p15g27574
OG0001212	AaLCAc12p19g17046, AaLCAc20p16g29108	AaLCBc12p19g16862, AaLCBc20p16g28561	AaLCCc12p18g16477, AaLCCc12p18g16479, AaLCCc20p16g27811	AaLCDc12p19g16149, AaLCDc20p16g27618
OG0001213	AaLCAc12p20g17068, AaLCAc20p17g29138	AaLCBc12p19g16883, AaLCBc20p16g28587	AaLCCc12p18g16503, AaLCCc20p17g27834, AaLCCc20p18g27965	AaLCDc12p19g16175, AaLCDc20p16g27648
OG0001214	AaLCAc12p21g17163, AaLCAc20p18g29280	AaLCBc12p20g16986, AaLCBc20p18g28734, AaLCBc20p18g28735	AaLCCc12p19g16592, AaLCCc20p19g27999	AaLCDc12p21g16295, AaLCDc20p18g27772
OG0001215	AaLCAc12p22g17240, AaLCAc20p19g29356	AaLCBc12p21g17056, AaLCBc20p19g28794	AaLCCc12p20g16662, AaLCCc20p19g28058	AaLCDc12p21g16365, AaLCDc20p18g27845, AaLCDc20p18g27846
OG0001216	AaLCAc13p00g17288, AaLCAc23p25g34056	AaLCBc13p00g17121, AaLCBc23p23g33471, AaLCBc23p23g33472	AaLCCc13p00g16685, AaLCCc23p23g32474	AaLCDc13p00g16436, AaLCDc23p22g31869
OG0001217	AaLCAc13p00g17304, AaLCAc13p00g17306, AaLCAc23p25g34044	AaLCBc13p00g17136, AaLCBc23p23g33459	AaLCCc13p00g16711, AaLCCc23p23g32463	AaLCDc13p00g16451, AaLCDc23p21g31856
OG0001218	AaLCAc13p01g17336, AaLCAc13p01g17337, AaLCAc23p25g34015	AaLCBc23p23g33434	AaLCCc13p01g16739, AaLCCc13p01g16740, AaLCCc23p22g32435	AaLCDc13p01g16484, AaLCDc23p21g31827
OG0001219	AaLCAc13p01g17343, AaLCAc23p25g34005	AaLCBc13p01g17172, AaLCBc13p01g17175, AaLCBc23p23g33428	AaLCCc13p01g16745, AaLCCc23p22g32426	AaLCDc13p01g16494, AaLCDc23p21g31821
OG0001220	AaLCAc13p03g17565, AaLCAc13p03g17566, AaLCAc23p12g32999	AaLCBc13p03g17407, AaLCBc13p03g17408, AaLCBc23p11g32536	AaLCCc13p03g16971, AaLCCc23p11g31487	AaLCDc23p11g31056
OG0001221	AaLCAc13p04g17617, AaLCAc17p17g24608	AaLCBc13p04g17453, AaLCBc17p18g24197	AaLCCc13p04g17020, AaLCCc17p19g23712	AaLCDc13p04g16747, AaLCDc13p04g16749, AaLCDc17p20g23330
OG0001222	AaLCAc13p04g17668, AaLCAc17p16g24492, AaLCAc23p13g33088	AaLCBc13p05g17499	AaLCCc13p05g17063, AaLCCc23p12g31581	AaLCDc13p04g16799, AaLCDc13p04g16800, AaLCDc23p12g31151
OG0001223	AaLCAc13p05g17722, AaLCAc23p14g33111	AaLCBc13p05g17550, AaLCBc23p13g32664	AaLCCc13p05g17104, AaLCCc23p13g31612, AaLCCc23p13g31613	AaLCDc13p05g16856, AaLCDc23p13g31174
OG0001224	AaLCAc13p07g17828, AaLCAc23p18g33448	AaLCBc13p07g17678, AaLCBc21p21g30203, AaLCBc23p16g32829	AaLCCc13p06g17184, AaLCCc23p16g31901	AaLCDc13p07g16993, AaLCDc23p16g31343
OG0001225	AaLCAc13p07g17887, AaLCAc23p20g33545	AaLCBc13p08g17736, AaLCBc23p18g32943	AaLCCc13p07g17245, AaLCCc23p18g32003	AaLCDc13p08g17060, AaLCDc13p08g17061, AaLCDc23p18g31457
OG0001226	AaLCAc13p10g18054, AaLCAc23p20g33620, AaLCAc23p20g33621	AaLCBc23p18g33007	AaLCCc13p10g17406, AaLCCc23p19g32068, AaLCCc23p19g32071	AaLCDc23p18g31538, AaLCDc23p18g31544
OG0001227	AaLCAc13p11g18112, AaLCAc15p05g20658, AaLCAc23p21g33660	AaLCBc13p09g17782, AaLCBc23p19g33058	AaLCCc13p10g17474, AaLCCc23p19g32112	AaLCDc13p09g17163, AaLCDc23p19g31601
OG0001228	AaLCAc13p12g18242, AaLCAc13p12g18243, AaLCAc23p22g33733	AaLCBc23p20g33188	AaLCCc13p12g17582, AaLCCc23p20g32245, AaLCCc23p20g32247	AaLCDc13p10g17289, AaLCDc23p20g31732
OG0001229	AaLCAc13p13g18296, AaLCAc21p04g29661, AaLCAc23p22g33775, AaLCAc23p22g33815, AaLCAc28p13g40491	AaLCBc13p11g17968, AaLCBc23p21g33228	AaLCCc28p13g38261	AaLCDc21p04g28199
OG0001230	AaLCAc13p13g18329, AaLCAc23p22g33802, AaLCAc23p23g33817	AaLCBc13p11g18003, AaLCBc23p21g33255	AaLCCc13p12g17644, AaLCCc23p21g32271	AaLCDc13p11g17359, AaLCDc23p20g31739
OG0001231	AaLCAc13p14g18370, AaLCAc16p13g22403	AaLCBc13p12g18047	AaLCCc13p13g17683, AaLCCc16p13g21482, AaLCCc16p13g21488, AaLCCc21p04g28382	AaLCDc13p11g17404, AaLCDc16p12g21122
OG0001232	AaLCAc13p16g18562, AaLCAc29p01g41090	AaLCBc13p15g18226, AaLCBc29p01g40165	AaLCCc13p16g17876, AaLCCc13p16g17877, AaLCCc29p02g38824	AaLCDc13p14g17594, AaLCDc29p01g38292
OG0001233	AaLCAc13p17g18614, AaLCAc29p02g41137	AaLCBc13p15g18276, AaLCBc29p02g40215	AaLCCc13p16g17913, AaLCCc13p16g17914, AaLCCc29p02g38870	AaLCDc13p15g17630, AaLCDc29p02g38343
OG0001234	AaLCAc13p17g18660, AaLCAc29p03g41200	AaLCBc13p16g18321, AaLCBc29p03g40281, AaLCBc29p03g40282	AaLCCc13p17g17966, AaLCCc29p03g38930	AaLCDc13p15g17675, AaLCDc29p03g38397
OG0001235	AaLCAc13p18g18710, AaLCAc29p03g41247	AaLCBc13p16g18371, AaLCBc13p16g18378, AaLCBc29p03g40293	AaLCCc13p17g18008, AaLCCc29p03g38974	AaLCDc13p16g17720, AaLCDc29p03g38416
OG0001236	AaLCAc13p19g18799, AaLCAc29p09g41617	AaLCBc13p17g18469, AaLCBc13p17g18471, AaLCBc29p09g40697	AaLCCc13p18g18098	AaLCDc13p17g17803, AaLCDc13p17g17804, AaLCDc13p17g17806
OG0001237	AaLCAc13p19g18854, AaLCAc29p08g41562	AaLCBc13p18g18521, AaLCBc29p08g40627	AaLCCc13p19g18152, AaLCCc29p08g39314	AaLCDc13p17g17861, AaLCDc19p20g26198, AaLCDc29p08g38732
OG0001238	AaLCAc14p00g19004, AaLCAc22p19g31896, AaLCAc27p02g38284, AaLCAc28p06g40021	AaLCBc09p16g13072, AaLCBc16p13g22000	AaLCCc14p00g18353, AaLCCc22p21g30458	AaLCDc28p02g37012
OG0001239	AaLCAc14p01g19029	AaLCBc02p01g01533, AaLCBc06p21g08782, AaLCBc09p18g13168, AaLCBc14p01g18736	AaLCCc09p16g12762, AaLCCc14p01g18373	AaLCDc09p16g12439, AaLCDc14p00g18042
OG0001240	AaLCAc14p01g19033, AaLCAc14p01g19035	AaLCBc14p01g18739, AaLCBc14p01g18740	AaLCCc14p01g18377, AaLCCc14p01g18379	AaLCDc14p00g18047, AaLCDc14p00g18048, AaLCDc14p00g18049
OG0001241	AaLCAc14p01g19055, AaLCAc14p01g19060, AaLCAc14p01g19064	AaLCBc14p01g18764	AaLCCc14p01g18406, AaLCCc14p01g18409, AaLCCc14p01g18410	AaLCDc14p01g18066, AaLCDc14p01g18070
OG0001242	AaLCAc14p02g19147, AaLCAc14p02g19148	AaLCBc17p10g23696	AaLCCc14p02g18500, AaLCCc14p02g18501, AaLCCc14p02g18504, AaLCCc14p02g18505, AaLCCc16p20g21919	AaLCDc14p02g18155
OG0001243	AaLCAc14p03g19220, AaLCAc14p03g19221	AaLCBc14p03g18916, AaLCBc14p03g18919	AaLCCc14p03g18585, AaLCCc14p03g18587, AaLCCc14p03g18588, AaLCCc14p03g18590	AaLCDc14p03g18223
OG0001244	AaLCAc14p10g19593, AaLCAc24p20g35465	AaLCBc14p10g19284, AaLCBc24p17g34742	AaLCCc14p10g18971, AaLCCc24p17g33731	AaLCDc14p09g18563, AaLCDc24p17g33080, AaLCDc24p17g33081
OG0001245	AaLCAc14p10g19626, AaLCAc25p17g36557	AaLCBc14p10g19330, AaLCBc24p16g34716, AaLCBc25p18g35837	AaLCCc14p11g19018, AaLCCc25p17g34801	AaLCDc14p10g18601, AaLCDc25p17g34103
OG0001246	AaLCAc14p10g19628, AaLCAc24p19g35438	AaLCBc14p10g19331, AaLCBc24p16g34713	AaLCCc14p11g19019, AaLCCc24p16g33703, AaLCCc25p17g34798	AaLCDc14p10g18602, AaLCDc24p17g33051
OG0001247	AaLCAc14p10g19629, AaLCAc19p07g26648, AaLCAc28p07g40060	AaLCBc28p07g39129	AaLCCc19p01g25166, AaLCCc28p07g37820	AaLCDc14p10g18603, AaLCDc16p03g20747, AaLCDc28p07g37266
OG0001248	AaLCAc14p11g19669, AaLCAc25p17g36529	AaLCBc14p11g19362, AaLCBc25p18g35810, AaLCBc26p04g36272	AaLCCc14p12g19072, AaLCCc25p17g34777	AaLCDc14p10g18644, AaLCDc25p17g34083
OG0001249	AaLCAc14p11g19681, AaLCAc24p19g35387, AaLCAc24p19g35388	AaLCBc14p11g19381, AaLCBc24p16g34662, AaLCBc24p16g34663	AaLCCc14p12g19093	AaLCDc14p11g18679, AaLCDc24p16g33003
OG0001250	AaLCAc14p12g19712, AaLCAc24p18g35367	AaLCBc14p12g19411, AaLCBc24p15g34645	AaLCCc14p13g19125, AaLCCc24p15g33633	AaLCDc14p11g18707, AaLCDc14p12g18708, AaLCDc24p16g32983
OG0001251	AaLCAc14p12g19725, AaLCAc24p18g35357	AaLCBc14p12g19420, AaLCBc24p15g34635, AaLCBc24p15g34636	AaLCCc24p15g33620, AaLCCc24p15g33621	AaLCDc24p15g32972, AaLCDc24p15g32973
OG0001252	AaLCAc14p12g19748, AaLCAc18p22g26214	AaLCBc14p13g19437, AaLCBc18p20g25731	AaLCCc14p13g19145, AaLCCc18p15g24977	AaLCDc14p12g18720, AaLCDc18p15g24741, AaLCDc18p15g24744
OG0001253	AaLCAc14p14g19861, AaLCAc18p20g26083	AaLCBc14p14g19558, AaLCBc18p18g25598	AaLCCc14p15g19268, AaLCCc18p13g24845, AaLCCc20p00g26804	AaLCDc14p13g18845, AaLCDc18p13g24585
OG0001254	AaLCAc14p14g19896, AaLCAc18p19g26035	AaLCBc14p15g19593, AaLCBc18p17g25550	AaLCCc14p15g19307, AaLCCc18p12g24800	AaLCDc14p14g18888, AaLCDc15p05g19748, AaLCDc18p13g24546
OG0001255	AaLCAc14p14g19898, AaLCAc18p19g26026	AaLCBc14p15g19595, AaLCBc18p17g25542, AaLCBc18p17g25543	AaLCCc14p15g19309, AaLCCc18p12g24790	AaLCDc14p14g18890, AaLCDc18p13g24537
OG0001256	AaLCAc14p17g20136, AaLCAc17p01g23541, AaLCAc28p01g39646	AaLCBc17p00g23102, AaLCBc28p01g38760	AaLCCc17p00g22600, AaLCCc28p01g37414	AaLCDc17p01g22189, AaLCDc28p01g36874
OG0001257	AaLCAc14p17g20138, AaLCAc20p00g28104	AaLCBc14p18g19858, AaLCBc20p00g27573	AaLCCc14p18g19572, AaLCCc20p00g26824	AaLCDc14p17g19133, AaLCDc20p00g26652, AaLCDc20p00g26655
OG0001258	AaLCAc14p18g20219, AaLCAc25p20g36753	AaLCBc11p12g15316, AaLCBc14p18g19898, AaLCBc25p21g36018	AaLCCc14p19g19669, AaLCCc25p20g34972	AaLCDc14p17g19192, AaLCDc25p20g34302
OG0001259	AaLCAc15p01g20450, AaLCAc18p18g25986, AaLCAc25p15g36345	AaLCBc15p01g20113, AaLCBc18p16g25517, AaLCBc25p15g35632	AaLCCc25p15g34620	AaLCDc18p12g24488, AaLCDc25p15g33935
OG0001260	AaLCAc15p04g20647, AaLCAc23p21g33658	AaLCBc15p05g20313, AaLCBc23p19g33056	AaLCCc13p10g17471, AaLCCc15p02g19872, AaLCCc23p19g32110	AaLCDc15p02g19431, AaLCDc23p19g31599
OG0001261	AaLCAc15p07g20817	AaLCBc15p07g20462, AaLCBc15p07g20465, AaLCBc15p07g20468, AaLCBc15p07g20469	AaLCCc15p04g20020	AaLCDc15p03g19572, AaLCDc15p03g19575, AaLCDc15p03g19577
OG0001262	AaLCAc15p07g20871, AaLCAc25p16g36451, AaLCAc25p16g36479	AaLCBc15p07g20522, AaLCBc15p07g20523, AaLCBc25p17g35762	AaLCCc15p05g20078, AaLCCc25p16g34723	AaLCDc15p04g19640
OG0001263	AaLCAc15p07g20885, AaLCAc15p07g20886	AaLCBc25p17g35751		AaLCDc15p04g19655, AaLCDc15p04g19656, AaLCDc15p04g19657, AaLCDc15p04g19658, AaLCDc15p04g19660, AaLCDc15p04g19663
OG0001264	AaLCAc15p16g21567, AaLCAc29p01g41063, AaLCAc29p01g41073	AaLCBc29p01g40144, AaLCBc29p01g40147	AaLCCc29p01g38804, AaLCCc29p01g38805, AaLCCc29p01g38806	AaLCDc29p01g38269
OG0001265	AaLCAc16p00g21871, AaLCAc16p00g21872, AaLCAc26p02g36899	AaLCBc16p01g21575, AaLCBc26p02g36170, AaLCBc26p02g36173	AaLCCc16p05g21167, AaLCCc26p01g35102	AaLCDc16p01g20679
OG0001266	AaLCAc16p02g21929	AaLCBc06p07g07864, AaLCBc18p11g25252, AaLCBc18p17g25526	AaLCCc16p05g21130, AaLCCc18p10g24676	AaLCDc18p10g24395, AaLCDc18p10g24396, AaLCDc29p06g38640
OG0001267	AaLCAc16p02g21932, AaLCAc28p05g39979	AaLCBc17p05g23487	AaLCCc04p09g05134, AaLCCc17p06g23030	AaLCDc04p09g05065, AaLCDc17p06g22580, AaLCDc22p12g29939, AaLCDc28p08g37337
OG0001268	AaLCAc16p02g21933, AaLCAc22p14g31648	AaLCBc12p05g16094, AaLCBc19p19g27469	AaLCCc16p05g21126	AaLCDc05p20g06951, AaLCDc19p02g24969, AaLCDc21p06g28275, AaLCDc24p10g32448
OG0001269	AaLCAc16p04g22018, AaLCAc16p04g22020, AaLCAc16p04g22021, AaLCAc16p04g22022	AaLCBc16p04g21686	AaLCCc16p03g21056, AaLCCc16p03g21058, AaLCCc16p03g21060	AaLCDc16p04g20782
OG0001270	AaLCAc16p08g22193, AaLCAc16p22g22980, AaLCAc27p09g38627, AaLCAc29p12g41711	AaLCBc05p09g06671, AaLCBc16p08g21826, AaLCBc16p22g22584	AaLCCc21p00g28110	AaLCDc16p07g20937
OG0001271	AaLCAc16p11g22294, AaLCAc27p01g38245	AaLCBc03p19g04470, AaLCBc10p10g13823, AaLCBc18p00g24414, AaLCBc18p00g24415, AaLCBc21p03g29013	AaLCCc16p10g21367, AaLCCc21p03g28283
OG0001272	AaLCAc16p12g22355, AaLCAc18p10g25604	AaLCBc16p13g21986, AaLCBc18p11g25297	AaLCCc16p11g21431, AaLCCc16p11g21432, AaLCCc18p11g24714	AaLCDc16p11g21092, AaLCDc18p11g24441
OG0001273	AaLCAc16p13g22375, AaLCAc16p13g22387, AaLCAc16p13g22388	AaLCBc16p13g22011	AaLCCc16p12g21457, AaLCCc16p12g21462, AaLCCc16p12g21471	AaLCDc16p12g21112, AaLCDc16p12g21113
OG0001274	AaLCAc16p16g22543, AaLCAc16p16g22544, AaLCAc16p16g22548, AaLCAc16p16g22552	AaLCBc16p16g22173, AaLCBc16p17g22175	AaLCCc16p16g21642, AaLCCc16p16g21644	AaLCDc16p15g21276
OG0001275	AaLCAc16p18g22684, AaLCAc26p07g37160	AaLCBc16p19g22302, AaLCBc26p03g36239	AaLCCc16p18g21791, AaLCCc26p03g35206, AaLCCc26p03g35207	AaLCDc16p17g21401, AaLCDc26p02g34502
OG0001276	AaLCAc16p19g22772, AaLCAc19p24g27926		AaLCCc01p07g00562, AaLCCc03p14g04069, AaLCCc05p14g06753, AaLCCc09p06g12136, AaLCCc16p19g21860	AaLCDc09p06g11827, AaLCDc23p11g31045
OG0001277	AaLCAc16p19g22778, AaLCAc26p13g37659	AaLCBc16p20g22395, AaLCBc26p08g36672	AaLCCc16p19g21866, AaLCCc26p09g35680	AaLCDc08p15g10777, AaLCDc16p18g21476, AaLCDc26p07g34942
OG0001278	AaLCAc16p20g22834, AaLCAc26p13g37613	AaLCBc16p21g22453, AaLCBc19p15g27119, AaLCBc26p08g36622	AaLCCc16p20g21924, AaLCCc26p08g35631	AaLCDc16p19g21531, AaLCDc26p07g34887
OG0001279	AaLCAc16p21g22886, AaLCAc16p21g22889, AaLCAc26p08g37258	AaLCBc16p21g22504, AaLCBc26p06g36505	AaLCCc16p21g21979, AaLCCc26p07g35532	AaLCDc16p20g21583, AaLCDc26p05g34786
OG0001280	AaLCAc16p21g22890, AaLCAc26p08g37257	AaLCBc16p21g22505, AaLCBc26p06g36506	AaLCCc16p21g21981, AaLCCc26p07g35533, AaLCCc26p07g35534	AaLCDc16p20g21584, AaLCDc26p05g34787
OG0001281	AaLCAc16p21g22920, AaLCAc26p11g37527	AaLCBc16p21g22531, AaLCBc26p07g36536	AaLCCc16p21g22007, AaLCCc16p21g22021, AaLCCc26p07g35558	AaLCDc16p20g21608, AaLCDc26p06g34813
OG0001282	AaLCAc16p21g22922, AaLCAc26p12g37529	AaLCBc16p21g22532, AaLCBc26p07g36538	AaLCCc16p21g22009, AaLCCc16p21g22019, AaLCCc26p07g35559	AaLCDc16p20g21610, AaLCDc26p06g34814
OG0001283	AaLCAc16p22g23010, AaLCAc26p11g37475	AaLCBc16p22g22613, AaLCBc26p06g36470	AaLCCc16p22g22091, AaLCCc26p07g35494	AaLCDc16p21g21686, AaLCDc16p21g21689, AaLCDc26p05g34753
OG0001284	AaLCAc16p22g23014, AaLCAc25p15g36371, AaLCAc26p11g37469	AaLCBc16p22g22620, AaLCBc26p06g36464	AaLCCc16p22g22097, AaLCCc26p07g35490	AaLCDc16p21g21695, AaLCDc26p05g34748
OG0001285	AaLCAc16p22g23035, AaLCAc25p08g35852, AaLCAc26p11g37438	AaLCBc16p23g22640, AaLCBc26p06g36437	AaLCCc16p22g22120, AaLCCc26p06g35461	AaLCDc16p21g21714, AaLCDc26p05g34713
OG0001286	AaLCAc16p22g23064, AaLCAc26p10g37409	AaLCBc16p23g22668, AaLCBc23p02g31790, AaLCBc26p05g36406	AaLCCc16p22g22150, AaLCCc26p06g35432	AaLCDc16p21g21744, AaLCDc26p04g34683
OG0001287	AaLCAc16p23g23066, AaLCAc26p10g37407	AaLCBc16p23g22671, AaLCBc26p05g36404	AaLCCc16p22g22153, AaLCCc26p06g35429	AaLCDc16p21g21746, AaLCDc22p05g29500, AaLCDc26p04g34678
OG0001288	AaLCAc16p23g23091, AaLCAc26p10g37381, AaLCAc26p10g37383	AaLCBc26p05g36375, AaLCBc26p05g36378	AaLCCc16p23g22177	AaLCDc16p22g21770, AaLCDc26p04g34651, AaLCDc26p04g34653
OG0001289	AaLCAc16p23g23096, AaLCAc16p23g23105	AaLCBc16p23g22702, AaLCBc16p23g22712	AaLCCc16p23g22182, AaLCCc16p23g22192	AaLCDc16p22g21769, AaLCDc16p22g21774, AaLCDc16p22g21786
OG0001290	AaLCAc16p23g23127, AaLCAc27p09g38577	AaLCBc17p08g23665	AaLCCc21p01g28155, AaLCCc22p13g30096, AaLCCc22p13g30113	AaLCDc02p08g02104, AaLCDc13p06g16917, AaLCDc28p06g37217
OG0001291	AaLCAc16p24g23215, AaLCAc24p02g34217	AaLCBc12p14g16524, AaLCBc16p24g22812, AaLCBc24p02g33627	AaLCCc16p24g22300, AaLCCc17p07g23071	AaLCDc21p07g28340, AaLCDc21p08g28370
OG0001292	AaLCAc16p24g23273, AaLCAc16p24g23274	AaLCBc16p25g22866, AaLCBc16p25g22868, AaLCBc16p25g22869	AaLCCc16p24g22363, AaLCCc16p24g22367	AaLCDc16p23g21942, AaLCDc16p23g21945
OG0001293	AaLCAc17p01g23533, AaLCAc28p01g39644	AaLCBc17p00g23095, AaLCBc28p01g38757, AaLCBc28p01g38758	AaLCCc17p00g22595, AaLCCc28p01g37409	AaLCDc17p01g22182, AaLCDc28p01g36872
OG0001294	AaLCAc17p01g23557, AaLCAc17p01g23561	AaLCBc17p01g23116, AaLCBc17p01g23121	AaLCCc17p01g22615, AaLCCc17p01g22617	AaLCDc17p01g22197, AaLCDc17p01g22202, AaLCDc17p01g22206
OG0001295	AaLCAc17p01g23585, AaLCAc28p01g39680	AaLCBc17p01g23141, AaLCBc28p01g38791	AaLCCc17p01g22638, AaLCCc28p01g37442	AaLCDc17p01g22227, AaLCDc17p01g22234, AaLCDc28p01g36906
OG0001296	AaLCAc17p02g23668, AaLCAc17p02g23670, AaLCAc17p02g23671	AaLCBc17p02g23230, AaLCBc17p02g23231, AaLCBc17p02g23232	AaLCCc17p02g22724	AaLCDc17p02g22306, AaLCDc17p02g22307
OG0001297	AaLCAc17p03g23726, AaLCAc28p03g39836	AaLCBc17p02g23283, AaLCBc28p03g38914	AaLCCc17p02g22772, AaLCCc17p02g22774, AaLCCc28p03g37587	AaLCDc17p03g22357, AaLCDc28p03g37018
OG0001298	AaLCAc17p03g23765, AaLCAc17p03g23770, AaLCAc28p05g39944	AaLCBc17p03g23324, AaLCBc28p04g39010	AaLCCc17p03g22828, AaLCCc28p05g37697	AaLCDc17p04g22407, AaLCDc28p04g37124
OG0001299	AaLCAc17p03g23789, AaLCAc28p05g39958	AaLCBc17p03g23344, AaLCBc28p05g39032	AaLCCc17p03g22850, AaLCCc28p05g37717	AaLCDc17p04g22427, AaLCDc28p04g37145, AaLCDc28p04g37146
OG0001300	AaLCAc17p04g23815, AaLCAc17p04g23816, AaLCAc21p12g30049	AaLCBc17p04g23366, AaLCBc21p13g29565	AaLCCc17p04g22877, AaLCCc21p07g28578	AaLCDc17p04g22456, AaLCDc21p09g28411
OG0001301	AaLCAc17p06g23979, AaLCAc29p17g42022, AaLCAc29p17g42023	AaLCBc17p06g23521, AaLCBc29p17g41122	AaLCCc17p07g23058, AaLCCc29p12g39597	AaLCDc17p06g22617, AaLCDc29p11g38994
OG0001302	AaLCAc17p06g23980, AaLCAc17p06g23981, AaLCAc29p17g42020	AaLCBc17p06g23523, AaLCBc29p17g41121	AaLCCc17p07g23059, AaLCCc17p07g23060, AaLCCc29p12g39592	AaLCDc17p07g22619
OG0001303	AaLCAc17p07g23989, AaLCAc29p16g42009	AaLCBc17p06g23531, AaLCBc29p17g41113	AaLCCc17p07g23070, AaLCCc29p12g39579	AaLCDc17p07g22628, AaLCDc19p07g25198, AaLCDc29p11g38979
OG0001304	AaLCAc17p07g24048, AaLCAc29p18g42105	AaLCBc17p07g23592, AaLCBc29p18g41218	AaLCCc17p07g23128, AaLCCc29p13g39692	AaLCDc08p01g09774, AaLCDc17p07g22692, AaLCDc29p12g39080
OG0001305	AaLCAc17p10g24146, AaLCAc20p16g29078, AaLCAc21p09g29891	AaLCBc10p05g13542	AaLCCc01p13g00857, AaLCCc19p10g25549, AaLCCc21p10g28756	AaLCDc01p13g00846, AaLCDc19p07g25193
OG0001306	AaLCAc17p13g24300, AaLCAc21p05g29735	AaLCBc17p14g23909, AaLCBc21p05g29197	AaLCCc17p15g23405, AaLCCc21p06g28496	AaLCDc17p15g23024, AaLCDc21p05g28266, AaLCDc29p05g38554
OG0001307	AaLCAc17p16g24512, AaLCAc17p16g24514	AaLCBc17p17g24122, AaLCBc17p17g24123, AaLCBc23p20g33209	AaLCCc17p18g23629, AaLCCc17p18g23631	AaLCDc17p19g23231, AaLCDc17p19g23233
OG0001308	AaLCAc18p00g24802, AaLCAc22p00g30701	AaLCBc18p00g24420, AaLCBc22p00g30229, AaLCBc22p00g30230	AaLCCc18p00g23877, AaLCCc22p00g29186	AaLCDc18p00g23536, AaLCDc22p00g29090
OG0001309	AaLCAc18p00g24806, AaLCAc22p00g30708, AaLCAc22p00g30709	AaLCBc18p01g24425, AaLCBc22p00g30236	AaLCCc18p00g23884, AaLCCc22p00g29193	AaLCDc18p00g23543, AaLCDc22p00g29097
OG0001310	AaLCAc18p00g24807, AaLCAc18p00g24808	AaLCBc18p01g24426, AaLCBc18p01g24427, AaLCBc18p01g24428	AaLCCc18p00g23885, AaLCCc18p00g23886	AaLCDc18p00g23544, AaLCDc18p00g23545
OG0001311	AaLCAc18p01g24870, AaLCAc22p01g30772	AaLCBc18p01g24500, AaLCBc22p01g30284	AaLCCc18p01g23939, AaLCCc22p01g29268	AaLCDc18p01g23603, AaLCDc22p01g29164, AaLCDc22p01g29165
OG0001312	AaLCAc18p01g24878, AaLCAc22p01g30778	AaLCBc18p02g24507, AaLCBc22p01g30295	AaLCCc18p01g23946, AaLCCc22p01g29276	AaLCDc18p01g23612, AaLCDc22p01g29174, AaLCDc24p06g32294
OG0001313	AaLCAc18p02g24935, AaLCAc22p02g30851	AaLCBc18p02g24570, AaLCBc18p02g24571	AaLCCc18p02g24012, AaLCCc22p03g29389	AaLCDc18p02g23681, AaLCDc18p02g23683, AaLCDc22p02g29243
OG0001314	AaLCAc18p02g24958, AaLCAc27p12g38756, AaLCAc28p03g39797	AaLCBc14p13g19488, AaLCBc18p03g24601, AaLCBc21p10g29417	AaLCCc18p02g24043	AaLCDc14p12g18779, AaLCDc18p02g23710
OG0001315	AaLCAc18p03g24985, AaLCAc18p03g24987, AaLCAc22p03g30916	AaLCBc18p03g24627, AaLCBc22p02g30424	AaLCCc18p03g24071, AaLCCc22p04g29459	AaLCDc18p03g23744, AaLCDc22p03g29285
OG0001316	AaLCAc18p03g25026, AaLCAc22p03g30958	AaLCBc06p12g08042, AaLCBc18p04g24665, AaLCBc22p03g30463	AaLCCc18p03g24112, AaLCCc22p05g29500	AaLCDc18p03g23787, AaLCDc22p03g29325
OG0001317	AaLCAc18p04g25103, AaLCAc22p04g31050	AaLCBc18p05g24758, AaLCBc22p04g30567	AaLCCc08p03g10318, AaLCCc18p04g24197, AaLCCc22p06g29598	AaLCDc18p04g23888, AaLCDc22p04g29418
OG0001318	AaLCAc18p04g25108, AaLCAc18p04g25109	AaLCBc18p05g24762, AaLCBc18p05g24763	AaLCCc18p04g24203, AaLCCc18p04g24205	AaLCDc18p05g23895, AaLCDc18p05g23896, AaLCDc18p05g23897
OG0001319	AaLCAc18p04g25139, AaLCAc22p05g31093	AaLCBc18p05g24801, AaLCBc22p05g30611, AaLCBc22p05g30614	AaLCCc18p05g24240, AaLCCc22p07g29643	AaLCDc18p05g23930, AaLCDc22p05g29463
OG0001320	AaLCAc18p14g25780, AaLCAc22p11g31537	AaLCBc16p13g21994, AaLCBc19p05g26249, AaLCBc22p11g31043, AaLCBc27p04g37492	AaLCCc22p14g30151, AaLCCc22p15g30173	AaLCDc12p13g15781
OG0001321	AaLCAc18p17g25884, AaLCAc19p03g26490, AaLCAc29p10g41658	AaLCBc18p23g25924, AaLCBc19p02g26091, AaLCBc22p11g31062, AaLCBc29p10g40740	AaLCCc19p10g25536	AaLCDc28p09g37393
OG0001322	AaLCAc18p17g25889, AaLCAc19p25g28062	AaLCBc15p01g20084, AaLCBc16p22g22617, AaLCBc19p19g27431	AaLCCc06p11g07702, AaLCCc11p03g14407, AaLCCc19p01g25182	AaLCDc27p00g35606
OG0001323	AaLCAc18p18g25945, AaLCAc19p23g27777	AaLCBc13p17g18433, AaLCBc26p05g36425, AaLCBc27p06g37602	AaLCCc03p13g04019, AaLCCc11p11g14882, AaLCCc26p06g35450	AaLCDc12p18g16079
OG0001324	AaLCAc19p10g26843, AaLCAc21p13g30093	AaLCBc19p02g26094, AaLCBc19p20g27531, AaLCBc21p14g29606	AaLCCc19p05g25358, AaLCCc21p08g28627, AaLCCc21p08g28628	AaLCDc21p09g28456
OG0001325	AaLCAc19p18g27372, AaLCAc23p10g32831	AaLCBc19p09g26616, AaLCBc23p09g32384	AaLCCc19p16g26032, AaLCCc23p09g31331	AaLCDc19p15g25784, AaLCDc19p15g25785, AaLCDc23p09g30901
OG0001326	AaLCAc19p18g27383, AaLCAc23p10g32822	AaLCBc19p10g26625, AaLCBc23p09g32370	AaLCCc19p16g26041, AaLCCc23p09g31321	AaLCDc17p08g22722, AaLCDc19p15g25794, AaLCDc23p09g30891
OG0001327	AaLCAc19p19g27460, AaLCAc23p09g32746	AaLCBc19p10g26693, AaLCBc19p10g26695, AaLCBc23p08g32323	AaLCCc19p17g26116, AaLCCc23p08g31246	AaLCDc19p16g25870, AaLCDc23p08g30810
OG0001328	AaLCAc19p21g27668, AaLCAc23p06g32515, AaLCAc26p02g36901	AaLCBc19p13g26944, AaLCBc23p06g32098	AaLCCc19p20g26334, AaLCCc23p05g31027	AaLCDc19p19g26124, AaLCDc23p05g30577
OG0001329	AaLCAc19p21g27672, AaLCAc23p06g32512, AaLCAc26p02g36904	AaLCBc19p13g26947, AaLCBc23p06g32094	AaLCCc19p20g26338, AaLCCc23p05g31024	AaLCDc19p19g26129, AaLCDc23p05g30574
OG0001330	AaLCAc19p22g27695, AaLCAc19p22g27696	AaLCBc19p14g26968, AaLCBc19p14g26969	AaLCCc19p20g26363, AaLCCc19p20g26364, AaLCCc19p20g26365	AaLCDc19p19g26159, AaLCDc19p19g26160
OG0001331	AaLCAc19p22g27736, AaLCAc23p05g32397	AaLCBc19p14g27032, AaLCBc23p05g32004	AaLCCc19p21g26400, AaLCCc19p21g26402, AaLCCc23p05g30969	AaLCDc19p20g26222, AaLCDc23p04g30537
OG0001332	AaLCAc19p22g27759, AaLCAc23p04g32363	AaLCBc19p15g27058, AaLCBc23p04g31969	AaLCCc19p21g26432, AaLCCc23p04g30934	AaLCDc19p20g26255, AaLCDc19p20g26257, AaLCDc23p04g30506
OG0001333	AaLCAc19p23g27812, AaLCAc19p23g27814, AaLCAc23p04g32316	AaLCBc19p15g27110, AaLCBc19p15g27112	AaLCCc19p21g26483, AaLCCc19p21g26485, AaLCCc23p04g30883	AaLCDc19p21g26309
OG0001334	AaLCAc19p24g27879, AaLCAc23p03g32253	AaLCBc19p16g27173, AaLCBc23p03g31860	AaLCCc19p22g26543, AaLCCc23p03g30840	AaLCDc19p22g26365, AaLCDc23p03g30397, AaLCDc23p03g30399
OG0001335	AaLCAc19p24g27886, AaLCAc23p03g32247, AaLCAc27p18g39215	AaLCBc19p16g27180, AaLCBc23p03g31853	AaLCCc19p22g26549, AaLCCc23p03g30834	AaLCDc19p22g26371, AaLCDc23p03g30391
OG0001336	AaLCAc19p24g27896, AaLCAc19p24g27897, AaLCAc23p03g32241	AaLCBc19p16g27191, AaLCBc19p16g27192	AaLCCc19p22g26557, AaLCCc23p03g30824	AaLCDc19p22g26384, AaLCDc23p03g30383
OG0001337	AaLCAc19p24g27945, AaLCAc23p03g32212	AaLCBc19p17g27241, AaLCBc23p02g31805	AaLCCc19p23g26606, AaLCCc23p02g30781	AaLCDc19p22g26432, AaLCDc23p02g30354, AaLCDc26p05g34719
OG0001338	AaLCAc19p25g27967, AaLCAc23p02g32169	AaLCBc19p17g27271, AaLCBc23p02g31751	AaLCCc16p23g22210, AaLCCc19p23g26655, AaLCCc23p02g30730	AaLCDc19p23g26477, AaLCDc23p02g30311
OG0001339	AaLCAc19p25g27968, AaLCAc23p02g32167, AaLCAc23p02g32168	AaLCBc19p17g27272, AaLCBc23p02g31750	AaLCCc19p23g26656, AaLCCc23p02g30729	AaLCDc19p23g26478, AaLCDc23p02g30310
OG0001340	AaLCAc19p25g27971, AaLCAc23p02g32165	AaLCBc19p17g27276, AaLCBc23p02g31747, AaLCBc27p07g37669	AaLCCc19p23g26659, AaLCCc23p02g30726	AaLCDc19p23g26481, AaLCDc23p02g30307
OG0001341	AaLCAc19p25g28010, AaLCAc26p09g37319	AaLCBc14p05g19037, AaLCBc26p04g36306	AaLCCc14p05g18704, AaLCCc19p24g26694, AaLCCc26p05g35356	AaLCDc19p23g26520, AaLCDc26p03g34596
OG0001342	AaLCAc19p25g28047, AaLCAc23p01g32084	AaLCBc19p18g27352, AaLCBc23p01g31665	AaLCCc19p24g26734, AaLCCc19p24g26735, AaLCCc23p01g30668	AaLCDc19p24g26560, AaLCDc23p01g30226
OG0001343	AaLCAc19p25g28048, AaLCAc23p01g32083	AaLCBc19p18g27353, AaLCBc23p01g31664	AaLCCc19p24g26736, AaLCCc23p01g30669, AaLCCc23p01g30671	AaLCDc19p24g26561, AaLCDc23p01g30225
OG0001344	AaLCAc20p01g28115, AaLCAc20p01g28117	AaLCBc20p01g27579, AaLCBc20p01g27581, AaLCBc20p01g27584	AaLCCc20p01g26831, AaLCCc20p01g26832	AaLCDc20p01g26663, AaLCDc20p01g26665
OG0001345	AaLCAc20p02g28229, AaLCAc20p16g29113	AaLCBc20p02g27658, AaLCBc20p16g28568, AaLCBc25p21g35988	AaLCCc20p02g26924, AaLCCc20p16g27816	AaLCDc20p02g26769, AaLCDc20p16g27625
OG0001346	AaLCAc20p03g28270, AaLCAc25p12g36098	AaLCBc20p02g27694, AaLCBc25p12g35390	AaLCCc11p13g15017, AaLCCc20p02g26960, AaLCCc25p12g34388	AaLCDc20p03g26812, AaLCDc25p12g33688
OG0001347	AaLCAc20p03g28301, AaLCAc20p03g28305, AaLCAc25p13g36132	AaLCBc20p03g27729, AaLCBc25p13g35427	AaLCCc20p03g26991, AaLCCc25p13g34419	AaLCDc20p03g26842, AaLCDc25p12g33726
OG0001348	AaLCAc20p03g28302, AaLCAc20p03g28307	AaLCBc20p03g27730, AaLCBc20p03g27734	AaLCCc20p03g26994, AaLCCc20p03g26997, AaLCCc20p03g27001	AaLCDc20p03g26843, AaLCDc20p03g26848
OG0001349	AaLCAc20p03g28333, AaLCAc25p13g36168, AaLCAc25p13g36170	AaLCBc20p03g27764, AaLCBc25p13g35461	AaLCCc20p03g27034, AaLCCc25p13g34455	AaLCDc20p03g26871, AaLCDc25p13g33762
OG0001350	AaLCAc20p04g28367, AaLCAc25p14g36198	AaLCBc20p03g27799, AaLCBc25p14g35489	AaLCCc20p04g27069, AaLCCc25p14g34484	AaLCDc20p04g26908, AaLCDc25p13g33794, AaLCDc25p13g33795
OG0001351	AaLCAc20p05g28409, AaLCAc20p05g28410, AaLCAc29p11g41692	AaLCBc20p04g27839, AaLCBc29p10g40752	AaLCCc20p04g27111	AaLCDc01p05g00376, AaLCDc09p01g11373, AaLCDc20p05g26949
OG0001352	AaLCAc20p08g28666, AaLCAc29p14g41807	AaLCBc20p09g28144, AaLCBc29p15g40963	AaLCCc20p08g27373, AaLCCc24p01g32562, AaLCCc29p09g39383	AaLCDc20p08g27173, AaLCDc29p09g38789
OG0001353	AaLCAc20p08g28676, AaLCAc29p14g41791	AaLCBc20p09g28153, AaLCBc29p14g40880	AaLCCc20p09g27385, AaLCCc29p09g39368	AaLCDc20p08g27181, AaLCDc20p08g27182, AaLCDc29p09g38771
OG0001354	AaLCAc20p10g28764, AaLCAc29p13g41743	AaLCBc01p04g00349, AaLCBc20p10g28238, AaLCBc29p13g40838	AaLCCc01p05g00383, AaLCCc20p10g27470	AaLCDc20p10g27267, AaLCDc29p08g38760
OG0001355	AaLCAc20p17g29207, AaLCAc20p17g29213	AaLCBc20p17g28660, AaLCBc20p17g28664	AaLCCc20p18g27912, AaLCCc20p18g27915, AaLCCc20p18g27924	AaLCDc20p17g27706, AaLCDc20p17g27707
OG0001356	AaLCAc21p02g29508, AaLCAc21p02g29509, AaLCAc21p02g29510, AaLCAc21p02g29518	AaLCBc21p02g28928, AaLCBc21p02g28929	AaLCCc21p02g28212	AaLCDc21p02g28001, AaLCDc21p02g28002
OG0001357	AaLCAc21p02g29531	AaLCBc21p02g28943	AaLCCc21p02g28225, AaLCCc21p02g28226	AaLCDc21p02g28021, AaLCDc21p02g28022, AaLCDc21p02g28023, AaLCDc21p02g28024, AaLCDc21p02g28026
OG0001358	AaLCAc21p12g30065	AaLCBc21p13g29578, AaLCBc21p13g29579, AaLCBc28p07g39176	AaLCCc21p08g28595	AaLCDc21p09g28427, AaLCDc21p09g28428, AaLCDc21p09g28430, AaLCDc28p07g37307
OG0001359	AaLCAc22p03g30985, AaLCAc24p15g35108	AaLCBc22p04g30548, AaLCBc24p12g34374, AaLCBc24p12g34376	AaLCCc22p05g29526	AaLCDc22p03g29355, AaLCDc24p13g32706, AaLCDc24p13g32709
OG0001360	AaLCAc22p06g31209, AaLCAc22p06g31210	AaLCBc22p06g30719, AaLCBc22p06g30720	AaLCCc22p08g29753, AaLCCc22p08g29754, AaLCCc22p08g29755	AaLCDc22p06g29568, AaLCDc22p06g29569
OG0001361	AaLCAc22p20g31942, AaLCAc24p00g34101	AaLCBc06p15g08239, AaLCBc22p19g31523, AaLCBc24p01g33521	AaLCCc20p09g27382, AaLCCc22p22g30507, AaLCCc24p01g32542	AaLCDc22p14g30107
OG0001362	AaLCAc23p02g32127, AaLCAc28p10g40257	AaLCBc23p01g31705, AaLCBc28p10g39340	AaLCCc11p04g14473, AaLCCc23p02g30690, AaLCCc23p18g31974, AaLCCc28p10g38026	AaLCDc23p17g31431
OG0001363	AaLCAc23p05g32407, AaLCAc23p05g32409, AaLCAc23p05g32412	AaLCBc23p05g32012, AaLCBc23p05g32013, AaLCBc23p05g32016	AaLCCc23p05g30979	AaLCDc23p04g30546, AaLCDc23p04g30548
OG0001364	AaLCAc23p07g32566, AaLCAc23p09g32779	AaLCBc23p06g32137, AaLCBc23p09g32358	AaLCCc23p06g31076, AaLCCc23p08g31277	AaLCDc23p06g30627, AaLCDc23p06g30628, AaLCDc23p08g30846
OG0001365	AaLCAc23p07g32587, AaLCAc23p07g32588	AaLCBc19p12g26857, AaLCBc23p06g32163	AaLCCc23p06g31094	AaLCDc19p18g26028, AaLCDc23p06g30647, AaLCDc23p06g30648, AaLCDc23p06g30649
OG0001366	AaLCAc23p23g33831, AaLCAc23p23g33832, AaLCAc23p23g33833, AaLCAc23p23g33834, AaLCAc23p23g33837, AaLCAc23p23g33838, AaLCAc23p23g33840, AaLCAc23p23g33841, AaLCAc23p23g33843
OG0001367	AaLCAc23p23g33839, AaLCAc23p23g33842	AaLCBc23p21g33277, AaLCBc23p21g33284	AaLCCc23p21g32285, AaLCCc23p21g32289, AaLCCc23p21g32290	AaLCDc23p21g31757, AaLCDc23p21g31762
OG0001368	AaLCAc24p14g35006, AaLCAc24p14g35007	AaLCBc24p11g34278, AaLCBc24p11g34279	AaLCCc24p11g33266, AaLCCc24p11g33267	AaLCDc02p05g01798, AaLCDc24p12g32610, AaLCDc24p12g32612
OG0001369	AaLCAc24p15g35103, AaLCAc24p15g35104	AaLCBc24p12g34367, AaLCBc24p12g34368	AaLCCc24p12g33353, AaLCCc24p12g33354	AaLCDc03p12g03943, AaLCDc24p13g32701, AaLCDc24p13g32702
OG0001370	AaLCAc24p16g35128, AaLCAc24p16g35129	AaLCBc03p11g03963, AaLCBc24p13g34391, AaLCBc24p13g34392	AaLCCc24p13g33376, AaLCCc24p13g33377	AaLCDc24p13g32728, AaLCDc24p13g32729
OG0001371	AaLCAc24p20g35493, AaLCAc24p20g35494	AaLCBc24p17g34771	AaLCCc14p09g18926, AaLCCc24p17g33764, AaLCCc24p17g33765, AaLCCc24p17g33766, AaLCCc24p17g33767	AaLCDc24p18g33107
OG0001372	AaLCAc25p02g35594	AaLCBc25p00g34799, AaLCBc25p00g34808, AaLCBc25p01g34873	AaLCCc25p01g33823, AaLCCc25p02g33870	AaLCDc25p01g33158, AaLCDc25p01g33200, AaLCDc25p01g33202
OG0001373	AaLCAc25p06g35772	AaLCBc03p20g04521, AaLCBc06p04g07674, AaLCBc22p14g31229, AaLCBc28p06g39112	AaLCCc16p14g21535, AaLCCc28p07g37798, AaLCCc28p07g37800	AaLCDc28p06g37247
OG0001374	AaLCAc25p07g35801, AaLCAc27p15g38911	AaLCBc25p07g35101, AaLCBc27p13g38002	AaLCCc25p07g34094, AaLCCc27p06g36633	AaLCDc09p15g12348, AaLCDc25p07g33413, AaLCDc27p10g36117
OG0001375	AaLCAc25p09g35893, AaLCAc25p09g35894	AaLCBc25p07g35065, AaLCBc25p07g35066, AaLCBc25p07g35067	AaLCCc25p07g34061, AaLCCc25p07g34063	AaLCDc25p06g33382, AaLCDc25p06g33383
OG0001376	AaLCAc25p09g35917, AaLCAc25p09g35918, AaLCAc26p02g36900, AaLCAc27p13g38820	AaLCBc26p02g36169, AaLCBc26p02g36172	AaLCCc26p01g35103, AaLCCc27p05g36581	AaLCDc27p08g36035
OG0001377	AaLCAc25p10g35931, AaLCAc27p13g38812, AaLCAc27p13g38813	AaLCBc25p10g35222, AaLCBc27p11g37881	AaLCCc25p10g34216, AaLCCc27p05g36575	AaLCDc25p09g33533, AaLCDc27p08g36031
OG0001378	AaLCAc25p11g36058, AaLCAc27p11g38699	AaLCBc25p12g35346, AaLCBc25p12g35347, AaLCBc27p10g37801	AaLCCc25p12g34343, AaLCCc27p03g36481	AaLCDc25p11g33647, AaLCDc27p06g35929
OG0001379	AaLCAc25p12g36067, AaLCAc27p10g38685, AaLCAc27p10g38686	AaLCBc25p12g35356, AaLCBc27p09g37775	AaLCCc25p12g34351, AaLCCc27p02g36463	AaLCDc25p11g33657, AaLCDc27p06g35914
OG0001380	AaLCAc25p13g36136, AaLCAc25p13g36137	AaLCBc25p13g35430, AaLCBc25p13g35431	AaLCCc25p13g34422, AaLCCc25p13g34423	AaLCDc25p12g33729, AaLCDc25p12g33730, AaLCDc25p12g33732
OG0001381	AaLCAc25p13g36195, AaLCAc25p18g36609	AaLCBc21p11g29448, AaLCBc25p19g35894, AaLCBc26p05g36372	AaLCCc25p14g34479, AaLCCc25p18g34850	AaLCDc25p13g33789, AaLCDc25p13g33790
OG0001382	AaLCAc25p15g36320, AaLCAc25p15g36321	AaLCBc15p01g20056, AaLCBc25p15g35605, AaLCBc25p15g35606	AaLCCc25p15g34594, AaLCCc25p15g34595	AaLCDc25p15g33910, AaLCDc25p15g33911
OG0001383	AaLCAc25p16g36390	AaLCBc03p25g04920, AaLCBc15p08g20601, AaLCBc25p16g35678	AaLCCc15p05g20156, AaLCCc25p16g34664	AaLCDc15p05g19726, AaLCDc18p06g24027, AaLCDc25p15g33974
OG0001384	AaLCAc25p16g36433	AaLCBc03p26g04956, AaLCBc15p08g20569, AaLCBc25p16g35719	AaLCCc15p05g20122, AaLCCc25p16g34703	AaLCDc14p13g18797, AaLCDc15p05g19692, AaLCDc25p16g34011
OG0001385	AaLCAc25p16g36435	AaLCBc03p26g04957, AaLCBc15p08g20568, AaLCBc25p16g35721	AaLCCc15p05g20121, AaLCCc25p16g34705, AaLCCc25p16g34709	AaLCDc15p05g19691, AaLCDc25p16g34013
OG0001386	AaLCAc25p18g36576	AaLCBc25p18g35855	AaLCCc25p18g34814, AaLCCc25p18g34816, AaLCCc25p18g34817, AaLCCc25p18g34820, AaLCCc25p18g34822, AaLCCc25p18g34823, AaLCCc26p16g36289
OG0001387	AaLCAc25p18g36595, AaLCAc26p11g37503, AaLCAc26p11g37505	AaLCBc25p18g35876	AaLCCc25p14g34515, AaLCCc26p04g35298, AaLCCc26p04g35301	AaLCDc25p17g34150, AaLCDc26p03g34555
OG0001388	AaLCAc25p19g36641, AaLCAc26p09g37327	AaLCBc25p19g35920, AaLCBc26p04g36315	AaLCCc20p03g27025, AaLCCc25p19g34883, AaLCCc26p05g35364	AaLCDc25p18g34207, AaLCDc26p03g34604
OG0001389	AaLCAc26p00g36832, AaLCAc26p04g36995	AaLCBc13p08g17754, AaLCBc16p07g21749, AaLCBc20p13g28379, AaLCBc26p00g36112, AaLCBc28p06g39101	AaLCCc16p00g20978	AaLCDc02p15g02463
OG0001390	AaLCAc26p01g36873, AaLCAc26p05g37053, AaLCAc26p05g37054, AaLCAc29p10g41654	AaLCBc13p19g18623, AaLCBc29p06g40509, AaLCBc29p10g40743	AaLCCc13p19g18228, AaLCCc29p06g39209
OG0001391	AaLCAc26p13g37672	AaLCBc04p01g04994, AaLCBc18p09g25121	AaLCCc14p19g19625, AaLCCc24p16g33669	AaLCDc04p02g04717, AaLCDc09p08g11922, AaLCDc16p04g20803, AaLCDc28p16g37968
OG0001392	AaLCAc26p15g37871, AaLCAc28p14g40581	AaLCBc26p11g36896, AaLCBc28p13g39599	AaLCCc26p11g35915, AaLCCc26p11g35916, AaLCCc28p14g38309	AaLCDc26p10g35164, AaLCDc28p13g37751
OG0001393	AaLCAc26p16g37895, AaLCAc28p14g40605	AaLCBc26p11g36920, AaLCBc28p13g39628	AaLCCc21p05g28447, AaLCCc26p12g35936, AaLCCc28p14g38332	AaLCDc26p10g35185, AaLCDc28p14g37786
OG0001394	AaLCAc26p16g37900, AaLCAc26p16g37901, AaLCAc28p14g40613	AaLCBc26p11g36924, AaLCBc28p13g39637	AaLCCc26p12g35943, AaLCCc28p14g38339	AaLCDc26p10g35191, AaLCDc28p14g37793
OG0001395	AaLCAc26p16g37922, AaLCAc28p15g40633, AaLCAc28p15g40635	AaLCBc26p11g36945, AaLCBc28p14g39660	AaLCCc26p12g35965, AaLCCc28p15g38364	AaLCDc26p10g35212, AaLCDc28p14g37812
OG0001396	AaLCAc26p16g37927, AaLCAc28p15g40640	AaLCBc23p16g32858, AaLCBc26p11g36952, AaLCBc28p14g39666	AaLCCc26p12g35970, AaLCCc28p15g38371	AaLCDc26p10g35217, AaLCDc28p14g37818
OG0001397	AaLCAc26p18g38112, AaLCAc28p17g40817	AaLCBc26p13g37108, AaLCBc28p16g39865, AaLCBc28p16g39880	AaLCCc26p14g36172, AaLCCc28p17g38542	AaLCDc26p12g35382, AaLCDc28p16g38017
OG0001398	AaLCAc26p19g38181, AaLCAc28p18g40886	AaLCBc26p14g37175, AaLCBc28p17g39937	AaLCCc26p15g36243, AaLCCc28p17g38591	AaLCDc23p10g31016, AaLCDc26p13g35456, AaLCDc28p17g38065
OG0001399	AaLCAc26p20g38213, AaLCAc28p19g40973	AaLCBc26p15g37242, AaLCBc28p00g38729, AaLCBc28p18g40030	AaLCCc26p15g36275, AaLCCc28p18g38682	AaLCDc26p14g35524, AaLCDc28p18g38162
OG0001400	AaLCAc26p20g38225, AaLCAc28p19g40972	AaLCBc26p15g37253, AaLCBc28p18g40042	AaLCCc26p16g36288, AaLCCc28p19g38699	AaLCDc25p18g34204, AaLCDc26p14g35537, AaLCDc28p18g38177
OG0001401	AaLCAc27p19g39230, AaLCAc27p19g39261	AaLCBc27p17g38343, AaLCBc27p17g38344, AaLCBc27p18g38377	AaLCCc27p10g36972, AaLCCc27p10g37003	AaLCDc27p14g36464, AaLCDc27p14g36494
OG0001402	AaLCAc27p22g39538, AaLCAc27p22g39540	AaLCBc27p21g38669	AaLCCc27p13g37319, AaLCCc27p13g37321	AaLCDc08p02g09927, AaLCDc08p02g09930, AaLCDc27p17g36779, AaLCDc27p17g36780
OG0001403	AaLCAc28p04g39883, AaLCAc28p04g39891	AaLCBc28p04g38956, AaLCBc28p04g38959, AaLCBc28p04g38962	AaLCCc28p04g37635, AaLCCc28p04g37638, AaLCCc28p04g37640	AaLCDc28p03g37066
OG0001404	AaLCAc28p10g40276, AaLCAc28p10g40278, AaLCAc28p10g40286	AaLCBc28p10g39369, AaLCBc28p11g39406	AaLCCc28p12g38101	AaLCDc28p10g37473, AaLCDc28p10g37474, AaLCDc28p10g37478
OG0001405	AaLCAc28p15g40682	AaLCBc04p13g05792, AaLCBc11p01g14643, AaLCBc21p15g29725, AaLCBc21p15g29726	AaLCCc11p14g15094, AaLCCc29p07g39258	AaLCDc05p10g06370, AaLCDc21p11g28591
OG0001406	AaLCAc29p19g42223, AaLCAc29p19g42225	AaLCBc04p08g05391, AaLCBc29p20g41333	AaLCCc29p14g39793, AaLCCc29p14g39797	AaLCDc01p00g00013, AaLCDc29p13g39178, AaLCDc29p13g39181
OG0001407		AaLCBc01p06g00478, AaLCBc01p16g01103, AaLCBc04p08g05387, AaLCBc10p05g13572, AaLCBc18p00g24412, AaLCBc20p19g28806, AaLCBc25p09g35171	AaLCCc25p09g34153, AaLCCc25p09g34155
OG0001408		AaLCBc08p17g11465, AaLCBc08p17g11466, AaLCBc08p17g11467	AaLCCc08p15g11150, AaLCCc08p15g11151, AaLCCc08p15g11152	AaLCDc08p16g10816, AaLCDc08p16g10817, AaLCDc08p16g10819
OG0001409		AaLCBc15p08g20548, AaLCBc16p01g21554, AaLCBc17p19g24285, AaLCBc20p11g28268	AaLCCc03p19g04358, AaLCCc17p20g23797, AaLCCc20p11g27499	AaLCDc03p17g04300, AaLCDc17p21g23415
OG0001410		AaLCBc17p12g23841, AaLCBc17p12g23842, AaLCBc17p13g23888, AaLCBc17p14g23904, AaLCBc17p14g23906	AaLCCc17p14g23383, AaLCCc17p14g23384	AaLCDc17p15g22974, AaLCDc17p15g22975
OG0001411		AaLCBc29p17g41137, AaLCBc29p17g41138, AaLCBc29p17g41141, AaLCBc29p18g41145	AaLCCc29p12g39615, AaLCCc29p12g39618, AaLCCc29p12g39622, AaLCCc29p12g39625	AaLCDc29p11g39010
OG0001412	AaLCAc01p00g00010, AaLCAc09p14g13055	AaLCBc01p00g00013, AaLCBc09p14g12904	AaLCCc01p00g00010, AaLCCc09p12g12504	AaLCDc01p00g00009, AaLCDc09p13g12179
OG0001413	AaLCAc01p00g00018, AaLCAc09p14g13044	AaLCBc01p00g00026, AaLCBc09p14g12894	AaLCCc01p00g00020, AaLCCc09p12g12492	AaLCDc01p00g00019, AaLCDc09p12g12169
OG0001414	AaLCAc01p00g00024, AaLCAc09p14g13041	AaLCBc01p00g00031, AaLCBc09p14g12891	AaLCCc01p00g00025, AaLCCc09p12g12488	AaLCDc01p00g00024, AaLCDc09p12g12166
OG0001415	AaLCAc01p00g00027, AaLCAc09p14g13038	AaLCBc01p00g00033, AaLCBc09p14g12888	AaLCCc01p00g00027, AaLCCc09p12g12485	AaLCDc01p00g00027, AaLCDc09p12g12163
OG0001416	AaLCAc01p00g00030, AaLCAc09p14g13034	AaLCBc01p00g00035, AaLCBc09p14g12885	AaLCCc01p00g00030, AaLCCc09p12g12483	AaLCDc01p00g00029, AaLCDc09p12g12160
OG0001417	AaLCAc01p01g00058, AaLCAc09p13g13004	AaLCBc01p01g00063, AaLCBc09p13g12852	AaLCCc01p01g00043, AaLCCc09p12g12449	AaLCDc01p01g00067, AaLCDc09p12g12134
OG0001418	AaLCAc01p01g00066, AaLCAc09p13g12998	AaLCBc01p01g00070, AaLCBc09p13g12845	AaLCCc01p01g00055, AaLCCc09p11g12443	AaLCDc01p01g00075, AaLCDc09p12g12129
OG0001419	AaLCAc01p01g00090, AaLCAc09p12g12951	AaLCBc01p01g00094, AaLCBc09p13g12804	AaLCCc01p01g00079, AaLCCc09p11g12399	AaLCDc01p01g00099, AaLCDc09p11g12089
OG0001420	AaLCAc01p01g00092, AaLCAc09p12g12949	AaLCBc01p01g00097, AaLCBc09p13g12801	AaLCCc01p01g00081, AaLCCc09p11g12396	AaLCDc01p01g00101, AaLCDc09p11g12086
OG0001421	AaLCAc01p01g00093, AaLCAc09p12g12948	AaLCBc01p01g00098, AaLCBc09p13g12800	AaLCCc01p01g00082, AaLCCc09p11g12395	AaLCDc01p01g00102, AaLCDc09p11g12085
OG0001422	AaLCAc01p01g00097, AaLCAc09p12g12945	AaLCBc01p01g00102, AaLCBc09p12g12796	AaLCCc01p01g00088, AaLCCc09p11g12394	AaLCDc01p01g00106, AaLCDc09p11g12084
OG0001423	AaLCAc01p01g00102, AaLCAc09p12g12942	AaLCBc01p01g00108, AaLCBc09p12g12793	AaLCCc01p01g00093, AaLCCc09p11g12391	AaLCDc01p01g00111, AaLCDc09p11g12081
OG0001424	AaLCAc01p01g00106, AaLCAc09p12g12935	AaLCBc01p01g00113, AaLCBc09p12g12788	AaLCCc01p01g00096, AaLCCc09p10g12386	AaLCDc01p01g00116, AaLCDc09p11g12075
OG0001425	AaLCAc01p02g00116, AaLCAc09p12g12911	AaLCBc01p02g00125, AaLCBc09p12g12768	AaLCCc01p01g00106, AaLCCc09p10g12365	AaLCDc01p02g00124, AaLCDc09p10g12059
OG0001426	AaLCAc01p02g00127, AaLCAc09p12g12903	AaLCBc01p02g00136, AaLCBc09p12g12759	AaLCCc01p01g00117, AaLCCc09p10g12359	AaLCDc01p02g00135, AaLCDc09p10g12052
OG0001427	AaLCAc01p02g00140, AaLCAc09p11g12889	AaLCBc01p02g00146, AaLCBc09p12g12746	AaLCCc01p02g00130, AaLCCc09p10g12349	AaLCDc01p02g00146, AaLCDc09p10g12039
OG0001428	AaLCAc01p03g00204, AaLCAc09p08g12700	AaLCBc01p02g00202, AaLCBc09p09g12579	AaLCCc01p03g00234, AaLCCc09p09g12307	AaLCDc01p03g00240, AaLCDc09p09g11994
OG0001429	AaLCAc01p03g00207, AaLCAc09p08g12704	AaLCBc01p03g00205, AaLCBc09p09g12585	AaLCCc01p03g00237, AaLCCc09p09g12311	AaLCDc01p03g00243, AaLCDc09p09g12000
OG0001430	AaLCAc01p03g00214, AaLCAc01p09g00689, AaLCAc12p11g16525, AaLCAc14p12g19729, AaLCAc23p05g32451, AaLCAc23p05g32464, AaLCAc27p05g38385	AaLCBc04p05g05233
OG0001431	AaLCAc01p03g00218, AaLCAc09p08g12713	AaLCBc01p03g00212, AaLCBc09p09g12592	AaLCCc01p03g00245, AaLCCc09p09g12321	AaLCDc01p03g00251, AaLCDc09p10g12009
OG0001432	AaLCAc01p03g00224, AaLCAc09p08g12719	AaLCBc01p03g00217, AaLCBc09p09g12596	AaLCCc01p03g00251, AaLCCc09p09g12325	AaLCDc01p03g00257, AaLCDc09p10g12013
OG0001433	AaLCAc01p03g00225	AaLCBc01p03g00219, AaLCBc01p03g00220	AaLCCc01p03g00253, AaLCCc01p03g00254, AaLCCc01p03g00255	AaLCDc01p03g00258, AaLCDc01p03g00259
OG0001434	AaLCAc01p04g00283, AaLCAc05p01g06021	AaLCBc05p01g05995, AaLCBc05p04g06280, AaLCBc06p13g08112	AaLCCc17p20g23767	AaLCDc03p03g03039, AaLCDc05p01g05682
OG0001435	AaLCAc01p04g00295, AaLCAc09p08g12665	AaLCBc01p04g00286, AaLCBc09p08g12534	AaLCCc01p04g00322, AaLCCc09p08g12263	AaLCDc01p04g00328, AaLCDc09p09g11951
OG0001436	AaLCAc01p04g00300, AaLCAc09p07g12653	AaLCBc01p04g00294, AaLCBc09p08g12525	AaLCCc01p04g00328, AaLCCc09p08g12254	AaLCDc01p04g00333, AaLCDc09p09g11940
OG0001437	AaLCAc01p04g00301, AaLCAc06p20g08667, AaLCAc09p07g12654	AaLCBc09p08g12526	AaLCCc01p04g00329, AaLCCc09p08g12256	AaLCDc01p04g00335, AaLCDc09p09g11942
OG0001438	AaLCAc01p04g00307, AaLCAc12p19g16989	AaLCBc12p18g16804, AaLCBc20p16g28529	AaLCCc12p17g16423	AaLCDc12p18g16091, AaLCDc12p18g16093, AaLCDc20p15g27578
OG0001439	AaLCAc01p04g00314, AaLCAc09p00g12178	AaLCBc01p04g00303, AaLCBc09p00g12031	AaLCCc01p04g00339, AaLCCc09p01g11745	AaLCDc01p04g00343, AaLCDc09p01g11419
OG0001440	AaLCAc01p04g00322, AaLCAc09p00g12173	AaLCBc01p04g00312, AaLCBc09p00g12027	AaLCCc01p04g00346, AaLCCc09p01g11740	AaLCDc01p04g00348, AaLCDc09p01g11415
OG0001441	AaLCAc01p04g00328, AaLCAc09p00g12169	AaLCBc01p04g00315, AaLCBc09p00g12023	AaLCCc01p04g00350, AaLCCc09p01g11735	AaLCDc01p04g00352, AaLCDc09p01g11411
OG0001442	AaLCAc01p04g00329, AaLCAc09p00g12167	AaLCBc01p04g00316, AaLCBc09p00g12021	AaLCCc01p04g00351, AaLCCc09p01g11733	AaLCDc01p04g00353, AaLCDc09p01g11409
OG0001443	AaLCAc01p04g00331, AaLCAc09p00g12165	AaLCBc01p04g00318, AaLCBc09p00g12019	AaLCCc01p04g00353, AaLCCc09p01g11731	AaLCDc01p04g00355, AaLCDc09p01g11407
OG0001444	AaLCAc01p04g00332, AaLCAc09p00g12162	AaLCBc01p04g00319, AaLCBc09p00g12016	AaLCCc01p04g00354, AaLCCc09p01g11728	AaLCDc01p04g00356, AaLCDc09p01g11404
OG0001445	AaLCAc01p05g00365, AaLCAc09p04g12471	AaLCBc01p04g00364, AaLCBc09p04g12336	AaLCCc01p05g00397, AaLCCc09p05g12059	AaLCDc01p05g00400, AaLCDc09p05g11752
OG0001446	AaLCAc01p05g00366, AaLCAc09p04g12469	AaLCBc01p04g00365, AaLCBc09p04g12334	AaLCCc01p05g00398, AaLCCc09p05g12058	AaLCDc01p05g00401, AaLCDc09p05g11750
OG0001447	AaLCAc01p05g00368, AaLCAc09p04g12467	AaLCBc01p05g00369, AaLCBc09p04g12332	AaLCCc01p05g00400, AaLCCc09p05g12056	AaLCDc01p05g00404, AaLCDc09p05g11748
OG0001448	AaLCAc01p05g00369, AaLCAc09p04g12465	AaLCBc01p05g00370, AaLCBc09p04g12331	AaLCCc01p05g00401, AaLCCc09p05g12055	AaLCDc01p05g00405, AaLCDc09p05g11747
OG0001449	AaLCAc01p05g00373, AaLCAc09p04g12463	AaLCBc01p05g00374, AaLCBc09p04g12329	AaLCCc01p05g00404, AaLCCc09p05g12054	AaLCDc01p05g00409, AaLCDc09p05g11745
OG0001450	AaLCAc01p05g00374, AaLCAc09p04g12462	AaLCBc01p05g00379, AaLCBc09p04g12327	AaLCCc01p05g00405, AaLCCc09p05g12053	AaLCDc01p05g00410, AaLCDc09p05g11744
OG0001451	AaLCAc01p05g00377, AaLCAc09p04g12458	AaLCBc01p05g00382, AaLCBc09p04g12323	AaLCCc01p05g00407, AaLCCc09p05g12049	AaLCDc01p05g00413, AaLCDc09p05g11740
OG0001452	AaLCAc01p05g00380, AaLCAc09p04g12449	AaLCBc01p05g00387, AaLCBc09p04g12318	AaLCCc01p05g00409	AaLCDc01p05g00415, AaLCDc09p00g11338, AaLCDc09p05g11733
OG0001453	AaLCAc01p05g00415, AaLCAc09p04g12423	AaLCBc01p05g00426, AaLCBc09p04g12276	AaLCCc01p05g00446, AaLCCc09p04g12015	AaLCDc01p05g00432, AaLCDc09p05g11693
OG0001454	AaLCAc01p05g00418, AaLCAc09p04g12421	AaLCBc01p05g00429, AaLCBc09p04g12274	AaLCCc01p05g00448, AaLCCc09p04g12013	AaLCDc01p05g00435, AaLCDc09p05g11688
OG0001455	AaLCAc01p05g00420, AaLCAc09p04g12419	AaLCBc01p05g00431, AaLCBc09p04g12272	AaLCCc01p06g00450, AaLCCc09p04g12011	AaLCDc01p05g00437, AaLCDc09p05g11687
OG0001456	AaLCAc01p05g00421, AaLCAc09p04g12418	AaLCBc01p05g00432, AaLCBc09p03g12271	AaLCCc01p06g00451, AaLCCc09p04g12010	AaLCDc01p06g00438, AaLCDc09p05g11686
OG0001457	AaLCAc01p06g00442, AaLCAc09p03g12413	AaLCBc01p06g00450, AaLCBc09p03g12262	AaLCCc01p06g00473, AaLCCc09p04g11992	AaLCDc01p06g00453, AaLCDc09p04g11667
OG0001458	AaLCAc01p06g00445, AaLCAc09p03g12411	AaLCBc01p06g00452, AaLCBc09p03g12260	AaLCCc01p06g00475, AaLCCc09p04g11990	AaLCDc01p06g00455, AaLCDc09p04g11665
OG0001459	AaLCAc01p06g00446, AaLCAc09p03g12410	AaLCBc01p06g00453, AaLCBc09p03g12259	AaLCCc01p06g00476, AaLCCc09p04g11989	AaLCDc01p06g00456, AaLCDc09p04g11664
OG0001460	AaLCAc01p06g00455, AaLCAc09p03g12403	AaLCBc01p06g00464, AaLCBc09p03g12251	AaLCCc01p06g00487, AaLCCc09p04g11981	AaLCDc01p06g00467, AaLCDc09p04g11657
OG0001461	AaLCAc01p06g00457, AaLCAc09p03g12402	AaLCBc01p06g00465, AaLCBc09p03g12250	AaLCCc01p06g00488, AaLCCc09p04g11980	AaLCDc01p06g00468, AaLCDc09p04g11656
OG0001462	AaLCAc01p06g00466, AaLCAc09p03g12395	AaLCBc01p06g00474, AaLCBc09p03g12242	AaLCCc01p06g00492, AaLCCc09p04g11971	AaLCDc01p06g00470, AaLCDc09p04g11648
OG0001463	AaLCAc01p06g00469	AaLCBc01p06g00479	AaLCCc01p06g00496	AaLCDc01p06g00476, AaLCDc01p06g00477, AaLCDc01p06g00478, AaLCDc01p06g00479, AaLCDc01p06g00480
OG0001464	AaLCAc01p06g00476, AaLCAc09p03g12387	AaLCBc01p06g00489, AaLCBc09p03g12235	AaLCCc01p06g00504, AaLCCc09p04g11963	AaLCDc01p06g00485, AaLCDc09p04g11639
OG0001465	AaLCAc01p06g00489, AaLCAc09p03g12377	AaLCBc01p06g00507, AaLCBc09p03g12226	AaLCCc01p07g00517, AaLCCc09p03g11953	AaLCDc01p07g00496, AaLCDc09p04g11632
OG0001466	AaLCAc01p06g00490, AaLCAc09p03g12379	AaLCBc01p06g00509, AaLCBc09p03g12228	AaLCCc01p07g00518, AaLCCc09p03g11955	AaLCDc01p07g00497, AaLCDc09p04g11634
OG0001467	AaLCAc01p06g00491, AaLCAc09p03g12381	AaLCBc01p06g00510, AaLCBc09p03g12229	AaLCCc01p07g00519, AaLCCc09p03g11956	AaLCDc01p07g00498, AaLCDc09p04g11635
OG0001468	AaLCAc01p06g00499, AaLCAc09p03g12369	AaLCBc01p07g00521, AaLCBc09p03g12214	AaLCCc01p07g00530, AaLCCc09p03g11947	AaLCDc01p07g00508, AaLCDc09p04g11621
OG0001469	AaLCAc01p07g00512, AaLCAc09p02g12346	AaLCBc01p07g00532, AaLCBc09p02g12197	AaLCCc01p07g00557, AaLCCc09p03g11911	AaLCDc01p07g00531, AaLCDc09p03g11581
OG0001470	AaLCAc01p07g00536, AaLCAc09p02g12326	AaLCBc01p07g00564, AaLCBc09p02g12176	AaLCCc01p07g00580, AaLCCc09p03g11888	AaLCDc01p07g00563, AaLCDc09p03g11570
OG0001471	AaLCAc01p07g00550, AaLCAc09p02g12318	AaLCBc01p07g00576, AaLCBc09p02g12164	AaLCCc01p08g00593, AaLCCc09p03g11875	AaLCDc01p08g00577, AaLCDc09p03g11561
OG0001472	AaLCAc01p07g00552, AaLCAc09p02g12316	AaLCBc01p07g00579, AaLCBc09p02g12162	AaLCCc01p08g00596, AaLCCc09p02g11873	AaLCDc01p08g00580, AaLCDc09p03g11559
OG0001473	AaLCAc01p07g00557, AaLCAc09p02g12315	AaLCBc01p07g00584, AaLCBc09p02g12161	AaLCCc01p08g00600, AaLCCc09p02g11872	AaLCDc01p08g00585, AaLCDc09p03g11558
OG0001474	AaLCAc01p07g00558, AaLCAc09p02g12312	AaLCBc01p07g00588, AaLCBc09p02g12158	AaLCCc01p08g00602, AaLCCc09p02g11869	AaLCDc01p08g00589, AaLCDc09p03g11555
OG0001475	AaLCAc01p07g00559, AaLCAc09p02g12311	AaLCBc01p07g00589, AaLCBc09p02g12157	AaLCCc01p08g00603, AaLCCc09p02g11868	AaLCDc01p08g00590, AaLCDc09p03g11554
OG0001476	AaLCAc01p07g00562, AaLCAc09p02g12306	AaLCBc01p08g00592, AaLCBc09p02g12153	AaLCCc01p08g00607, AaLCCc09p02g11864	AaLCDc01p08g00593, AaLCDc09p03g11549
OG0001477	AaLCAc01p07g00567	AaLCBc25p07g35082	AaLCCc08p12g10945, AaLCCc22p21g30460	AaLCDc01p00g00032, AaLCDc14p09g18553, AaLCDc17p22g23515, AaLCDc24p17g33045
OG0001478	AaLCAc01p08g00576, AaLCAc08p12g11366, AaLCAc26p09g37337	AaLCBc01p08g00613	AaLCCc01p08g00625, AaLCCc26p05g35375	AaLCDc01p08g00604, AaLCDc08p12g10623
OG0001479	AaLCAc01p08g00582, AaLCAc09p02g12282	AaLCBc01p08g00619, AaLCBc09p02g12131	AaLCCc01p08g00630, AaLCCc09p02g11846	AaLCDc01p08g00609, AaLCDc09p02g11527
OG0001480	AaLCAc01p08g00588, AaLCAc09p02g12267	AaLCBc01p08g00622, AaLCBc09p02g12120	AaLCCc01p08g00635, AaLCCc09p02g11835	AaLCDc01p08g00613, AaLCDc09p02g11512
OG0001481	AaLCAc01p08g00589, AaLCAc09p02g12266	AaLCBc01p08g00623, AaLCBc09p02g12119	AaLCCc01p08g00636, AaLCCc09p02g11834	AaLCDc01p08g00615, AaLCDc09p02g11511
OG0001482	AaLCAc01p08g00593, AaLCAc09p01g12263	AaLCBc01p08g00627, AaLCBc09p01g12116	AaLCCc01p08g00640, AaLCCc09p02g11831	AaLCDc01p08g00619, AaLCDc09p02g11508
OG0001483	AaLCAc01p08g00601, AaLCAc09p01g12256	AaLCBc01p08g00642, AaLCBc09p01g12111	AaLCCc01p08g00648, AaLCCc09p02g11824	AaLCDc01p08g00635, AaLCDc09p02g11501
OG0001484	AaLCAc01p08g00615, AaLCAc09p01g12250	AaLCBc01p08g00656, AaLCBc09p01g12104	AaLCCc01p08g00659, AaLCCc09p02g11815	AaLCDc01p08g00646, AaLCDc09p02g11496
OG0001485	AaLCAc01p08g00621	AaLCBc01p08g00662, AaLCBc07p21g10262, AaLCBc17p04g23418	AaLCCc06p21g08508, AaLCCc07p11g09490, AaLCCc09p11g12421	AaLCDc20p11g27311
OG0001486	AaLCAc01p08g00634, AaLCAc09p01g12236	AaLCBc01p08g00674, AaLCBc09p01g12091	AaLCCc01p09g00671, AaLCCc09p02g11808	AaLCDc01p09g00663, AaLCDc09p02g11480
OG0001487	AaLCAc01p08g00642, AaLCAc09p01g12232	AaLCBc01p09g00680, AaLCBc09p01g12087	AaLCCc01p09g00676, AaLCCc09p02g11804	AaLCDc01p09g00671, AaLCDc09p02g11474
OG0001488	AaLCAc01p08g00643, AaLCAc09p01g12231	AaLCBc01p09g00681, AaLCBc09p01g12086	AaLCCc01p09g00677, AaLCCc09p02g11803	AaLCDc01p09g00672, AaLCDc09p02g11473
OG0001489	AaLCAc01p08g00646, AaLCAc09p01g12224	AaLCBc01p09g00686, AaLCBc09p01g12079	AaLCCc01p09g00681, AaLCCc09p02g11796	AaLCDc01p09g00677, AaLCDc09p02g11466
OG0001490	AaLCAc01p09g00649, AaLCAc09p01g12223	AaLCBc01p09g00687, AaLCBc09p01g12077	AaLCCc01p09g00683, AaLCCc09p02g11794	AaLCDc01p09g00678, AaLCDc09p02g11464
OG0001491	AaLCAc01p09g00655, AaLCAc09p01g12221	AaLCBc01p09g00692, AaLCBc09p01g12072	AaLCCc01p09g00688, AaLCCc09p01g11790	AaLCDc01p09g00683, AaLCDc09p02g11460
OG0001492	AaLCAc01p10g00706	AaLCBc01p10g00747, AaLCBc05p14g06919	AaLCCc01p10g00740, AaLCCc04p10g05268, AaLCCc05p14g06725	AaLCDc01p10g00736, AaLCDc01p10g00748
OG0001493	AaLCAc01p10g00730, AaLCAc04p15g05696, AaLCAc12p12g16550, AaLCAc26p06g37094	AaLCBc26p02g36180	AaLCCc05p12g06593, AaLCCc26p03g35174	AaLCDc04p13g05375
OG0001494	AaLCAc01p10g00734, AaLCAc09p06g12605	AaLCBc01p11g00773, AaLCBc09p07g12480	AaLCCc01p11g00755, AaLCCc09p07g12206	AaLCDc01p11g00769, AaLCDc09p08g11891
OG0001495	AaLCAc01p11g00763, AaLCAc09p06g12568	AaLCBc01p12g00798, AaLCBc09p06g12438	AaLCCc01p12g00785, AaLCCc09p06g12164	AaLCDc01p12g00810, AaLCDc09p07g11852
OG0001496	AaLCAc01p11g00773, AaLCAc09p05g12560	AaLCBc01p12g00809, AaLCBc09p06g12432	AaLCCc01p12g00796, AaLCCc09p06g12156	AaLCDc01p12g00799, AaLCDc09p07g11845
OG0001497	AaLCAc01p11g00774, AaLCAc09p05g12558	AaLCBc01p12g00812, AaLCBc09p06g12429	AaLCCc01p12g00797, AaLCCc09p06g12154	AaLCDc01p12g00796, AaLCDc09p07g11843
OG0001498	AaLCAc01p12g00792	AaLCBc01p12g00828	AaLCCc01p12g00815, AaLCCc01p12g00829, AaLCCc01p13g00834, AaLCCc11p12g14979, AaLCCc21p03g28296	AaLCDc01p12g00825
OG0001499	AaLCAc01p12g00801, AaLCAc09p05g12554	AaLCBc01p12g00837, AaLCBc09p06g12418, AaLCBc27p16g38183	AaLCCc01p13g00842, AaLCCc09p06g12145	AaLCDc01p13g00834
OG0001500	AaLCAc01p12g00810, AaLCAc09p05g12548	AaLCBc01p12g00842, AaLCBc09p05g12414	AaLCCc01p13g00851, AaLCCc09p06g12140	AaLCDc01p13g00841, AaLCDc09p06g11831
OG0001501	AaLCAc01p12g00826, AaLCAc09p05g12539	AaLCBc01p13g00863, AaLCBc09p05g12404	AaLCCc01p13g00872, AaLCCc09p06g12129	AaLCDc01p13g00858, AaLCDc09p06g11820
OG0001502	AaLCAc01p12g00829, AaLCAc09p05g12538	AaLCBc01p13g00866, AaLCBc09p05g12403	AaLCCc01p13g00875, AaLCCc09p06g12128	AaLCDc01p13g00860, AaLCDc09p06g11819
OG0001503	AaLCAc01p12g00831, AaLCAc09p05g12536	AaLCBc01p13g00869, AaLCBc09p05g12401	AaLCCc01p13g00877, AaLCCc09p06g12127	AaLCDc01p13g00862, AaLCDc09p06g11816
OG0001504	AaLCAc01p12g00839, AaLCAc09p05g12531	AaLCBc01p13g00879, AaLCBc09p05g12393	AaLCCc01p13g00886, AaLCCc09p06g12122	AaLCDc01p13g00872, AaLCDc09p06g11811
OG0001505	AaLCAc01p12g00840, AaLCAc09p05g12530	AaLCBc01p13g00880, AaLCBc09p05g12392	AaLCCc01p13g00887, AaLCCc09p06g12121	AaLCDc01p13g00873, AaLCDc09p06g11810
OG0001506	AaLCAc01p13g00846, AaLCAc09p05g12521	AaLCBc01p13g00889, AaLCBc09p05g12383	AaLCCc01p13g00894, AaLCCc09p05g12114	AaLCDc01p13g00880, AaLCDc09p06g11800
OG0001507	AaLCAc01p13g00856, AaLCAc16p10g22231, AaLCAc22p11g31541	AaLCBc04p05g05187, AaLCBc16p12g21952	AaLCCc07p11g09492	AaLCDc16p09g20980, AaLCDc16p11g21061
OG0001508	AaLCAc01p14g00906, AaLCAc08p11g11329	AaLCBc01p14g00957, AaLCBc08p11g11188	AaLCCc01p14g00928, AaLCCc08p12g10953	AaLCDc01p14g00895, AaLCDc08p12g10610
OG0001509	AaLCAc01p16g01033, AaLCAc07p16g10053, AaLCAc09p11g12879, AaLCAc17p11g24195, AaLCAc24p14g35019, AaLCAc28p07g40049		AaLCCc01p16g01047, AaLCCc11p10g14824
OG0001510	AaLCAc01p16g01087, AaLCAc08p13g11433	AaLCBc01p17g01140, AaLCBc08p13g11266	AaLCCc01p17g01110, AaLCCc01p17g01111	AaLCDc01p17g01077, AaLCDc08p13g10669
OG0001511	AaLCAc01p17g01130, AaLCAc11p15g15590	AaLCBc11p14g15495	AaLCCc02p11g02365, AaLCCc11p14g15129, AaLCCc22p20g30395, AaLCCc22p20g30398	AaLCDc11p13g14716
OG0001512	AaLCAc01p17g01140, AaLCAc08p14g11494	AaLCBc01p18g01192, AaLCBc08p14g11325	AaLCCc01p17g01158, AaLCCc08p13g10999	AaLCDc01p17g01131, AaLCDc08p13g10671
OG0001513	AaLCAc01p17g01148, AaLCAc08p15g11505	AaLCBc01p18g01199, AaLCBc08p14g11335	AaLCCc01p17g01166, AaLCCc08p13g11011	AaLCDc01p17g01142, AaLCDc08p13g10681
[truncated: 34,050 more rows]

## Sheet: Table S10
Table S10. Protein-coding sequence identity of 21,091 loci with four, 7,951 with three and 9,722 with two alleles, as well as 35,034 singletons.
[truncated: 35,035 more rows]
[truncated: 1 more columns]

[truncated: 14 more sheets: Table S11, Table S12, Table S13, Table S14, Table S15, Table S16, Table S17, Table S18, Table S19, Table S20, Table S21, Table S22, Table S23, Table S24]
